# Supplementary material for: Urinary metabolomics reveals kynurenine pathway perturbation in newborns with transposition of great arteries after surgical repair
Source: Metabolomics. 2019 Oct 28;15(11):145. doi: 10.1007/s11306-019-1605-3 (PMC6817811; doi:10.1007/s11306-019-1605-3)
Supplement: Supplementary file 1 — Supplementary material 1 (XLSX 8408 kb) [file 11306_2019_1605_MOESM1_ESM.xlsx]

## Sheet: ESI+
Name	Formula	Annotation Source: Predicted Compositions	Annotation Source: mzCloud Search	Annotation Source: BioCyc Search	Annotation Source: ChemSpider Search	Annotation Source: MassList Match	Molecular Weight	RT [min]	Area (Max.)	mzCloud Best Match	# ChemSpider Results	# mzCloud Results	# KEGG Pathways	# BioCyc Pathways	BioCyc Pathways	Mass List Match: Endogenous Metabolites database 4400 compounds	Mass List Match: Farmaci_TGA_Post_250218	mzCloud Best Sim. Match	Group Area: post	Group Area: pre	Group CV [%]: post	Group CV [%]: pre	Ratio: (pre) / (post)	Log2 Fold Change: (pre) / (post)	P-value: (pre) / (post)	Adj. P-value: (pre) / (post)
L-5-Hydroxytryptophan	C11 H12 N2 O3	Full match	Full match	Full match	Full match	Full match	220.085	1.253	2.27299e+07	38.7	8	2	0	6	Other	Multiple matches found	No matches found		687997	6.09091e+06	168.738	83.2259	8.853	3.15	0.0109428	0.076077
D-(+)-Tryptophan	C11 H12 N2 O2	Full match	Full match	Full match	Full match	Full match	204.09	5.281	7.05943e+07	91.5	12	4	0	64	superpathway of chorismate metabolism;superpathway of aromatic compound degradation via 2-hydroxypentadienoate;tRNA charging;Other	Multiple matches found	No matches found		3.79236e+07	29054.7	44.1177	213.63	0.001	-10.35	3.30464e-06	0.00055253
6α-Methylprednisolone 21-hemisuccinate	C26 H34 O8	Full match	Full match	No results	Partial match	No results	474.225	11.428	2.19242e+07	66.2	4	1	0	0		No matches found	No matches found		5.88086e+06	13627.6	79.0743	288.739	0.002	-8.75	0.000822606	0.0167366
Indole-3-carboxaldehyde	C9 H7 N O	Full match	Full match	Partial match	Not the top hit	Full match	145.053	5.285	2.19769e+06	86.2	12	3	0	2	Other	Multiple matches found	No matches found		1.21119e+06	21358.5	46.4713	181.436	0.018	-5.83	8.45537e-06	0.00109445
trans-3-Indoleacrylic acid	C11 H9 N O2	Full match	Full match	Partial match	Full match	Full match	187.063	5.282	7.18197e+07	87.4	1	24	0	1	Other	Multiple matches found	No matches found		3.83462e+07	73036.2	44.3615	211.071	0.002	-9.04	3.58538e-06	0.000578048
5-Hydroxykynurenamine	C9 H12 N2 O2	Full match	No results	Partial match	Not the top hit	Full match	180.09	1.208	406195		8	0	0	0		Single match found	No matches found		4916.53	139774	254.015	81.1299	28.429	4.83	0.0084998	0.0668232
Kynurenic acid	C10 H7 N O3	Full match	Full match	Not the top hit	Partial match	Full match	189.043	2.58	1.76685e+07	86.9	7	1	0	4	Other	Multiple matches found	No matches found		654929	6.48037e+06	150.719	71.8642	9.895	3.31	0.00431201	0.0467675
Cortisol	C21 H30 O5	Full match	Full match	Partial match	Full match	Full match	362.209	10.05	3.27246e+06	84.4	15	2	0	3	superpathway of steroid hormone biosynthesis;mineralocorticoid biosynthesis;glucocorticoid biosynthesis	Multiple matches found	No matches found		977020	166560	58.3613	80.8366	0.17	-2.55	0.000192016	0.0070034
Glycocholic acid	C26 H43 N O6	Not the top hit	No match	Full match	Full match	Full match	465.309	14.612	7.72587e+06		6	28	0	3	Other	Single match found	No matches found	85.1	141696	1.53962e+06	146.17	111.672	10.866	3.44	0.0420215	0.147714
L-Kynurenine	C10 H12 N2 O3	Full match	Full match	Full match	Full match	Full match	208.085	1.311	5.8726e+06	86.1	8	1	0	12	superpathway of aromatic compound degradation via 2-hydroxypentadienoate;Other	Single match found	No matches found		344006	923596	71.2083	112.365	2.685	1.42	0.0719647	0.193708
L-3-hydroxykynurenine	C10 H12 N2 O4	Full match	No match	Partial match	Full match	Full match	224.079	1.066	5.71665e+06		10	10	0	10	Other	Multiple matches found	No matches found	68.7	486953	2.16683e+06	156.139	64.5755	4.45	2.15	0.00715144	0.0615527
N-formylkynurenine	C11 H12 N2 O4	Full match	No match	Partial match	Full match	Full match	236.08	1.329	651922		5	28	0	12	superpathway of aromatic compound degradation via 2-hydroxypentadienoate;Other	Multiple matches found	No matches found	90.5	27892.4	161803	103.466	85.6142	5.801	2.54	0.0138435	0.085164
6α-Methylprednisolone 21-hemisuccinate	C26 H28 O5	No match	No match	No results	Partial match	No results	420.193	12.452	194169		1	4	0	0		No matches found	No matches found	67.5	100043	2739.65	59.5083	208.381	0.027	-5.19	0.000103958	0.00476241
6α-Methylprednisolone 21-hemisuccinate	C26 H30 O6	Full match	No match	No results	Partial match	No results	438.204	12.45	5.01488e+06		3	53	0	0		No matches found	No matches found	88.3	2.90205e+06	6641.76	52.3573	303.125	0.002	-8.77	2.04227e-05	0.00193065
Eicosatetraynoic acid	C20 H24 O2	Full match	Full match	Partial match	Partial match	Full match	296.178	4.741	421775	67.8	10	3	0	2	carotenoid cleavage;Other	Single match found	No matches found		80722.8	5825.93	100.892	11.7743	0.072	-3.79	0.00500214	0.050735
N-Phenylacetylglutamine	C13 H16 N2 O4	Full match	Full match	Partial match	Not the top hit	Full match	264.111	2.894	4.68458e+07	86.5	4	1	0	2	Other	Multiple matches found	No matches found		2.46413e+06	2.27647e+07	152.274	68.1266	9.238	3.21	0.0039904	0.0446559
6α-Methylprednisolone 21-hemisuccinate	C26 H34 O8	Full match	Full match	No results	Partial match	No results	474.225	12.45	2.94887e+08	91.9	4	4	0	0		No matches found	No matches found		1.66212e+08	19720.3	53.2094	315.394	0	-13.04	2.34523e-05	0.0020627
Metabolita 6 Methyl prednisolone	C19 H20 O3	No results	No match	No match	No match	No match	296.177	12.452	276259		10	32	0	2	carotenoid cleavage;Other	Single match found	No matches found	85	142973	5025.24	55.2378	188.945	0.035	-4.83	5.66453e-05	0.00326474
N-Acetyl-DL-tryptophan	C13 H14 N2 O3	Full match	Full match	Full match	Not the top hit	Full match	246.1	5.283	9.09874e+08	87.2	7	2	0	3	superpathway of indole-3-acetate conjugate biosynthesis;indole-3-acetate inactivation VIII;Other	Multiple matches found	No matches found		4.67142e+08	275861	43.9291	218.081	0.001	-10.73	3.05466e-06	0.000542232
Metabolita 6 methyl prednisolone	C20 H24 O	No results	No match	No results	No match	No results	278.167	12.45	309025		1	32	0	0		No matches found	No matches found	85	172568	6370.94	53.7454	179.675	0.037	-4.76	4.07976e-05	0.00271225
20 β-Dihydrocortisol	C21 H32 O5	Full match	Full match	Partial match	Partial match	Full match	364.225	5.315	2.6143e+06	86.2	10	2	0	0		Multiple matches found	No matches found		72894	594090	90.3514	97.38	8.15	3.03	0.0179925	0.0977483
Lidocaine	C14 H22 N2 O	Full match	Full match	No results	Full match	Full match	234.173	2.901	9.31978e+08	49.7	5	11	0	0		Single match found	No matches found		1.14731e+07	1.50283e+08	147.233	108.532	13.099	3.71	0.026416	0.116593
	C20 H20 S	Full match	No results	No results	No match	No results	292.128	10.531	100685		1	0	0	0		No matches found	No matches found		14815.9	17607.4	116.011	106.338	1.188	0.25	0.617343	0.702782
	C5 H6 N6 O2	Full match	No results	No results	No results	No results	182.055	4.107	242358		0	0	0	0		No matches found	No matches found		21292	39694.3	134.385	98.9562	1.864	0.9	0.0979115	0.229321
	C6 H16 N3 P3	Full match	No results	No results	No results	No results	223.056	3.767	558612		0	0	0	0		No matches found	No matches found		38274.7	74910.2	95.1444	139.252	1.957	0.97	0.178571	0.33061
	C34 H36 N O6 P	Full match	No results	No results	No results	No results	585.228	9.071	89813.9		0	0	0	0		No matches found	No matches found		2827.65	3145.13	18.9574	192.996	1.112	0.15	0.227681	0.38737
		No results	No results	No results	No results	No results	603.119	2.773	111793		0	0	0	0		No matches found	No matches found		32888.7	1449.6	83.9131	141.702	0.044	-4.5	0.00163235	0.0259169
	C16 H45 N6 P3 S	Full match	No results	No results	No match	No results	446.264	14.414	89769.5		1	0	0	0		No matches found	No matches found		2872.57	11927.9	68.7461	132.063	4.152	2.05	0.0723785	0.194379
	C32 H47 N3 O4 P2	Full match	No results	No results	No results	No results	599.305	6.31	89836.7		0	0	0	0		No matches found	No matches found		3300.38	3579.56	6.51739	213.666	1.085	0.12	0.305611	0.465613
	C17 H24 Cl N4 O7 P	Full match	No results	No results	No match	No results	462.108	4.728	89848.9		1	0	0	0		No matches found	No matches found		3262.51	17150.2	162.452	98.5538	5.257	2.39	0.0368798	0.138365
	C20 H22 N10	Full match	No results	No results	No results	No results	402.202	9.661	89866.8		0	0	0	0		No matches found	No matches found		3296.39	16224.5	130.018	94.7812	4.922	2.3	0.0283173	0.12066
	C16 H20 N10 O5 S2	Full match	No results	Invalid mass	No match	No results	496.107	4.11	89868.5		1	0	0	0		No matches found	No matches found		2416.64	2954.02	263.176	166.148	1.222	0.29	0.702727	0.774049
	C10 H23 N7 O2 S	Full match	No results	No results	No match	No match	305.162	1.482	89823		10	0	0	0		Single match found	No matches found		2161.54	3231.58	31.084	228.045	1.495	0.58	0.298581	0.458751
		No results	No results	No results	No results	No results	619.97	0.916	89752.4		0	0	0	0		No matches found	No matches found		27124.9	7945.54	71.8014	39.0357	0.293	-1.77	0.00331477	0.0401842
	C21 H28 N10 O8 P2 S	Full match	No results	No results	No results	No results	642.129	12.453	150495		0	0	0	0		No matches found	No matches found		26523.4	3815.21	83.6658	230.262	0.144	-2.8	0.0349731	0.134519
	C18 H20 O S	Full match	No results	No match	No results	No results	284.123	6.648	89714.2		0	0	0	0		No matches found	No matches found		7598.84	12276.7	71.3618	104.156	1.616	0.69	0.0990029	0.230572
	C23 H39 N4 O11 P	Full match	No results	No results	No results	No results	578.234	4.041	89699.3		0	0	0	0		No matches found	No matches found		2852.7	21482.1	211.284	106.274	7.53	2.91	0.0644636	0.182375
	C34 H80 N9 O6 P3	Full match	No results	No results	No results	No results	803.544	22.855	233791		0	0	0	0		No matches found	No matches found		6070.27	11962.4	224.202	148.462	1.971	0.98	0.229589	0.389772
		No results	No results	No results	No results	No results	1340.65	9.699	89696		0	0	0	0		No matches found	No matches found		3444.74	3555.42	6.90428	214.744	1.032	0.05	0.316511	0.471961
	C12 H25 N6 O6 P	Full match	No results	No results	No match	No results	380.157	8.571	1.22322e+06		1	0	0	0		No matches found	No matches found		3172.66	3272.53	348.725	304.156	1.031	0.04	0.943679	0.959426
		No results	No results	No results	No results	No results	707.8	0.875	111992		0	0	0	0		No matches found	No matches found		80819.6	5198.75	55.3053	164.232	0.064	-3.96	0.0290952	0.122198
		No results	No results	No results	No results	No results	160.005	0.737	89661.5		0	0	0	0		No matches found	No matches found		50421.1	53942	24.4408	42.7313	1.07	0.1	0.923407	0.944378
	C20 H25 N10 P3	Full match	No results	No results	No match	No results	498.148	9.553	89651.5		1	0	0	0		No matches found	No matches found		2581.64	4574.19	27.1816	152.225	1.772	0.83	0.113741	0.251045
	C35 H81 N9 O P2 S	Full match	No results	No results	No results	No results	737.578	20.24	89617.4		0	0	0	0		No matches found	No matches found		70922.5	80616.4	19.9614	13.3606	1.137	0.18	0.17077	0.321747
[Similar to: Trilostane; ΔMass: -184.0580 Da]	C15 H48 N O13 P S	Full match	Invalid mass	No results	No results	No results	513.257	8.76	89615.7		0	10	0	0		No matches found	No matches found	86.7	4977.87	6028.55	54.5823	148.302	1.211	0.28	0.192287	0.346326
	C23 H18 N6 O3 S2	Full match	No results	No match	No match	No results	490.089	8.133	89560.2		1	0	0	0		No matches found	No matches found		3939.77	4553.67	31.8185	200.799	1.156	0.21	0.319057	0.471961
	C20 H42 N2 O5 S2	Full match	No results	No results	No results	No results	454.253	13.935	132084		0	0	0	0		No matches found	No matches found		45580.3	46015.3	39.1497	37.5837	1.01	0.01	0.963509	0.974414
		No results	No results	No results	No results	No results	2143.32	3.491	89871.6		0	0	0	0		No matches found	No matches found		2537.57	2512.45	33.425	210.823	0.99	-0.01	0.262629	0.424294
Methylprednisolone Dehydration	C22 H28 O4	Full match	Invalid mass	No results	Partial match	Full match	356.199	4.74	89881.3		3	27	0	0		No matches found	Multiple matches found	94.7	10879.4	3165.8	114.051	11.7052	0.291	-1.78	0.0166468	0.0940814
	C11 H31 O6 P	Full match	No results	No results	No results	No results	290.186	16.872	111606		0	0	0	0		No matches found	No matches found		84422.5	91256.1	10.7761	8.88074	1.081	0.11	0.116764	0.255154
	C21 H29 N3 O9 S	Full match	No results	No results	No results	No results	499.162	2.391	90169.4		0	0	0	0		No matches found	No matches found		4511.5	7023.68	27.8681	175.036	1.557	0.64	0.25975	0.421306
	C21 H29 O11 P	Full match	No results	No results	No results	No results	488.146	11.816	90196.4		0	0	0	0		No matches found	No matches found		3749.7	18006.3	124.555	98.813	4.802	2.26	0.0361533	0.137165
	C4 H13 N10 O P3	Full match	No results	No match	No match	No match	310.048	1.077	115572		4	0	0	2	Other	Single match found	No matches found		10508.5	8694.9	124.604	50.5286	0.827	-0.27	0.0835907	0.210247
	C31 H69 N2 O7 P3	Full match	No results	No results	No results	No results	674.433	18.543	90235.6		0	0	0	0		No matches found	No matches found		57493.6	61754.3	20.8375	22.6177	1.074	0.1	0.961192	0.972596
Aurin	C19 H14 O3	No results	Invalid mass	No results	Full match	No results	290.094	2.187	90148.3		5	1	0	0		No matches found	No matches found	62.5	4841.6	6660.46	199.982	39.967	1.376	0.46	0.56417	0.654831
	C4 H8 N10	Full match	No results	No results	No results	No results	196.094	1.657	90147.5		0	0	0	0		No matches found	No matches found		2507.64	5830.25	50.0882	157.241	2.325	1.22	0.149297	0.296505
	C11 H21 N O5 P2 S	Full match	No results	No results	No results	No results	341.062	4.061	90142		0	0	0	0		No matches found	No matches found		2868.93	41318.5	184.183	67.512	14.402	3.85	0.00357102	0.0418196
Diprenorphine	C26 H35 N O4	Full match	No results	No results	Full match	No results	425.256	11.753	90245.7		3	0	0	0		No matches found	No matches found		2633.05	10813.8	54.7813	144.334	4.107	2.04	0.103236	0.236771
	C22 H46 N O9 P S	Full match	No results	No results	No match	No results	531.262	7.235	90141.7		1	0	0	0		No matches found	No matches found		3141.66	3974.53	113.9	183.905	1.265	0.34	0.268064	0.429202
	C8 H26 N9 O4 P	Full match	No results	No results	No results	No results	343.186	1.304	90249.1		0	0	0	0		No matches found	No matches found		1792.35	2572.57	33.2859	133.802	1.435	0.52	0.0585273	0.173838
		No results	No results	No results	No results	No results	920.302	9.877	90250.9		0	0	0	0		No matches found	No matches found		4106.18	6201.81	11.8173	140.21	1.51	0.59	0.107802	0.242824
		No results	No results	No results	No results	No results	289.909	0.83	120906		0	0	0	0		No matches found	No matches found		80505.3	41014	24.6731	58.1709	0.509	-0.97	0.000251121	0.00817085
	C7 H6 N10 O4	Full match	No results	No results	No results	No results	294.058	6.182	89872.5		0	0	0	0		No matches found	No matches found		2800.69	6617.62	156.311	137	2.363	1.24	0.135473	0.278618
Lupinate	C13 H18 N6 O3	No results	No results	Invalid mass	Partial match	Full match	306.144	5.415	90122.7		2	0	0	2	Other	Single match found	No matches found		3680.61	6697.28	85.5069	165.419	1.82	0.86	0.220769	0.379653
	C12 H28 N7 O3 P3	Full match	No results	No results	No results	No results	411.146	4.937	90113.6		0	0	0	0		No matches found	No matches found		3334.17	4485.08	126.37	165.563	1.345	0.43	0.240634	0.401382
		No results	No results	No results	No results	No results	639.733	0.831	90112.4		0	0	0	0		No matches found	No matches found		5647.23	32859.2	31.2324	81.4626	5.819	2.54	0.00975415	0.0720265
(3S,3aR,4S,6aS,7E,10S,11E,15E,17aS)-3-(1H-Indol-3-ylmethyl)-4,5,10,12-tetramethyl-3,3a,4,6a,9,10,13,14-octahydro-1H-cyclotrideca[d]isoindole-1,17(2H)-dione	C32 H38 N2 O2	No results	No results	Partial match	Full match	No results	482.292	11.368	90098.5		1	0	0	1	Other	No matches found	No matches found		2461.46	2321.04	8.14366	249.837	0.943	-0.08	0.352708	0.472782
	C32 H41 P3 S	Full match	No results	No results	No results	No results	550.215	10.593	90057.6		0	0	0	0		No matches found	No matches found		3591.57	4292.34	13.7075	180.251	1.195	0.26	0.22433	0.383505
	C26 H34 N3 O10 P	Full match	No results	No results	No results	No results	579.199	5.791	171006		0	0	0	0		No matches found	No matches found		2475.49	2686.22	207.972	12.1697	1.085	0.12	0.150598	0.298276
	C12 H40 Br N10 O2 P	Full match	No results	No results	No results	No results	466.226	20.53	90047.3		0	0	0	0		No matches found	No matches found		44069.7	51375.6	23.9789	40.2942	1.166	0.22	0.208491	0.365531
		No results	No results	No results	No results	No results	909.068	3.593	231605		0	0	0	0		No matches found	No matches found		3366.34	5069.56	296.104	169.609	1.506	0.59	0.880324	0.912474
	C17 H14 N2 O4 P2	Full match	No results	No results	No results	No match	372.043	3.112	645954		0	0	0	0		Single match found	No matches found		23247.8	53077.6	125.958	152.627	2.283	1.19	0.24518	0.406237
	C43 H43 P	Full match	No results	No match	No match	No match	590.311	8.672	89947.5		3	0	0	1	Other	Single match found	No matches found		2825.77	2936.1	167.878	233.141	1.039	0.06	0.552072	0.643576
Indoxyl-β-D-glucuronide	C14 H15 N O7	No match	Invalid mass	No results	No results	No results	309.088	1.04	89901.6	30.7	0	1	0	0		No matches found	No matches found		14475.4	10454.3	101.028	65.2843	0.722	-0.47	0.199464	0.355236
		No results	No results	No results	No results	No results	1118.58	1.375	90254.7		0	0	0	0		No matches found	No matches found		3092.87	24640.3	85.416	90.5666	7.967	2.99	0.0140929	0.0861336
	C8 H21 N10 P	Full match	No results	No results	No results	No results	288.17	16.059	89888.8		0	0	0	0		No matches found	No matches found		38655.5	36111.9	44.0195	60.6149	0.934	-0.1	0.987046	0.991037
	C13 H21 N2 P S2	Full match	No results	No results	No results	No results	300.089	7.016	90117.6		0	0	0	0		No matches found	No matches found		10049.9	22761.8	109.869	86.8862	2.265	1.18	0.0590154	0.174549
	C9 H19 N6 O2 P S2	Full match	No results	No results	No match	No match	338.074	1.659	90048.7		1	0	0	0		Single match found	No matches found		3414.31	5610.91	76.2902	174.468	1.643	0.72	0.23063	0.391029
	C6 H21 N8 O4 P	Full match	No results	No results	No results	No results	300.142	10.116	89450.8		0	0	0	0		No matches found	No matches found		7856.57	10251.3	109.597	114.699	1.305	0.38	0.246315	0.407317
		No results	No results	No results	No results	No results	2168.89	4.249	105694		0	0	0	0		No matches found	No matches found		3845.52	24895	152.461	95.1835	6.474	2.69	0.0249477	0.113863
	C16 H33 N2 O15 P S	Full match	No results	No results	No match	No results	556.133	9.633	88938.4		1	0	0	0		No matches found	No matches found		3396.82	22639.9	132.592	87.3027	6.665	2.74	0.0148763	0.0883682
		No results	No results	No results	No results	No results	1737.63	0.85	92176.9		0	0	0	0		No matches found	No matches found		16485.8	3775.69	97.0093	74.4918	0.229	-2.13	0.00951181	0.0711591
	C20 H22 O3 S	Full match	No results	No match	No results	No results	342.129	6.554	88884.6		0	0	0	0		No matches found	No matches found		16336.8	6475.52	97.1714	158.576	0.396	-1.34	0.559038	0.649871
[Similar to: PEG n8; ΔMass: -213.2458 Da]	C24 H66 N5 O8 P	Full match	Invalid mass	No results	No results	No results	583.466	19.777	88852.8		0	14	0	0		No matches found	No matches found	70.4	44033.3	38606.9	42.2635	44.4303	0.877	-0.19	0.585283	0.673688
	C17 H38 N3 O3 P3	Full match	No results	No results	No match	No results	425.214	1.56	88834.5		1	0	0	0		No matches found	No matches found		1942.49	3495.18	40.2952	211.661	1.799	0.85	0.248874	0.409743
	C31 H45 N O3 P2	Full match	No results	No results	No results	No results	541.288	7.414	88817.7		0	0	0	0		No matches found	No matches found		2679.93	3112.6	16.8043	199.932	1.161	0.22	0.242085	0.403016
		No results	No results	No results	No results	No results	483.743	11.14	88746.2		0	0	0	0		No matches found	No matches found		2293.72	2342.23	4.28388	247.629	1.021	0.03	0.33927	0.471961
	C7 H25 N2 O8 P	Full match	No results	No results	No match	No results	296.135	1.416	88727.4		1	0	0	0		No matches found	No matches found		2823.34	5826.42	53.8205	136.351	2.064	1.05	0.0833272	0.209881
	C30 H53 N10 O9 P3	Full match	No results	No results	No results	No results	790.321	0.975	88720.2		0	0	0	0		No matches found	No matches found		4496.39	5166.48	205.693	45.359	1.149	0.2	0.387263	0.496862
		No results	No results	No results	No results	No results	1156.41	10.656	88695.4		0	0	0	0		No matches found	No matches found		3440.49	14405.9	189.76	97.1263	4.187	2.07	0.0325589	0.130105
	C8 H31 N6 O P3 S	Full match	No results	No match	No match	No results	352.15	11.538	90898.8		1	0	0	0		No matches found	No matches found		58239.2	65359.5	27.0494	23.7353	1.122	0.17	0.784327	0.840148
	C18 H27 N2 O8 P	Full match	No results	No results	No results	No results	430.151	9.504	88672.2		0	0	0	0		No matches found	No matches found		2786.49	2813.08	2.72626	221.219	1.01	0.01	0.299544	0.459687
Temozolomide	C6 H6 N6 O2	Full match	No results	No results	Full match	No results	194.056	4.363	88669.3		1	0	0	0		No matches found	No matches found		17636	26283.9	44.8531	63.4522	1.49	0.58	0.0263413	0.116538
[Similar to: Bis(2-ethylhexyl) phthalate; ΔMass: 0.3009 Da]	C5 H9 Cl N8 O7 P2	Full match	Invalid mass	No results	No results	No results	389.976	8.104	88664.2		0	33	0	0		No matches found	No matches found	94.5	5329.62	9578.28	92.9047	132.654	1.797	0.85	0.272592	0.433942
Coenzyme Q2	C19 H26 O4	Full match	Full match	Full match	Full match	Full match	318.183	6.488	88648.5	30.4	9	1	0	0		Single match found	No matches found		4796.66	13375.8	11.7961	119.205	2.789	1.48	0.0735859	0.195877
		No results	No results	No results	No results	No results	1646.44	5.352	99831		0	0	0	0		No matches found	No matches found		72369.6	1087.68	45.4504	205.526	0.015	-6.06	4.78649e-06	0.000721691
	C16 H30 N3 O2 P3	Full match	No results	No results	No match	No results	389.154	1.058	88613.1		1	0	0	0		No matches found	No matches found		8782.97	5724.56	143.114	45.609	0.652	-0.62	0.184692	0.337214
Glipizide	C21 H27 N5 O4 S	No results	No results	No results	Full match	No results	445.179	0.935	153395		1	0	0	0		No matches found	No matches found		26327.7	67920	25.7969	68.9276	2.58	1.37	0.0307718	0.126275
(6E,11E)-6,11-Heptadecadiene-9,9-diylbis(phosphonic acid)	C17 H34 O6 P2	Full match	No results	No results	Full match	No results	396.182	13.714	91397.2		1	0	0	0		No matches found	No matches found		71710.2	75121.5	12.8637	17.6427	1.048	0.07	0.421111	0.525657
	C8 H21 N2 O7 P S2	Full match	No results	Invalid mass	No results	No results	352.053	1.63	88545.3		0	0	0	0		No matches found	No matches found		2271.67	2657.78	9.87456	235.493	1.17	0.23	0.309818	0.46927
	C23 H44 O2 P2 S	Full match	No results	No results	No results	No results	446.255	19.675	286390		0	0	0	0		No matches found	No matches found		81592.7	77443.2	77.8649	67.0704	0.949	-0.08	0.961955	0.973134
	C29 H42 Cl N10 O3 P S3	Full match	No results	No results	No results	No results	740.203	0.719	105594		0	0	0	0		No matches found	No matches found		11202	28028.5	50.8077	88.1327	2.502	1.32	0.0391022	0.142803
	C13 H13 N6 O P	Full match	No results	No results	No results	No results	300.088	6.251	88495.8		0	0	0	0		No matches found	No matches found		3465.97	8142.1	129.363	128.784	2.349	1.23	0.123927	0.264003
		No results	No results	No results	No results	No results	537.974	0.91	115557		0	0	0	0		No matches found	No matches found		10828.5	11667.6	35.8279	138.739	1.077	0.11	0.220654	0.37962
	C14 H14 N2 O12	Full match	No results	No results	No match	No results	402.054	1.807	106497		1	0	0	0		No matches found	No matches found		2947.44	41255.9	234.579	83.4339	13.997	3.81	0.0249439	0.113863
	C30 H39 N8 P	Full match	No results	No results	No results	No results	542.303	9.872	133777		0	0	0	0		No matches found	No matches found		3686.76	26914.2	70.1125	95.2141	7.3	2.87	0.0155278	0.0904477
[Similar to: 2-{[2-(1-Pyrrolidinyl)-5-(trifluoromethyl)anilino]carbonyl}benzoic acid; ΔMass: -12.2151 Da]		No results	Invalid mass	No results	No results	No results	390.334	19.807	88427.1		0	33	0	0		No matches found	No matches found	91.9	61334.3	59467.8	18.3845	18.9904	0.97	-0.04	0.668735	0.747055
	C26 H53 N10 P3 S	Full match	No results	No match	No match	No results	630.338	14.276	93176		1	0	0	1	Other	No matches found	No matches found		3376.23	32911.4	154.261	73.7422	9.748	3.29	0.00593733	0.0552417
	C25 H40 N6	Full match	No results	No results	No results	No results	424.331	21.313	98207.3		0	0	0	0		No matches found	No matches found		12992.1	13744	23.9879	10.716	1.058	0.08	0.123033	0.263028
2E_6E-farnesol	C15 H26 O	Full match	No results	Partial match	Partial match	Full match	222.198	15.096	88943.2		85	0	0	9	Other	Multiple matches found	No matches found		61178	58027.1	9.21457	19.79	0.948	-0.08	0.739815	0.804874
(6Z,8Z,10Z,13S,14R,15R,16Z)-15,22,24-Trihydroxy-5-methoxy-14,16-dimethyl-3-oxo-2-azabicyclo[18.3.1]tetracosa-1(24),6,8,10,16,20,22-heptaen-13-yl 1-[(1-cyclohexen-1-ylcarbonyl)amino]cyclopropanecarboxy late	C37 H48 N2 O8	No results	No results	No results	Full match	No results	648.341	7.467	396094		3	0	0	0		No matches found	No matches found		2913.26	157975	262.604	80.1998	54.226	5.76	0.00554439	0.0534407
	C19 H43 N O11	Full match	No results	No results	No results	No results	461.284	3.947	88949.8		0	0	0	0		No matches found	No matches found		3490.24	4230.51	26.0583	177.055	1.212	0.28	0.216707	0.374991
	C14 H33 N10 O P S2	Full match	No results	No results	No match	No results	452.202	9.49	88953.6		2	0	0	0		No matches found	No matches found		2871.28	3002.32	35.1897	223.951	1.046	0.06	0.331862	0.471961
[Similar to: Salinomycin; ΔMass: 464.3891 Da]	C9 H24 N2 O2 P2 S	Full match	Invalid mass	No results	No results	No results	286.103	1.995	89492.3		0	4	0	0		No matches found	No matches found	67.3	2454.94	3256.04	45.729	142.796	1.326	0.41	0.087959	0.215922
		No results	No results	No results	No results	No results	237.059	3.767	89475.6		0	0	0	0		No matches found	No matches found		3907.58	11871.3	125.058	128.315	3.038	1.6	0.150458	0.298145
	C15 H40 N2 O5 P2 S	Full match	No results	No results	No results	No results	422.213	3.286	266560		0	0	0	0		No matches found	No matches found		10787.2	60484.7	102.079	114.324	5.607	2.49	0.0522962	0.164441
	C14 H19 N5 O S2	Full match	No results	No results	No results	No results	337.104	4.838	89448.3		0	0	0	0		No matches found	No matches found		3401.5	22948.4	149.136	81.0386	6.747	2.75	0.0123908	0.0807888
	C10 H4 Cl N8 O8 P3	Full match	No results	No results	No results	No results	491.906	0.879	89438.7		0	0	0	0		No matches found	No matches found		5816.36	5238.78	31.2185	190.068	0.901	-0.15	0.405787	0.512109
		No results	No results	No results	No results	No results	1746.19	22.939	150012		0	0	0	0		No matches found	No matches found		89438	91953.4	18.5704	26.2475	1.028	0.04	0.405356	0.511794
	C26 H22 N4 O9	Full match	No results	No results	No results	No results	534.14	5.334	162170		0	0	0	0		No matches found	No matches found		106398	3649.97	38.107	148.964	0.034	-4.87	7.5742e-07	0.000215341
		No results	No results	No results	No results	No results	1850.53	7.602	89417.1		0	0	0	0		No matches found	No matches found		7872.02	3599.54	98.2959	167.296	0.457	-1.13	0.490016	0.587797
	C15 H12 N5 O4 P	Full match	No results	No results	No results	No results	357.063	2.393	89406.7		0	0	0	0		No matches found	No matches found		2961.98	4786.69	44.2179	172.684	1.616	0.69	0.200721	0.356813
	C25 H30 N4 O2 S2	Full match	No results	No results	No results	No results	482.182	8.473	89403		0	0	0	0		No matches found	No matches found		3017.79	8550.54	23.6005	134.424	2.833	1.5	0.0797327	0.205157
[Similar to: Ciprostene; ΔMass: -113.8896 Da]	C23 H31 N2 O3 P S2	Full match	Invalid mass	No results	No match	No results	478.151	13.261	89346.4		1	42	0	0		No matches found	No matches found	70.6	3294.64	3707.31	65.8002	151.574	1.125	0.17	0.14048	0.284509
1_3_5-trimethoxybenzene	C9 H12 O3	Full match	No results	Partial match	Partial match	Full match	168.079	4.917	106532		11	0	0	1	Other	Single match found	No matches found		4514.34	18985.5	139.512	91.6719	4.206	2.07	0.0283142	0.12066
		No results	No results	No results	No results	No results	272.659	4.974	89314.5		0	0	0	0		No matches found	No matches found		3023.36	3913.44	13.8534	155.559	1.294	0.37	0.120038	0.258986
2_3-Dihydro-2_3-dihydroxybenzoate	C7 H8 O4	Full match	No results	Not the top hit	Partial match	Full match	156.043	1.423	89307.8		17	0	0	4	Other	Multiple matches found	No matches found		3899.31	12645.5	44.2175	138.723	3.243	1.7	0.131324	0.273584
2_3-Dimethylmaleate	C6 H8 O4	Full match	No results	Partial match	Partial match	Full match	144.042	0.768	793132		21	0	0	3	nylon-6 oligomer degradation;Other	Multiple matches found	No matches found		25062.9	51313.7	151.284	142.784	2.047	1.03	0.316687	0.471961
		No results	No results	No results	No results	No results	1565.62	0.844	89219.8		0	0	0	0		No matches found	No matches found		58473.5	5350.17	44.4738	148.992	0.091	-3.45	0.000879653	0.0175302
	C24 H65 N9 O3 S	Full match	No results	No results	No results	No results	559.494	22.728	89196.6		0	0	0	0		No matches found	No matches found		28917.2	32097	35.3565	53.1854	1.11	0.15	0.322158	0.471961
		No results	No results	No results	No results	No results	371.594	10.071	89183.7		0	0	0	0		No matches found	No matches found		4034.09	18210.4	61.4656	111.944	4.514	2.17	0.0627022	0.179688
	C8 H12 N6 O5	Full match	No results	No results	No results	No results	272.087	2.665	101460		0	0	0	0		No matches found	No matches found		4501.95	40485.4	124.208	66.4507	8.993	3.17	0.00493085	0.0505262
[Similar to: Ascorbyl palmitate; ΔMass: 105.2315 Da]	C6 H18 N O7 P3	Full match	Invalid mass	No results	No results	No results	309.03	2.018	89107.7		0	3	0	0		No matches found	No matches found	87.5	3798.78	2800.68	209.934	24.1607	0.737	-0.44	0.246728	0.407767
	C17 H20 N6 O	Full match	No results	No results	No results	No results	324.17	6.331	89102.9		0	0	0	0		No matches found	No matches found		3552.97	36213.3	146.209	82.7255	10.192	3.35	0.010147	0.0734432
Cannabinol	C21 H26 O2	No results	Invalid mass	No results	Full match	No results	310.193	11.496	323938		7	18	0	0		No matches found	No matches found	83.7	78712.1	5611.91	83.2179	33.0387	0.071	-3.81	0.00170296	0.026603
	C28 H34 O S	Full match	No results	No match	No results	No results	418.233	12.901	89084.5		0	0	0	1	Other	No matches found	No matches found		4188.88	14096.9	145.111	98.8388	3.365	1.75	0.0523005	0.164441
		No results	No results	No results	No results	No results	457.762	0.84	89025.4		0	0	0	0		No matches found	No matches found		5849.16	38560.4	9.92296	90.5514	6.592	2.72	0.0149805	0.0887052
	C9 H4 N6 O4	Full match	No results	Invalid mass	No match	No match	260.029	0.956	514139		63	0	0	9	Other	Multiple matches found	No matches found		29178	33324	91.0509	155.436	1.142	0.19	0.259364	0.42086
	C7 H16 O5 P2	Full match	No results	No results	No results	No results	242.047	1.731	88993.8		0	0	0	0		No matches found	No matches found		6069.21	16841.2	113.682	95.2705	2.775	1.47	0.0413941	0.146379
		No results	No results	No results	No results	No results	530.018	5.858	221541		0	0	0	0		No matches found	No matches found		16751.1	39061.1	72.0492	114.004	2.332	1.22	0.070414	0.191263
	C48 H78 N6 O13 P2	Full match	No results	No results	No results	No results	1008.51	1.279	88974.1		0	0	0	0		No matches found	No matches found		2389.66	28278.5	192.53	86.0218	11.834	3.56	0.0131724	0.0832181
	C12 H44 N9 O13 P3 S	Full match	No results	No results	No results	No results	647.198	6.104	88966.4		0	0	0	0		No matches found	No matches found		3052.28	6021.42	141.883	130.571	1.973	0.98	0.104462	0.238547
	C16 H4 Cl N2 O14 P3 S3	Full match	No results	No results	No results	No results	671.773	0.858	88952.8		0	0	0	0		No matches found	No matches found		7166.02	4125.07	100.061	189.612	0.576	-0.8	0.761235	0.822508
	C13 H37 O6 P	Full match	No results	No results	No results	No results	320.233	16.059	105694		0	0	0	0		No matches found	No matches found		81240.8	86183.6	18.1143	17.4349	1.061	0.09	0.639242	0.721776
Ampicillin	C16 H19 N3 O4 S	Full match	Full match	Not the top hit	Partial match	Full match	349.109	3.716	3.96945e+09	71.8	5	1	0	0		No matches found	Single match found		29753.1	226669	354.482	314.427	7.618	2.93	0.422329	0.526725
		No results	No results	No results	No results	No results	1122.42	3.223	130567		0	0	0	0		No matches found	No matches found		6065.64	22552.8	126.381	104.955	3.718	1.89	0.0479958	0.15765
	C12 H25 N2 O2 P	Full match	No results	No results	No results	No results	260.166	15.115	147807		0	0	0	0		No matches found	No matches found		83601.8	76863	30.851	29.819	0.919	-0.12	0.968107	0.977134
		No results	No results	No results	No results	No results	667.827	0.823	141037		0	0	0	0		No matches found	No matches found		52445.1	5886.37	63.9389	102.206	0.112	-3.16	0.000628604	0.0144425
		No results	No results	No results	No results	No results	2142.2	0.849	215054		0	0	0	0		No matches found	No matches found		5999.28	30081.4	86.5382	115.768	5.014	2.33	0.0452075	0.152898
(S)-3-(4-(2-CARBAZOL-9-YL-ETHOXY)-PHENYL)-2-ETHOXY-PROPIONIC ACID	C25 H25 N O4	No results	No results	No results	Full match	No results	403.179	14.787	91878.6		1	0	0	0		No matches found	No matches found		3464.21	24528.6	98.4671	92.2939	7.081	2.82	0.0225044	0.10778
		No results	No results	No results	No results	No results	731.758	0.857	126830		0	0	0	1	Other	No matches found	No matches found		2911.18	4621.96	71.1235	169.547	1.588	0.67	0.142601	0.287476
N-Oleoyl-L-Serine	C21 H39 N O4	Full match	No results	No results	Full match	No results	369.288	15.287	91829.8		5	0	0	0		No matches found	No matches found		15557.2	15156.7	107.157	94.9233	0.974	-0.04	0.993234	0.995222
[Similar to: PEG n15; ΔMass: 49.6893 Da]		No results	Invalid mass	No results	No results	No results	628.715	11.304	91821.9		0	11	0	0		No matches found	No matches found	65	2460.58	2474.75	4.04187	246.393	1.006	0.01	0.340861	0.471961
	C7 H10 N8 O8 P2 S5	Full match	No results	No match	No results	No results	555.87	0.816	91817		0	0	0	0		No matches found	No matches found		8861.37	5446.09	124.625	19.7858	0.615	-0.7	0.0541722	0.166991
	C21 H15 N2 P	Full match	No results	No results	No results	No results	326.098	6.155	91792.1		0	0	0	0		No matches found	No matches found		2925.7	4993.96	148.149	123.492	1.707	0.77	0.0697323	0.190145
	C24 H79 N7 O5 P2	Full match	No results	No results	No results	No results	607.562	24.881	106486		0	0	0	0		No matches found	No matches found		95002.9	92716.1	8.76722	3.70772	0.976	-0.04	0.590102	0.678126
	C31 H83 N2 O8 P3	Full match	No results	No match	No match	No results	704.536	25.145	108216		2	0	0	0		No matches found	No matches found		10145.6	33697.3	112.516	85.5618	3.321	1.73	0.420657	0.525261
		No results	No results	No results	No results	No results	2199.24	3.546	91701.6		0	0	0	0		No matches found	No matches found		994.312	1087.9	272.661	227.378	1.094	0.13	0.401947	0.509127
	C16 H32 N2 O2 S2	Full match	No results	No results	No results	No results	348.191	11.775	91698.5		0	0	0	0		No matches found	No matches found		2951.45	6906.23	93.0241	150.458	2.34	1.23	0.151639	0.299352
	C16 H56 N4 O4 P2	Full match	No results	No results	No results	No results	430.376	20.24	91695		0	0	0	0		No matches found	No matches found		38830.7	37680.3	27.7034	45.149	0.97	-0.04	0.846102	0.8868
	C16 H33 O2 P S2	Full match	No results	Invalid mass	No results	No results	352.165	6.378	176603		0	0	0	0		No matches found	No matches found		24408.6	4251.69	131.433	124.822	0.174	-2.52	0.138967	0.282876
	C10 H18 N8 O4 P2 S2	Full match	No results	No results	No results	No results	440.038	1.097	91686.1		0	0	0	0		No matches found	No matches found		3533.07	7387.4	230.989	53.8171	2.091	1.06	0.665492	0.744446
	C6 H20 N6 O5 S2	Full match	No results	No results	No results	No results	320.093	13.891	91680.7		0	0	0	0		No matches found	No matches found		24775.4	22117.6	18.8292	24.6429	0.893	-0.16	0.150987	0.298527
		No results	No results	No results	No results	No results	2060.18	11.507	91667.3		0	0	0	0		No matches found	No matches found		5567.82	2223.04	44.3224	251.232	0.399	-1.32	0.591101	0.678939
	C22 H55 N2 O8 P	Full match	No results	No results	No results	No results	506.37	16.453	91660		0	0	0	0		No matches found	No matches found		70472.7	73388	20.7042	11.2142	1.041	0.06	0.516746	0.61193
	C12 H30 O3 P2 S	Full match	No results	No results	No results	No results	316.14	1.618	91650.7		0	0	0	0		No matches found	No matches found		2156.86	12185.9	258.995	128.471	5.65	2.5	0.222716	0.381751
	C24 H41 O6 P3	Full match	No results	No results	No results	No results	518.213	5.277	91645.1		0	0	0	0		No matches found	No matches found		33683	18089.4	28.4313	106.327	0.537	-0.9	0.716056	0.785146
	C4 H14 O8	Full match	No results	No results	No results	No results	190.069	1.21	135044		0	0	0	0		No matches found	No matches found		65740.6	19454	52.0749	84.8532	0.296	-1.76	0.00719896	0.0617938
	C17 H27 N O5	Full match	No results	No results	No results	No results	325.189	2.793	1.6448e+07		0	0	0	0		No matches found	No matches found		11138.1	38669.5	222.669	309.246	3.472	1.8	0.34864	0.471961
		No results	No results	No results	No results	No results	827.721	0.826	91613.9		0	0	0	0		No matches found	No matches found		5319.25	21245.6	172.283	96.7599	3.994	2	0.101801	0.234851
	C27 H28 O S	Full match	No results	Invalid mass	No results	No results	400.186	6.928	282466		0	0	0	0		No matches found	No matches found		11459.7	114649	186.143	66.7784	10.005	3.32	0.00302538	0.0381517
	C5 H7 N9 O12	Full match	No results	No results	No results	No results	385.021	3.581	238754		0	0	0	0		No matches found	No matches found		7878.23	10406.5	155.265	168.222	1.321	0.4	0.230881	0.391298
	C11 H16 N6	Full match	No results	No results	No results	No results	232.144	23.75	127402		0	0	0	0		No matches found	No matches found		76617.5	67397.7	21.1898	19.3709	0.88	-0.18	0.266169	0.427479
	C2 H7 N9 O5 P2 S	Full match	No results	No results	No results	No results	330.977	1.5	98840.5		0	0	0	0		No matches found	No matches found		6995.12	21332.1	137.539	90.7519	3.05	1.61	0.0827905	0.209294
	C22 H24 O2 S	Full match	No results	No match	No match	No results	352.15	12.129	91523.5		1	0	0	0		No matches found	No matches found		4043.35	38047.7	151.584	63.2209	9.41	3.23	0.0031531	0.0391145
	C19 H35 O13 P	Full match	No results	No results	No results	No results	502.181	6.383	91891.2		0	0	0	0		No matches found	No matches found		4173.79	4626.09	46.7992	194.847	1.108	0.15	0.315318	0.471961
resmethrin	C22 H26 O3	Full match	No results	No results	Full match	No results	338.188	5.03	91925.8		3	0	0	0		No matches found	No matches found		20065.3	5319.58	99.7216	77.8662	0.265	-1.92	0.0251142	0.11416
		No results	No results	No results	No results	No results	1218.55	0.987	125183		0	0	0	0		No matches found	No matches found		4226.09	33743.8	58.9451	86.6329	7.985	3	0.0109602	0.0761385
	C8 H26 N2 O14 S2	Full match	No results	No results	No results	No results	438.081	0.961	172450		0	0	0	0		No matches found	No matches found		76361.2	8191.06	72.9454	50.4189	0.107	-3.22	0.00097157	0.0186867
	C14 H54 N7 O12 P3 S	Full match	No results	No results	No results	No results	637.277	9.96	92299.9		0	0	0	0		No matches found	No matches found		2640.18	2773.49	8.8563	202.959	1.05	0.07	0.242365	0.403233
	C8 H11 Cl2 N4 O P S	Full match	No results	No results	No results	No results	311.978	1.866	92268.1		0	0	0	0		No matches found	No matches found		2588.78	4062.46	54.4172	210.418	1.569	0.65	0.292734	0.453315
	C6 H6 Cl N4 O P S	Full match	No results	No match	No match	No results	247.969	1.01	92267.1		1	0	0	0		No matches found	No matches found		20595.4	15953.5	84.8421	80.1954	0.775	-0.37	0.55634	0.6473
Amfepramone	C13 H19 N O	Full match	No results	No results	Full match	No results	205.147	1.85	92265		5	0	0	0		No matches found	No matches found		2492.38	3052.93	15.8556	232.226	1.225	0.29	0.316395	0.471961
	C6 H15 N10 O6 P	Full match	No results	No results	No results	No results	354.092	3.904	92244.2		0	0	0	0		No matches found	No matches found		3440.66	16170.6	146.598	101.96	4.7	2.23	0.0315585	0.12784
	C8 H19 N O3 P2	Full match	No results	No results	No results	No results	239.085	3.646	153799		0	0	0	0		No matches found	No matches found		115318	60264.6	79.6535	89.3211	0.523	-0.94	0.617602	0.702887
	C21 H37 N O10 P2 S2	Full match	No results	No results	No results	No results	589.133	1.78	92216		0	0	0	0		No matches found	No matches found		2684.74	6296.99	222.724	134.3	2.345	1.23	0.210206	0.367544
ionene	C13 H18	Full match	No results	No results	Full match	No results	174.141	20.242	93542.1		4	0	0	0		No matches found	No matches found		72342.3	69908.6	14.7609	13.9849	0.966	-0.05	0.84625	0.8869
	C17 H19 O P S	Full match	No results	Invalid mass	No match	No results	302.09	6.504	92136.3		1	0	0	3	superpathway of indole-3-acetate conjugate biosynthesis;indole-3-acetate inactivation VIII;Other	No matches found	No matches found		2988.68	3283.01	190.885	177.496	1.098	0.14	0.285936	0.44674
	C18 H28 Br P	Full match	No results	No match	No match	No match	354.11	8.697	105556		21	0	0	6	Other	Multiple matches found	No matches found		3317.73	8860.03	144.691	126.608	2.671	1.42	0.0988808	0.230508
	C6 H22 N5 O2 P3	Full match	No results	No results	No results	No results	289.098	4.313	106058		0	0	0	0		No matches found	No matches found		5726.18	8372.14	110.668	123.746	1.462	0.55	0.103851	0.23769
	C4 H2 Cl3 O14 P S	Full match	No results	No results	No results	No results	441.796	0.884	92109.4		0	0	0	0		No matches found	No matches found		18934.5	7146.23	82.2977	149.867	0.377	-1.41	0.166766	0.317638
	C17 H17 Cl O12 P2	Full match	No results	No results	No results	No results	509.989	3.886	92091.2		0	0	0	0		No matches found	No matches found		2957	3442.81	5.80572	205.187	1.164	0.22	0.262171	0.423988
2,4-dihydroxyheptadec-16-ynyl acetate	C19 H34 O4	Full match	No results	No results	Full match	No results	326.245	18.544	114447		6	0	0	0		No matches found	No matches found		88322.3	91091.5	10.3891	28.5783	1.031	0.04	0.882476	0.914031
	C4 H10 N2 O P2	Full match	No results	No results	No results	No results	164.026	1.095	179982		0	0	0	0		No matches found	No matches found		56121.1	16674.3	75.0893	42.3503	0.297	-1.75	0.00463793	0.0486976
	C16 H16 N10 O2 P2	Full match	No results	No results	No results	No results	442.094	9.975	92071.8		0	0	0	0		No matches found	No matches found		3664.72	3672.53	222.76	27.7194	1.002	0	0.335322	0.471961
	C16 H31 O14 P	Full match	No results	No match	No results	No results	478.145	6.457	92064.4		0	0	0	0		No matches found	No matches found		2908.66	8901.11	91.4673	137.316	3.06	1.61	0.0862425	0.213702
	C27 H31 O4 P3	Full match	No results	No results	No results	No results	512.143	13.947	92058.1		0	0	0	0		No matches found	No matches found		4345.64	14504	167.32	111.453	3.338	1.74	0.0843537	0.211128
	C20 H48 N3 O10 P3 S	Full match	No results	No results	No results	No results	615.227	1.254	92055.2		0	0	0	0		No matches found	No matches found		2143.9	3458.35	35.5435	173.862	1.613	0.69	0.149019	0.296251
	C14 H6 Cl2 O10 P2 S3	Full match	No results	No results	No results	No results	561.797	0.88	92030.3		0	0	0	0		No matches found	No matches found		47025.7	4297.38	56.1317	164.183	0.091	-3.45	0.0142588	0.0863969
	C26 H16 O10	Full match	No results	Invalid mass	No results	No results	488.074	4.003	92029.7		0	0	0	0		No matches found	No matches found		3960.13	4495.38	107.4	193.619	1.135	0.18	0.405564	0.511904
		No results	No results	No results	No results	No results	314.52	2.742	183448		0	0	0	0		No matches found	No matches found		142497	10613.1	47.5524	99.0432	0.074	-3.75	1.8548e-05	0.0018644
[Similar to: Terpestacin; ΔMass: -11.0158 Da]	C18 H45 N3 O3 P2	Full match	Invalid mass	No results	No match	No results	413.293	15.068	539273		1	47	0	0		No matches found	No matches found	85.7	3792.38	58765.2	151.321	134.251	15.496	3.95	0.07048	0.191319
[Similar to: Mesoridazine; ΔMass: 158.1276 Da]	C8 H10 N2 O2 P2	Full match	Invalid mass	No results	No match	No results	228.021	1.125	91976.1		1	16	0	0		No matches found	No matches found	72.9	7943.8	7207.88	129.55	57.8003	0.907	-0.14	0.0818307	0.207802
[Similar to: Carbophenothion; ΔMass: -114.0167 Da]	C3 H10 N10 O13 P2	Full match	Invalid mass	No results	No results	No results	455.991	11.058	1.66428e+06		0	7	0	0		No matches found	No matches found	96.5	2593.33	2644.49	36.8234	311.162	1.02	0.03	0.344013	0.471961
[Similar to: Triethylene glycol monobutyl ether; ΔMass: -157.1823 Da]	C14 H46 N5 O3 P	Full match	Invalid mass	No results	No results	No results	363.334	19.614	190450		0	17	0	0		No matches found	No matches found	83.8	109589	96787.2	30.7684	36.7685	0.883	-0.18	0.180809	0.332896
	C12 H24 N2 P2 S	Full match	No results	No results	No results	No results	290.113	7.614	91959.6		0	0	0	0		No matches found	No matches found		8026.47	30385.5	131.866	68.6182	3.786	1.92	0.00585942	0.0548796
	C10 H38 O7 P2 S2	Full match	No results	No results	No results	No results	396.153	4.148	91954.4		0	0	0	0		No matches found	No matches found		2992.77	3486.66	77.7438	228.82	1.165	0.22	0.371249	0.484713
	C H2 Br Cl4 O P S2	Full match	No results	No results	No results	No results	343.722	0.904	91952.5		0	0	0	0		No matches found	No matches found		6252.43	6077.11	36.5373	172.612	0.972	-0.04	0.355539	0.474286
N~2~-Ethyl-N~4~-isopropyl-1,3,5-triazine-2,4,6-triamine	C8 H16 N6	Full match	No results	Partial match	Full match	No results	196.144	17.255	94358.2		1	0	0	0		No matches found	No matches found		84616.1	85407.8	7.85226	6.79019	1.009	0.01	0.972204	0.980307
		No results	No results	No results	No results	No results	743.576	20.551	122990		0	0	0	0		No matches found	No matches found		75030.2	81777.1	27.5214	24.2657	1.09	0.12	0.949362	0.963748
	C24 H37 N4 P S	Full match	No results	No results	No results	No results	444.249	11.653	90381		0	0	0	0		No matches found	No matches found		2694.45	7255.63	87.2529	139.392	2.693	1.43	0.099364	0.230971
	C19 H15 N7 O2 S	Full match	No results	No results	No results	No results	405.101	2.399	91491.8		0	0	0	0		No matches found	No matches found		3009.47	26619.9	158.674	79.3526	8.845	3.14	0.00779427	0.063966
	C22 H12 O S	Full match	No results	No match	No match	No match	324.061	11.571	91464.6		2	0	0	1	Other	Single match found	No matches found		5696	3332.54	67.3208	169.305	0.585	-0.77	0.32703	0.471961
	C13 H23 N2 O5 P S	Full match	No results	No results	No results	No results	350.107	0.989	144690		0	0	0	0		No matches found	No matches found		74299.6	6174.65	56.7582	54.2826	0.083	-3.59	0.000105947	0.00482244
[Similar to: Nor-LSD; ΔMass: 111.0584 Da]	C11 H18 O3	Full match	Invalid mass	No results	No results	No results	198.126	20.431	90854.1		0	2	0	0		No matches found	No matches found	61.8	65287.3	63398.6	19.7286	21.8756	0.971	-0.04	0.936519	0.954264
N-Acetyl-L-tyrosine	C11 H13 N O4	Full match	No results	Partial match	Partial match	Full match	223.085	1.642	90842.6		12	0	0	0		Single match found	No matches found		2921.35	16654.9	124.691	110.18	5.701	2.51	0.0436321	0.150449
	C20 H35 O3 P3	Full match	No results	No results	No results	No results	416.181	1.732	90782.8		0	0	0	0		No matches found	No matches found		5271.13	52280	127.465	68.3948	9.918	3.31	0.00348863	0.0413421
	C13 H16 N6	Full match	No results	No results	No results	No results	256.144	15.309	121099		0	0	0	0		No matches found	No matches found		72467.2	90888.7	23.1059	25.0078	1.254	0.33	0.307604	0.467552
N-(tert-Butoxycarbonyl)-3-cyclohexyl-L-alanine	C14 H25 N O4	Full match	Invalid mass	No results	Full match	No results	271.178	11.891	104663		2	48	0	0		No matches found	No matches found	84.9	56796.7	57199.7	24.8824	28.8741	1.007	0.01	0.902454	0.929593
	C4 H4 N10 O2 P2 S	Full match	No results	No results	No results	No results	317.972	1.736	157587		0	0	0	0		No matches found	No matches found		7522.29	46988.9	102.279	77.0285	6.247	2.64	0.0109798	0.0761707
Incadronic acid	C8 H19 N O6 P2	Full match	No results	No results	Full match	No results	287.068	1.222	115171		1	0	0	0		No matches found	No matches found		46405.7	60689.5	70.878	50.6521	1.308	0.39	0.264443	0.426193
arg-his	C12 H21 N7 O3	Full match	No results	No results	Full match	No results	311.171	7.412	90708		2	0	0	0		No matches found	No matches found		2845.4	3145.64	178.097	233.209	1.106	0.14	0.512965	0.60856
Nalpha-[(Benzyloxy)carbonyl]-N-[(2S,3E)-5,6-dioxo-3-hexen-2-yl]-D-phenylalaninamide	C23 H24 N2 O5	Full match	No results	No results	Full match	No results	408.168	1.259	90697.6		2	0	0	0		No matches found	No matches found		2751.26	5659.86	35.5435	192.524	2.057	1.04	0.224449	0.383515
		No results	No results	No results	No results	No results	1318.47	10.059	90690.5		0	0	0	0		No matches found	No matches found		3012.68	8527.74	77.2829	145.946	2.831	1.5	0.129917	0.271993
		No results	No results	No results	No results	No results	399.792	0.878	106815		0	0	0	0		No matches found	No matches found		13778	16392.1	30.982	103.022	1.19	0.25	0.0961671	0.226606
	C32 H62 N2 S2	Full match	No results	No results	No results	No results	538.436	23.038	90624.5		0	0	0	0		No matches found	No matches found		38040.9	35277.7	17.4385	18.8787	0.927	-0.11	0.615479	0.701039
	C5 H19 O10 P	Full match	No results	Invalid mass	No results	No results	270.071	1.876	90598.9		0	0	0	0		No matches found	No matches found		2724.51	10411.8	172.079	120.688	3.822	1.93	0.0706742	0.191661
	C13 H28 N2 O2 S2	Full match	No results	No results	No results	No results	308.16	8.946	90582.3		0	0	0	0		No matches found	No matches found		16876.6	19616.8	65.943	87.0112	1.162	0.22	0.0593278	0.174816
	C14 H43 N6 O2 P	Full match	No results	No results	No results	No results	358.319	13.828	90579.3		0	0	0	0		No matches found	No matches found		70831.6	68392.3	7.55112	16.6703	0.966	-0.05	0.605071	0.692125
	C19 H27 O11 P3	Full match	No results	Invalid mass	No results	No results	524.076	2.017	143134		0	0	0	0		No matches found	No matches found		4377.38	5571.07	130.38	127.426	1.273	0.35	0.0769417	0.201033
	C27 H47 O8 P3	Full match	No results	No results	No results	No results	592.249	14.37	90561.5		0	0	0	0		No matches found	No matches found		3030.47	21896.8	217.2	98.0855	7.226	2.85	0.0737849	0.196283
	C8 H26 Cl N2 P3	Full match	No results	No match	No match	No match	278.1	9.542	90547.4		3	0	0	0		Single match found	No matches found		3051.44	11108.8	200.305	136.645	3.641	1.86	0.20581	0.36241
	C43 H16 N4	Full match	No results	No results	No results	No results	588.138	2.898	90538.7		0	0	0	0		No matches found	No matches found		3443.75	37690	144.839	68.6577	10.944	3.45	0.0065082	0.0581229
	C28 H25 N6 P3	Full match	No results	No results	No results	No results	538.136	5.526	90527.1		0	0	0	0		No matches found	No matches found		2639.98	8711.83	168.09	118.443	3.3	1.72	0.167159	0.318243
	C15 H55 N9 O3 P2 S2	Full match	No results	No results	No results	No results	535.336	19.99	90507.8		0	0	0	0		No matches found	No matches found		67685.6	75068.4	17.8662	16.5547	1.109	0.15	0.405539	0.511904
	C8 H23 N7 O13 S	Full match	No results	No results	No results	No results	457.108	1.037	90470.7		0	0	0	0		No matches found	No matches found		4056.46	6775.23	55.8952	165.086	1.67	0.74	0.19415	0.348641
	C16 H12 S	Full match	No results	No results	No results	No results	236.066	7.449	90454		0	0	0	0		No matches found	No matches found		5651.87	11648.3	132.247	113.784	2.061	1.04	0.135431	0.278566
		No results	No results	No results	No results	No results	388.731	22.761	88369.9		0	0	0	0		No matches found	No matches found		5415.76	5416.57	172.767	109.464	1	0	0.60371	0.690942
1,2-dioctanoyl-sn-glycero-3-phosphate	C19 H37 O8 P	Full match	No results	No results	Full match	No results	424.222	15.571	90441.9		1	0	0	0		No matches found	No matches found		74601	75398.6	17.2552	13.6728	1.011	0.02	0.228903	0.388883
	C12 H42 N5 O4 P	Full match	No results	No results	No results	No results	351.298	17.225	90441.7		0	0	0	0		No matches found	No matches found		25144.8	21241.3	59.0431	82.4253	0.845	-0.24	0.909225	0.934117
	C73 H90 N6 O10 P2	Full match	No results	No results	No results	No results	1272.62	4.796	90441.1		0	0	0	0		No matches found	No matches found		2213.41	2417.29	16.1565	247.843	1.092	0.13	0.338236	0.471961
N-Acetylneuraminic acid	C11 H19 N O9	No match	Invalid mass	No results	No results	No results	277.08	0.963	3.97819e+06	91.7	0	1	0	0		No matches found	No matches found		155051	1.18456e+06	73.2509	66.9302	7.64	2.93	0.00261771	0.0352795
	C18 H31 N2 O P S	Full match	No results	No results	No results	No results	354.19	8.108	108049		0	0	0	0		No matches found	No matches found		3646.51	4269.05	230.767	198.083	1.171	0.23	0.916694	0.939732
	C6 H24 N2 O5 P2	Full match	No results	No results	No match	No results	266.116	1.357	243434		5	0	0	0		No matches found	No matches found		7360.44	84377.8	149.159	73.2179	11.464	3.52	0.00529258	0.0519627
	C14 H19 N8 P S	Full match	No results	No results	No results	No results	362.119	11.047	90955.3		0	0	0	0		No matches found	No matches found		3262.48	3353.92	219.548	77.1188	1.028	0.04	0.38716	0.496822
	C27 H30 N10 P2	Full match	No results	No results	No match	No results	556.214	8.931	90990.9		2	0	0	0		No matches found	No matches found		13255.7	2690.15	123.848	7.63046	0.203	-2.3	0.0286147	0.121137
	C26 H36 O4 P2 S2	Full match	No results	No results	No results	No results	538.152	13.919	91460.1		0	0	0	0		No matches found	No matches found		5161.61	13211.2	124.062	118.004	2.56	1.36	0.114896	0.252921
	C7 H5 N7 O	Full match	No results	No results	No results	No results	203.055	1.053	153405		0	0	0	0		No matches found	No matches found		70251.4	109727	53.2395	20.7272	1.562	0.64	0.00996326	0.0727974
	C17 H31 N O6	Full match	No results	No results	No results	No results	345.215	1.676	91401.1		0	0	0	0		No matches found	No matches found		2729.27	3384.51	62.6328	161.589	1.24	0.31	0.15413	0.302264
		No results	No results	No results	No results	No results	380.188	7.425	91398.5		0	0	0	0		No matches found	No matches found		15479.4	2609.68	87.0365	235.799	0.169	-2.57	0.505163	0.601419
1,3-Bis(heptadecanoyloxy)(~2~H_5_)-2-propanyl (10Z)-10-heptadecenoate	C54 H97 D5 O6	No results	No results	No results	Full match	No results	851.797	0.848	180887		1	0	0	0		No matches found	No matches found		98991.4	10928.8	46.183	121.818	0.11	-3.18	0.000262747	0.00836334
NF8RN1V7VM	C14 H20 N2 O	Full match	No results	No results	Full match	No results	232.158	7.256	91395.8		11	0	0	0		No matches found	No matches found		3608.44	3832.58	233.626	59.8751	1.062	0.09	0.423735	0.527947
	C11 H23 N O	Full match	No results	No results	No results	No results	185.178	1.165	91392.7		0	0	0	0		No matches found	No matches found		11018.1	8887.15	138.029	37.029	0.807	-0.31	0.236193	0.397056
5-Cyano-N-(2,5-dimethoxybenzyl)-6-ethoxy-2-pyridinecarboxamide	C18 H19 N3 O4	Full match	No results	No results	Full match	No results	341.138	1.459	91391.9		1	0	0	0		No matches found	No matches found		5693.88	3957.64	136.009	42.914	0.695	-0.52	0.0632601	0.180391
	C7 H26 N9 O P3 S	Full match	No results	No results	No match	No results	377.12	1.465	133307		2	0	0	0		No matches found	No matches found		3152.7	36066.7	196.668	78.4648	11.44	3.52	0.00824458	0.065885
		No results	No results	No results	No results	No results	503.989	0.906	181068		0	0	0	0		No matches found	No matches found		8648.66	8545.63	11.0921	172.886	0.988	-0.02	0.21028	0.367559
	C22 H14 N6 O5	Full match	No results	No results	No results	No results	442.104	7.968	91342.9		0	0	0	0		No matches found	No matches found		3315.84	11842.2	160.455	105.756	3.571	1.84	0.0389788	0.142586
	C24 H46 N O11 P3	Full match	No results	No results	No results	No results	617.227	0.931	91341.8		0	0	0	0		No matches found	No matches found		8192.41	11198.2	26.7705	127.834	1.367	0.45	0.182241	0.334279
[Similar to: 2,5a,11,11,13a-Pentamethyl-5a,6,6a,13a,13b,13c-hexahydro-9H-spiro[furo[4,3,2-ij]pyrano[4',3':4,5]cyclohepta[1,2-f]isochromene-7,2'-oxirane]-1,5,9,13(2H,3aH,11H)-tetrone; ΔMass: 141.1154 Da]	C8 H17 N O7 P2	Full match	Invalid mass	No match	No match	No match	301.047	1.173	91301.4		7	24	0	1	Other	Multiple matches found	No matches found	73.3	2283.91	28458.9	162.894	76.5238	12.461	3.64	0.0124133	0.0808041
	C21 H55 N2 O7 P	Full match	No results	No results	No results	No results	478.375	21.359	91282.5		0	0	0	0		No matches found	No matches found		63207.5	64348	10.8054	12.783	1.018	0.03	0.282651	0.443566
	C18 H29 N4 O3 P S	Full match	No results	No results	No match	No results	412.171	10.527	91483.8		1	0	0	0		No matches found	No matches found		3565.63	3866.38	40.0778	187.35	1.084	0.12	0.264141	0.425828
		No results	No results	No results	No results	No results	329.617	10.065	91276.3		0	0	0	0		No matches found	No matches found		3271.02	7622.62	13.6426	164.571	2.33	1.22	0.164184	0.314172
		No results	No results	No results	No results	No results	732.809	12.456	179970		0	0	0	0		No matches found	No matches found		54872.6	2587.67	86.8388	69.1707	0.047	-4.41	0.00207242	0.0301847
	C7 H11 N7 O	Full match	No results	No results	No results	No results	209.103	18.526	94528.9		0	0	0	0		No matches found	No matches found		62492.9	65598.8	22.778	13.2295	1.05	0.07	0.898735	0.926779
	C30 H51 O3 P S	Full match	No results	No results	No results	No results	522.331	14.395	91221.8		0	0	0	0		No matches found	No matches found		5535.97	5555.69	4.40904	191.7	1.004	0.01	0.342378	0.471961
[Similar to: N1-(2,4-Dimethylphenyl)-2-cyano-3-oxo-3-tetrahydro-1H-pyrrol-1-ylpropanethioamide; ΔMass: 73.0251 Da]	C6 H13 N8 P	Full match	Invalid mass	No match	No match	No results	228.1	5.269	91217.4		3	33	0	0		No matches found	No matches found	82.8	35525.3	21705.8	28.4313	94.3873	0.611	-0.71	0.975111	0.982207
	C20 H55 N8 O4 P3 S3	Full match	No results	No results	No results	No results	660.272	1.191	91206.7		0	0	0	0		No matches found	No matches found		2293.03	5372.41	48.6523	150.257	2.343	1.23	0.102443	0.235882
	C7 H25 N6 O10 P	Full match	No results	No results	No match	No results	384.137	0.943	143977		3	0	0	0		No matches found	No matches found		20356.7	48585	33.8653	61.5118	2.387	1.26	0.00579017	0.0546076
		No results	No results	No results	No results	No results	1088.29	5.256	343242		0	0	0	0		No matches found	No matches found		86204.6	1326.01	69.653	195.282	0.015	-6.02	0.000926903	0.0181585
	C3 H6 N10 O13 S	Full match	No results	No results	No results	No results	421.983	10.783	91111.1		0	0	0	0		No matches found	No matches found		2990.16	2883.72	8.45362	236.958	0.964	-0.05	0.350318	0.471961
	C10 H37 N5 O4 P2	Full match	No results	No results	No results	No results	353.233	15.995	91104.9		0	0	0	0		No matches found	No matches found		35522.3	33583.8	32.3685	26.5333	0.945	-0.08	0.869615	0.904787
	C19 H47 N4 O4 P3 S2	Full match	No results	Invalid mass	No results	No results	552.225	12.304	91047.8		0	0	0	0		No matches found	No matches found		4090.15	14184.3	100.037	112.901	3.468	1.79	0.065735	0.184079
	C18 H58 N4 O9 P2	Full match	No results	No results	No results	No results	536.369	20.852	91003.3		0	0	0	0		No matches found	No matches found		66469.5	70721.7	13.8155	16.7222	1.064	0.09	0.949969	0.964225
	C5 H9 N7 O S	Full match	No results	No results	No results	No results	215.059	4.53	91001.1		0	0	0	0		No matches found	No matches found		3652.13	3810.31	196.412	23.0799	1.043	0.06	0.235225	0.396144
	C13 H48 N9 O14 P S	Full match	No results	No results	No results	No results	617.276	10.095	90995.4		0	0	0	0		No matches found	No matches found		3020.09	3345.85	7.00148	153.73	1.108	0.15	0.118564	0.257421
3-(2-Chlorobenzyl)-5-methyl-2,3-dihydro-1,3,4-thiadiazol-2-imine	C10 H10 Cl N3 S	No match	Full match	No results	No results	No results	239.029	1.225	90993.2	48.2	0	2	0	0		No matches found	No matches found		9241.03	8241.55	53.7069	148.763	0.892	-0.17	0.321986	0.471961
	C7 H18 N4 O4 P2	Full match	No results	No results	No results	No results	284.081	1.495	91274.7		0	0	0	0		No matches found	No matches found		2231.51	4994.04	42.79	169.116	2.238	1.16	0.153517	0.301697
	C24 H25 O9 P	Full match	No results	No results	No results	No results	488.125	8.462	88368.5		0	0	0	0		No matches found	No matches found		3165.41	9453.74	39.7485	130.689	2.987	1.58	0.0769753	0.201033
		No results	No results	No results	No results	No results	763.705	0.852	88246.9		0	0	0	0		No matches found	No matches found		3735.97	6197.46	10.5986	165.53	1.659	0.73	0.177978	0.32981
	C8 H18 O8 P2	Full match	No results	No match	No results	No results	304.047	1.749	88343.7		0	0	0	0		No matches found	No matches found		7149.95	12056.7	112.937	117.388	1.686	0.75	0.263802	0.425567
	C8 H30 N O6 P	Full match	No results	No results	No results	No results	267.181	11.922	99736.3		0	0	0	0		No matches found	No matches found		77491	83572.7	10.6107	9.81204	1.078	0.11	0.0591992	0.17465
	C15 H32 N10 O5 S2	Full match	No results	No results	No match	No results	496.199	3.42	85499		1	0	0	0		No matches found	No matches found		4124.19	14211.2	180.039	116.871	3.446	1.78	0.172544	0.32372
	C11 H18 N O11 P	Full match	No results	No match	No match	No results	371.062	4.863	85467.7		1	0	0	1	Other	No matches found	No matches found		2842.88	12812.8	25.859	117.938	4.507	2.17	0.0461971	0.154389
	C6 H7 Cl N O14 P	Full match	No results	No results	No results	No results	382.93	0.837	85465.9		0	0	0	0		No matches found	No matches found		5705.93	21676.7	9.14127	101.743	3.799	1.93	0.0437703	0.150533
[Similar to: Cortisol; ΔMass: -16.4404 Da]		No results	Invalid mass	No results	No results	No results	378.65	10.528	85447.1		0	26	0	0		No matches found	No matches found	89.5	3002.48	6662.05	78.8728	143.857	2.219	1.15	0.145612	0.291344
N-(6-Aminohexanoyl)-6-aminohexanoate	C12 H24 N2 O3	No results	No results	No results	Partial match	Full match	244.179	3.089	142777		6	0	0	0		Single match found	No matches found		6381.18	41227.8	128.701	92.8187	6.461	2.69	0.024214	0.112034
		No results	No results	No results	No results	No results	815.197	5.299	221201		0	0	0	0		No matches found	No matches found		21179.4	1730.24	85.2154	248.156	0.082	-3.61	0.515063	0.610376
		No results	No results	No results	No results	No results	798.823	0.853	125346		0	0	0	0		No matches found	No matches found		20276.9	2814.7	99.4638	144.956	0.139	-2.85	0.00970579	0.0719423
		No results	No results	No results	No results	No results	689.593	20.522	85391.2		0	0	0	0		No matches found	No matches found		58745.8	62660.5	18.4057	16.2838	1.067	0.09	0.977209	0.983675
	C3 H7 N5 O12 P2	Full match	No results	No results	No results	No results	366.956	0.841	97136		0	0	0	0		No matches found	No matches found		4957.76	33852.9	9.97442	87.0329	6.828	2.77	0.0114497	0.0778072
		No results	No results	No results	No results	No results	385.714	0.86	85380.7		0	0	0	0		No matches found	No matches found		3806.72	3598.9	11.8569	196.111	0.945	-0.08	0.283341	0.444111
(2R)-3-(Phosphonooxy)-1,2-propanediyl diheptanoate	C17 H33 O8 P	Full match	No results	No results	Full match	No results	396.191	7.389	85369.9		1	0	0	0		No matches found	No matches found		16994.2	3067.29	101.7	14.5164	0.18	-2.47	0.0106851	0.0754092
	C4 H6 N6 O2	Full match	No results	No results	No results	No results	170.055	2.106	2.73132e+06		0	0	0	0		No matches found	No matches found		26043.8	63037.1	265.772	237.577	2.42	1.28	0.382387	0.493079
	C40 H47 N2 P3 S	Full match	No results	No results	No results	No results	680.268	5.215	85543.1		0	0	0	0		No matches found	No matches found		24432.8	1714.23	82.3091	27.8675	0.07	-3.83	0.00141077	0.0237287
[Similar to: 15(R)-15-Methyl prostaglandin A2; ΔMass: -197.6032 Da]		No results	Invalid mass	No results	No results	No results	545.833	9.223	354210		0	10	0	0		No matches found	No matches found	81.3	2774.23	2923.03	210.743	214.25	1.054	0.08	0.233207	0.394074
		No results	No results	No results	No results	No results	853.661	23.807	234292		0	0	0	0		No matches found	No matches found		7138.49	38046.1	120.228	129.473	5.33	2.41	0.139844	0.283738
	C4 H5 Cl3 N2 O10	Full match	No results	No results	No results	No results	345.901	0.767	331208		0	0	0	0		No matches found	No matches found		93294.5	21276.1	74.41	147.691	0.228	-2.13	0.0404196	0.144949
	C4 H10 N6 O10	Full match	No results	No results	No match	No results	302.045	5.855	85294.4		1	0	0	0		No matches found	No matches found		3722.26	14852.9	196.348	101.632	3.99	2	0.0535056	0.166093
	C20 H38 N3 O2 P S2	Full match	No results	No results	No results	No results	447.215	1.194	90547.2		0	0	0	0		No matches found	No matches found		3216.35	7037.26	157.88	147.562	2.188	1.13	0.150123	0.297699
	C11 H15 N2 O7 P	Full match	No results	No match	No results	No results	318.062	1.371	98559.8		0	0	0	0		No matches found	No matches found		3574.71	32062	157.181	84.6621	8.969	3.16	0.0179612	0.0976844
	C29 H43 N4 O5 P	Full match	No results	No results	No results	No results	558.297	8.198	85262.6		0	0	0	0		No matches found	No matches found		2740.65	12492.5	92.0497	111.697	4.558	2.19	0.0453011	0.153046
	C2 H6 N9 O2 P	Full match	No results	No results	No results	No results	219.039	7.155	504208		0	0	0	0		No matches found	No matches found		3079.9	3261.64	209.265	282.617	1.059	0.08	0.393748	0.502018
[Similar to: 18-HETE; ΔMass: -10.9013 Da]	C9 H27 N5 O2 P2 S	Full match	Invalid mass	No results	No results	No results	331.136	10.313	91719.3		0	51	0	0		No matches found	No matches found	88.1	5358.76	5639.67	5.27109	151.644	1.052	0.07	0.146896	0.293323
	C8 H22 N5 P3	Full match	No results	No results	No results	No results	281.109	2.74	85217.3		0	0	0	0		No matches found	No matches found		12364.2	25394.7	55.5959	81.0318	2.054	1.04	0.0336962	0.132289
	C11 H36 N4 O8 P2 S2	Full match	No results	No match	No results	No results	478.145	6.703	85214.7		0	0	0	0		No matches found	No matches found		3407.98	4408.28	23.6109	209.156	1.294	0.37	0.318246	0.471961
	C51 H21 N6 O4 P S3	Full match	No results	No results	No results	No results	908.052	3.546	500826		0	0	0	0		No matches found	No matches found		3177.66	3540.45	330.792	175.9	1.114	0.16	0.601059	0.688421
	C13 H30 N2 O S2	Full match	No results	No results	No results	No results	294.181	16.189	85191.1		0	0	0	0		No matches found	No matches found		64271.2	61572.9	19.4785	14.9332	0.958	-0.06	0.900402	0.928045
	C5 H11 Cl3 N4 O15 P2 S	Full match	No results	No results	No results	No results	565.847	0.892	85176		0	0	0	0		No matches found	No matches found		27789.6	4739.58	77.0766	29.2132	0.171	-2.55	0.00226615	0.0318904
		No results	No results	No results	No results	No results	1497.63	0.849	103670		0	0	0	0		No matches found	No matches found		67732.3	4041.55	38.6968	160.459	0.06	-4.07	0.0028247	0.0367578
[Similar to: Spiramycin; ΔMass: 381.2368 Da]	C20 H40 N5 O5 P	Full match	Invalid mass	No results	No match	No results	461.277	11.512	176549		4	17	0	0		No matches found	No matches found	87.6	57398.5	2360.43	64.6099	122.924	0.041	-4.6	0.000198396	0.0071132
	C4 H5 Cl3 N2 O2 P2	Full match	No results	No match	No results	No results	279.889	4.389	85585		0	0	0	0		No matches found	No matches found		2708.89	3173.35	15.8095	171.448	1.171	0.23	0.166421	0.317196
	C12 H43 N2 O14 P	Full match	No results	No results	No results	No results	470.245	11.046	85585.1		0	0	0	0		No matches found	No matches found		2028.16	2100.46	4.2991	251.096	1.036	0.05	0.336646	0.471961
	C10 H13 N10 O12 P S2	Full match	No results	No results	No results	No results	559.989	7.918	249864		0	0	0	0		No matches found	No matches found		2609.24	76542.9	126.812	101.267	29.335	4.87	0.0157836	0.0912889
	C24 H37 N3 O3 S2	Full match	No results	No results	No results	No results	479.226	3.561	117122		0	0	0	0		No matches found	No matches found		4099.1	43131.5	117.855	83.4763	10.522	3.4	0.0114404	0.0778072
	C7 H21 O9 P	Full match	No results	No match	No match	No results	280.092	7.237	86154.2		1	0	0	0		No matches found	No matches found		3871.93	7328.87	123.408	125.8	1.893	0.92	0.118679	0.25743
	C22 H41 N O10	Full match	No results	No results	No results	No results	479.274	2.655	86069.5		0	0	0	0		No matches found	No matches found		3153.44	5279.12	55.0518	128.351	1.674	0.74	0.0737185	0.196137
	C8 H32 N4 O8 P2	Full match	No results	No results	No results	No results	374.17	12.556	86046.4		0	0	0	0		No matches found	No matches found		5188.95	7173.61	143.163	156.947	1.382	0.47	0.429022	0.532478
		No results	No results	No results	No results	No results	1608.68	0.852	86037.8		0	0	0	0		No matches found	No matches found		4921.63	4136.31	160.108	19.8242	0.84	-0.25	0.14259	0.287476
		No results	No results	No results	No results	No results	1787.57	0.83	94556.5		0	0	0	0		No matches found	No matches found		63454.7	6925.54	43.5415	101.066	0.109	-3.2	2.21916e-05	0.00200379
	C5 H14 Cl N9 O4 S	Full match	No results	No results	No match	No results	331.058	2.376	171132		2	0	0	0		No matches found	No matches found		3153.32	7202.77	229.232	148.962	2.284	1.19	0.160186	0.309717
	C14 H35 N7 O6 S	Full match	No results	No results	No results	No results	429.236	13.053	85981		0	0	0	0		No matches found	No matches found		3020.32	3097.59	22.7083	231.043	1.026	0.04	0.359858	0.476846
		No results	No results	No results	No results	No results	504.001	1.068	96231.6		0	0	0	0		No matches found	No matches found		10046.6	30630.2	108.286	71.897	3.049	1.61	0.164125	0.314096
		No results	No results	No results	No results	No results	454.737	11.043	85947.9		0	0	0	0		No matches found	No matches found		2169.43	2283.61	4.31716	246.927	1.053	0.07	0.335883	0.471961
	C24 H47 N3 O2 P2 S	Full match	No results	No results	No results	No results	503.286	10.028	6.3753e+06		0	0	0	0		No matches found	No matches found		48298.2	569029	113.519	129.247	11.782	3.56	0.0508965	0.162235
		No results	No results	No results	No results	No results	805.56	23.064	95708.1		0	0	0	0		No matches found	No matches found		10365.3	10486.8	103.406	125.331	1.012	0.02	0.773285	0.831478
	C25 H21 N6 O14 P S	Full match	No results	No results	No results	No results	692.057	0.776	85900.4		0	0	0	0		No matches found	No matches found		7131.07	30520.1	133.552	66.2455	4.28	2.1	0.00730312	0.0621479
	C5 H12 N3 O8 P3	Full match	No results	No results	No results	No results	334.984	0.794	110116		0	0	0	0		No matches found	No matches found		72601.8	11630.2	51.886	37.006	0.16	-2.64	0.000111992	0.00501646
[Similar to: Halcinonide; ΔMass: 142.0866 Da]	C15 H21 Cl N2 O S	Full match	Invalid mass	No match	No match	No match	312.106	8.233	85861.9		12	96	0	5	Other	Multiple matches found	No matches found	92.7	2824.22	6576.29	189.168	160.692	2.329	1.22	0.379774	0.490898
	C6 H17 N8 O7 P	Full match	No results	No results	No results	No results	344.096	1.978	85843.2		0	0	0	0		No matches found	No matches found		2676.19	14346.1	100.562	116.572	5.361	2.42	0.0646951	0.182724
	C22 H32 N3 P S2	Full match	No results	No match	No results	No results	433.177	3.285	85811.8		0	0	0	2	Other	No matches found	No matches found		3258.24	5989.7	94.4693	164.473	1.838	0.88	0.20495	0.361453
	C13 H18 Cl N5 P2	Full match	No results	No results	No match	No match	341.073	7.203	85783.6		2	0	0	0		No matches found	Multiple matches found		22759.6	3060.45	89.2961	37.416	0.134	-2.89	0.00486149	0.0500631
		No results	No results	No results	No results	No results	1903.49	8.619	164420		0	0	0	0		No matches found	No matches found		36395.3	3667.94	80.5726	187.978	0.101	-3.31	0.830028	0.874457
		No results	No results	No results	No results	No results	468.133	0.914	85744		0	0	0	0		No matches found	No matches found		17758.7	21052.3	14.0949	90.2003	1.185	0.25	0.377093	0.489205
	C12 H4 Cl N4 O P3 S	Full match	No results	No results	No results	No results	379.901	0.804	85732.1		0	0	0	0		No matches found	No matches found		13172.4	8406.43	93.9439	41.9082	0.638	-0.65	0.0596191	0.175154
		No results	No results	No results	No results	No results	1696.66	10.686	85701.5		0	0	0	0		No matches found	No matches found		2700.44	2994.64	16.1479	190.216	1.109	0.15	0.223508	0.382682
[Similar to: Asiaticoside; ΔMass: 659.4643 Da]	C3 H10 N9 O6 P	Full match	Invalid mass	No results	No results	No results	299.049	1.296	85693.3		0	30	0	0		No matches found	No matches found	86.3	3041.49	6306.42	57.7822	152.167	2.073	1.05	0.133431	0.276302
[Similar to: N6-Acetyl-L-lysine; ΔMass: -48.9685 Da]	C8 H20 Br N3	Full match	Invalid mass	No match	No match	No match	237.085	0.949	90682.5		9	10	0	1	Other	Single match found	No matches found	68	22660.8	68201.1	39.3587	36.7943	3.01	1.59	0.00063369	0.0145002
	C14 H19 N2 O10 P	Full match	No results	No results	No results	No results	406.077	8.437	85662.1		0	0	0	0		No matches found	No matches found		2924.03	27145	151.848	97.0601	9.283	3.21	0.0278521	0.119731
	C5 H19 N6 O3 P S	Full match	No results	Invalid mass	No match	No results	274.098	3.397	85641.4		1	0	0	0		No matches found	No matches found		3160.9	3820.54	210.694	217.011	1.209	0.27	0.909967	0.934447
[Similar to: Norethandrolone; ΔMass: 4.1153 Da]	C6 H19 N8 O2 P S	Full match	Invalid mass	No results	No results	No results	298.109	11.532	85598.4		0	53	0	0		No matches found	No matches found	85.6	9018.91	7081.71	96.9568	122.662	0.785	-0.35	0.385612	0.495649
	C9 H18 N O2 P3 S	Full match	No results	No results	No results	No results	297.027	1.288	85589		0	0	0	0		No matches found	No matches found		2631.28	6587.32	29.582	148.424	2.503	1.32	0.107766	0.242824
[Similar to: Desmethylenylnocardamine; ΔMass: 388.3036 Da]		No results	Invalid mass	No results	No results	No results	198.029	1.204	85159.9		0	8	0	0		No matches found	No matches found	75.1	17093.2	14689.4	66.2056	105.151	0.859	-0.22	0.61048	0.696707
	C6 H24 O12 P2	Full match	No results	No results	No results	No results	350.074	1.758	85156.1		0	0	0	0		No matches found	No matches found		2534.94	23783.7	217.948	85.5859	9.382	3.23	0.0241294	0.111851
Pindolol	C14 H20 N2 O2	Full match	No results	No results	Full match	No results	248.153	1.701	85149.4		2	0	0	0		No matches found	No matches found		2538.08	4475.92	53.0482	153.665	1.764	0.82	0.137823	0.281686
6α-Methylprednisone	C22 H28 O5	Not the top hit	Full match	Partial match	Partial match	Full match	372.194	11.79	85138.2	64.6	21	4	0	0		No matches found	Multiple matches found		40718	3045.41	65.4195	37.046	0.075	-3.74	0.000310809	0.00913541
		No results	No results	No results	No results	No results	519.302	11.53	84664.8		0	0	0	1	Other	No matches found	No matches found		6038.56	2537.5	42.1675	238.092	0.42	-1.25	0.632848	0.716617
		No results	No results	No results	No results	No results	770.775	0.826	105669		0	0	0	0		No matches found	No matches found		47276.6	13455	66.1679	120.141	0.285	-1.81	0.0731151	0.195394
	C14 H35 N4 O9 P3	Full match	No results	No results	No results	No results	496.162	13.054	84597.4		0	0	0	0		No matches found	No matches found		3699.45	3828.24	2.18302	212.87	1.035	0.05	0.331978	0.471961
	C5 H9 O14 P	Full match	No results	No results	No match	No results	323.974	0.867	158834		1	0	0	0		No matches found	No matches found		56356.6	8365.08	68.7608	26.0832	0.148	-2.75	0.000742193	0.0159469
		No results	No results	No results	No results	No results	771.812	0.838	84572.3		0	0	0	0		No matches found	No matches found		36884	4011.49	54.5703	127.315	0.109	-3.2	0.000128209	0.00541266
	C4 H13 Cl N8 O7	Full match	No results	No results	No results	No results	320.06	1.124	84569.9		0	0	0	0		No matches found	No matches found		12910.7	12157.9	113.182	56.2541	0.942	-0.09	0.176336	0.327949
[Similar to: N1-(4-Chloro-2,6-dimethoxyphenyl)-5-oxo-9b-phenyl-2,3,5,9b-tetrahydro-1H-imidazo[2,1-a]isoindole-1-carbothioamide; ΔMass: 188.9831 Da]	C12 H25 N2 P3	Full match	Invalid mass	No results	No results	No results	290.124	5.616	418858		0	1	0	0		No matches found	No matches found	63.1	5918.91	40149.7	208.153	116.129	6.783	2.76	0.0548102	0.168104
	C19 H38 N4 O11 P2 S	Full match	No results	No results	No results	No results	592.174	1.27	140944		0	0	0	0		No matches found	No matches found		1701.01	40577.5	285.388	84.0444	23.855	4.58	0.0138313	0.0851585
	C4 H6 N5 O13 P3	Full match	No results	No results	No results	No results	424.917	0.9	91811.1		0	0	0	0		No matches found	No matches found		17355.2	16520	12.3798	94.9444	0.952	-0.07	0.139685	0.283721
	C47 H107 N5 P2	Full match	No results	No results	No results	No results	803.801	0.831	139547		0	0	0	0		No matches found	No matches found		45363.6	5893.58	66.8793	112.469	0.13	-2.94	0.000846317	0.0171364
	C15 H44 N O4 P	Full match	No results	No results	No results	No results	333.3	20.24	84505.9		0	0	0	0		No matches found	No matches found		57780.1	64336.7	13.1736	11.4588	1.113	0.16	0.0741122	0.196782
	C10 H18 O12 P2	Full match	No results	No results	No results	No results	392.027	1.165	87214.5		0	0	0	0		No matches found	No matches found		11631.3	53826.1	117.543	53.2296	4.628	2.21	0.015127	0.0891622
		No results	No results	No results	No results	No results	249.138	5.204	84478.1		0	0	0	0		No matches found	No matches found		17751.6	6947.61	38.2165	150.989	0.391	-1.35	0.804083	0.854211
	C34 H59 O2 P S	Full match	No results	No results	No results	No results	562.398	2.435	84445.4		0	0	0	0		No matches found	No matches found		4305.29	5218.02	26.1286	190.29	1.212	0.28	0.310216	0.469537
	C41 H25 O2 P	Full match	No results	No results	No match	No results	580.159	11.427	112929		4	0	0	0		No matches found	No matches found		46919.9	3007.45	56.7448	103.452	0.064	-3.96	7.40643e-05	0.00380159
Asparaginyl-4-hydroxyproline	C9 H15 N3 O5	Full match	No results	No results	Full match	No results	245.101	1.006	270396		2	0	0	0		No matches found	No matches found		6924.82	37895.4	137.367	128.642	5.472	2.45	0.103087	0.2366
[Similar to: Cortisone; ΔMass: -79.9568 Da]	C15 H29 N4 O7 P S	Full match	Invalid mass	No results	No results	No results	440.151	7.493	84417.2		0	11	0	0		No matches found	No matches found	88.2	3327.2	15857.8	147.342	101.523	4.766	2.25	0.0504888	0.161453
	C18 H15 O12 P	Full match	No results	No match	No match	No results	454.031	1.054	113085		2	0	0	0		No matches found	No matches found		37279.3	10144.6	74.6953	43.6269	0.272	-1.88	0.00380717	0.0434403
(+)-cassaine	C24 H39 N O4	Full match	No results	No results	Full match	No results	405.288	12.347	84315.8		2	0	0	0		No matches found	No matches found		3923.72	3445.94	11.0073	220.221	0.878	-0.19	0.362255	0.478334
	C20 H18 N10	Full match	No results	No results	No match	No match	398.171	7.237	84291.7		1	0	0	0		Single match found	No matches found		2932.59	63154.9	168.835	45.7811	21.536	4.43	0.000117198	0.00510083
[Similar to: 6ß-Hydroxytestosterone; ΔMass: -211.0696 Da]	C28 H42 N3 O2 P S	Full match	Invalid mass	No results	No results	No results	515.273	6.446	84277.4		0	19	0	0		No matches found	No matches found	88.7	3168.01	5299.46	151.612	138.822	1.673	0.74	0.148665	0.295876
	C28 H71 N7 O3	Full match	No results	No results	No results	No results	553.561	11.727	84249.7		0	0	0	0		No matches found	No matches found		2281.8	2343.48	2.8872	244.797	1.027	0.04	0.337912	0.471961
	C29 H47 N10 O13 P3 S	Full match	No results	No results	No results	No results	868.226	2.89	84230.6		0	0	0	0		No matches found	No matches found		1794.99	19416	201.834	97.8867	10.817	3.44	0.0257619	0.115563
	C17 H27 N O5 S	Full match	No results	No results	No match	No results	357.161	4.976	84226.9		2	0	0	0		No matches found	No matches found		3164.05	3984.38	91.2663	138.963	1.259	0.33	0.112539	0.24938
[Similar to: Corticosterone; ΔMass: -61.9461 Da]	C14 H36 N2 O3 S4	Full match	Invalid mass	No results	No match	No results	408.161	11.293	84204.2		2	31	0	0		No matches found	No matches found	89.4	3094.57	14503.1	69.2383	110.792	4.687	2.23	0.0403814	0.144891
		No results	No results	No results	No results	No results	1805.62	0.843	84174.4		0	0	0	0		No matches found	No matches found		12815.4	4549.67	98.1592	22.0187	0.355	-1.49	0.0106011	0.0751238
	C14 H21 Cl N2 S	Full match	No results	No results	No results	No results	284.111	6.84	416505		0	0	0	0		No matches found	No matches found		16502.8	73557.1	195.915	105.062	4.457	2.16	0.0719004	0.193649
	C22 H35 N2 O9 P S	Full match	No results	No results	No results	No results	534.181	4.723	84123.8		0	0	0	0		No matches found	No matches found		3117.72	13003.9	137.18	108.638	4.171	2.06	0.0405443	0.145088
		No results	No results	No results	No results	No results	2213.96	3.555	97933.6		0	0	0	0		No matches found	No matches found		3990.35	38687	134.742	89.0536	9.695	3.28	0.0183426	0.0987558
	C13 H27 O2 P3	Full match	No results	No match	No match	No results	308.123	9.962	84666.2		2	0	0	0		No matches found	No matches found		2909.53	9669.43	172.021	110.644	3.323	1.73	0.455301	0.557128
	C8 H10 N8 O2 S	Full match	No results	No results	No match	No results	282.065	1.927	172826		1	0	0	0		No matches found	No matches found		2587.51	41585.1	244.005	88.6967	16.071	4.01	0.0167203	0.094331
	C18 H41 N6 O2 P3 S	Full match	No results	No results	No match	No results	498.223	11.284	363966		6	0	0	0		No matches found	No matches found		23690.2	2733.49	189.089	17.7629	0.115	-3.12	0.0977	0.228961
	C42 H71 N10 O6 P	Full match	No results	No results	No results	No results	842.529	11.503	255265		0	0	0	0		No matches found	No matches found		79873.1	2906.58	59.5912	142.869	0.036	-4.78	9.33463e-05	0.00446555
	C7 H21 N2 O7 P S	Full match	No results	No results	No match	No results	308.08	5.598	85133.6		1	0	0	0		No matches found	No matches found		2510.17	2875.89	178.92	210.462	1.146	0.2	0.603185	0.690388
		No results	No results	No results	No results	No results	617.974	0.909	125191		0	0	0	0		No matches found	No matches found		31498.1	3710.84	90.8232	36.3263	0.118	-3.09	0.00381899	0.0434871
	C27 H30 O2 S	Full match	No results	No results	No results	No results	418.197	3.591	109442		0	0	0	0		No matches found	No matches found		3291.26	32506.5	156.401	94.1944	9.877	3.3	0.0276975	0.11944
	C13 H47 N3 O15 P2	Full match	No results	No results	No results	No results	547.247	9.49	85109.8		0	0	0	0		No matches found	No matches found		2851.72	3245.92	10.2395	207.424	1.138	0.19	0.274609	0.435796
		No results	No results	No results	No results	No results	2183.52	0.852	85092.8		0	0	0	0		No matches found	No matches found		11054.8	5095.67	109.194	86.5653	0.461	-1.12	0.0589566	0.17447
	C4 H12 N10 O3	Full match	No results	No results	No results	No results	248.109	2.66	90465.6		0	0	0	0		No matches found	No matches found		3207.36	17040.6	199.445	124.745	5.313	2.41	0.322186	0.471961
	C26 H44 O11 P2	Full match	No results	No results	No results	No results	594.235	9.26	85064.6		0	0	0	0		No matches found	No matches found		3212.46	3965.48	183.189	141.549	1.234	0.3	0.173132	0.32438
		No results	No results	No results	No results	No results	813.344	13.414	85043		0	0	0	0		No matches found	No matches found		3920.31	2998.49	140.637	3.53401	0.765	-0.39	0.0512628	0.162733
		No results	No results	No results	No results	No results	1755.53	0.851	85029.9		0	0	0	0		No matches found	No matches found		17356.7	6029.3	81.5437	143.608	0.347	-1.53	0.708539	0.778674
2'_4'-Dihydroxyacetophenone	C8 H8 O3	Full match	Invalid mass	Partial match	Partial match	Full match	152.047	1.256	85028.5		44	2	0	13	Other	Multiple matches found	No matches found	65.1	7261.37	36782.9	113.89	66.6036	5.066	2.34	0.00596811	0.0553558
		No results	No results	No results	No results	No results	453.701	0.86	84997.3		0	0	0	0		No matches found	No matches found		3172.09	2998.91	12.2325	183.687	0.945	-0.08	0.214487	0.372484
	C15 H41 O11 P	Full match	No results	No results	No results	No results	428.239	12.045	84993.7		0	0	0	0		No matches found	No matches found		6695.98	6193.86	113.066	132.503	0.925	-0.11	0.516858	0.611989
	C13 H32 O13 S2	Full match	No results	No results	No match	No results	460.13	13.925	84967		2	0	0	0		No matches found	No matches found		4547.37	8820.78	131.417	110.282	1.94	0.96	0.0666507	0.185181
	C31 H32 N P S	Full match	No results	No results	No results	No results	481.2	2.419	84926.1		0	0	0	0		No matches found	No matches found		3115.15	4761.22	233.579	140.21	1.528	0.61	0.834113	0.877721
	C2 H8 N9 O3 P	Full match	No results	No results	No results	No results	237.049	2.468	84925.4		0	0	0	0		No matches found	No matches found		16151.4	34288	76.0066	61.8381	2.123	1.09	0.0698802	0.190303
	C8 H24 N2 P2 S	Full match	No results	No results	No results	No results	242.113	4.759	114787		0	0	0	0		No matches found	No matches found		8904.2	11846.1	115.118	141.619	1.33	0.41	0.635214	0.718285
	C7 H16 N4 O10	Full match	No results	No results	No results	No results	316.087	0.889	84891		0	0	0	0		No matches found	No matches found		8330.81	12916	19.5955	116.417	1.55	0.63	0.170566	0.321503
	C17 H66 N10 O6 P2 S	Full match	No results	No results	No results	No results	600.436	22.189	84873.4		0	0	0	0		No matches found	No matches found		68947.3	75330.5	19.9715	21.5372	1.093	0.13	0.540381	0.63305
	C14 H43 P3 S2	Full match	No results	No results	No results	No results	368.202	20.451	84861		0	0	0	0		No matches found	No matches found		63210.7	63248.2	17.8021	10.6515	1.001	0	0.39633	0.504228
Sulforaphane	C6 H11 N O S2	Full match	No results	Full match	Full match	No results	177.028	4.727	84846.5		2	0	0	0		No matches found	No matches found		17660.5	11611.9	90.9757	98.3668	0.658	-0.6	0.129556	0.271475
	C38 H71 Cl N9 O10 P3 S4	Full match	No results	No results	No results	No results	1069.31	13.178	84816		0	0	0	0		No matches found	No matches found		3319.68	3302.35	97.7922	225.083	0.995	-0.01	0.435227	0.538556
		No results	No results	No results	No results	No results	366.583	6.238	84807.8		0	0	0	0		No matches found	No matches found		2341.2	32763.2	182.451	68.3777	13.994	3.81	0.00360754	0.0419852
1-phenylpropane-1_2-dione	C9 H8 O2	Full match	No results	Partial match	Partial match	Full match	148.052	22.537	90164.8		10	0	0	4	phenylpropanoid biosynthesis;Other	Multiple matches found	No matches found		56107.4	52650.8	11.5413	12.2002	0.938	-0.09	0.379692	0.490878
	C17 H35 O10 P	Full match	No results	No results	No results	No results	430.196	10.848	84762		0	0	0	0		No matches found	No matches found		3393.06	9871.09	106.999	114.966	2.909	1.54	0.0674652	0.186581
	C29 H52 N9 O2 P S2	Full match	No results	No results	No results	No results	653.341	1.569	84737.2		0	0	0	0		No matches found	No matches found		1572.83	2082.62	18.379	244.94	1.324	0.41	0.305137	0.465016
	C10 H20 N O13 P	Full match	No results	No results	No results	No results	393.067	1.752	84736.5		0	0	0	0		No matches found	No matches found		3648.69	10725.7	57.2826	129.863	2.94	1.56	0.092389	0.221647
	C4 H15 N4 O12 P	Full match	No results	No results	No results	No results	342.042	2.923	115184		0	0	0	0		No matches found	No matches found		4578.25	35380	55.8897	82.3565	7.728	2.95	0.00946899	0.07093
	C8 H25 N6 O5 P3	Full match	No results	No results	No match	No results	378.11	1.53	84712.2		2	0	0	0		No matches found	No matches found		6244.09	17129.4	40.0477	100.706	2.743	1.46	0.053093	0.16539
[Similar to: Colistin; ΔMass: 894.5976 Da]	C7 H26 N4 O2 P2	Full match	Invalid mass	No match	No match	No results	260.152	2.64	84700.6		7	1	0	0		No matches found	No matches found	68.8	2501.71	17413.1	96.2154	113.239	6.96	2.8	0.0614492	0.178386
[Similar to: PEG n11; ΔMass: -237.8393 Da]	C31 H28 N6 O14 S	Full match	Invalid mass	No results	No results	No results	740.138	3.745	438372		0	17	0	0		No matches found	No matches found	85.7	2471.43	36015.6	202.297	143.148	14.573	3.87	0.0870157	0.214798
Tetradecanedioicacid	C14 H26 O4	Full match	No results	Partial match	Partial match	Full match	258.183	20.24	86241.3		9	0	0	0		Single match found	No matches found		79321.6	78600.4	11.7385	8.3712	0.991	-0.01	0.858826	0.89652
[Similar to: PEG n6; ΔMass: -23.9988 Da]	C8 H27 N4 O6 P	Full match	Invalid mass	Invalid mass	No results	No results	306.167	6.392	1.92017e+06		0	17	0	2	Other	No matches found	No matches found	72	5038.05	3531.25	242.127	308.008	0.701	-0.51	0.368502	0.482806
[Similar to: (+/-)-C75; ΔMass: -193.0585 Da]	C24 H35 N O3 P2	Full match	Invalid mass	No results	No results	No results	447.21	12.212	86284.6		0	26	0	0		No matches found	No matches found	84.8	3659.7	3761.41	12.7205	180.359	1.028	0.04	0.231249	0.391868
[[(2S,3R,4R,5R)-5-(6-aminopurin-9-yl)-3,4-dihydroxy-tetrahydrofuran-2-yl]methoxy-hydroxy-phosphoryl] [(2R,3R,4R)-5-[7,8-dimethyl-5-(2-methylpropanoyl)-2,4-dioxo-benzo[g]pteridin-5-ium-10-yl]-2,3,4-trihydroxy-pentyl] phosphate	C31 H39 N9 O16 P2	No results	No results	No results	Full match	No results	855.199	21.555	98284.9		2	0	0	0		No matches found	No matches found		57142.9	62017.3	33.3853	32.137	1.085	0.12	0.723134	0.790904
	C9 H3 N4 O14 P3 S2	Full match	No results	No results	No results	No results	547.83	0.795	93454.5		0	0	0	0		No matches found	No matches found		57077.5	11852.9	38.3792	105.78	0.208	-2.27	0.0259897	0.116047
[Similar to: Bis(2-butoxyethyl) adipate ; ΔMass: 113.1412 Da]	C6 H21 N O4 P2	Full match	Invalid mass	No results	No results	No results	233.094	1.29	87715.9		0	1	0	0		No matches found	No matches found	62.5	2618.35	5579.62	31.0689	192.996	2.131	1.09	0.22689	0.386628
		No results	No results	No results	No results	No results	328.149	12.502	87703.8		0	0	0	0		No matches found	No matches found		14077.3	4513.39	118.05	36.7585	0.321	-1.64	0.0461444	0.154305
	C30 H20 N2 O3	Full match	No results	No results	No results	No results	456.147	8.485	87703.2		0	0	0	0		No matches found	No matches found		3290.08	4322.51	63.0744	209.28	1.314	0.39	0.340294	0.471961
	C9 H8 N6 O2	Full match	No results	No results	No results	No results	232.071	6.205	87674.1		0	0	0	0		No matches found	No matches found		2596.63	27302.5	126.16	86.8269	10.515	3.39	0.012246	0.0805089
	C5 H11 N6 O12 P	Full match	No results	No results	No results	No results	378.017	5.453	179761		0	0	0	0		No matches found	No matches found		10972.2	5044.49	108.121	227.976	0.46	-1.12	0.778344	0.835594
[FAhydroxy_oxo(7:0/2:0)]4-hydroxy-2-oxo-Heptanedioicacid	C7 H10 O6	Full match	No results	Partial match	Partial match	Full match	190.048	11.979	162079		8	0	0	1	Other	Multiple matches found	No matches found		32593	20304.2	75.128	133.522	0.623	-0.68	0.770239	0.829232
Nor-9-carboxy-δ9-THC	C21 H28 O4	Not the top hit	Full match	No results	Partial match	Full match	344.199	5.891	348130	62.4	12	1	0	0		Single match found	No matches found		6592.03	80934.7	183.63	98.219	12.278	3.62	0.0220922	0.107108
	C3 H12 Cl N6 P3	Full match	No results	No results	No results	No results	260.003	2.04	87652.2		0	0	0	0		No matches found	No matches found		5914.94	16919.3	113.26	93.2894	2.86	1.52	0.0512017	0.16268
	C10 H22 N8 O2 S	Full match	No results	No match	No match	No results	318.158	6.845	87632.5		3	0	0	0		No matches found	No matches found		3256.05	4910.31	19.1909	200.361	1.508	0.59	0.281831	0.442848
		No results	No results	No results	No results	No results	985.687	0.857	112807		0	0	0	0		No matches found	No matches found		5507.33	7064.73	113.249	155.626	1.283	0.36	0.199955	0.355848
	C20 H35 N O7	Full match	No results	No results	No results	No results	401.241	6.074	87590.9		0	0	0	0		No matches found	No matches found		2508.5	2631.54	67.4138	190.65	1.049	0.07	0.232649	0.393386
	C32 H85 N2 O6 P3 S	Full match	No results	Invalid mass	No results	No results	718.536	23.552	87563.6		0	0	0	0		No matches found	No matches found		49108.2	53452	19.1525	22.1912	1.088	0.12	0.733984	0.799871
	C20 H21 N2 O9 P	Full match	No results	No results	No match	No results	464.099	7.475	87531		2	0	0	0		No matches found	No matches found		3029.52	25648.2	153.31	93.3183	8.466	3.08	0.0494031	0.159852
		No results	No results	No results	No results	No results	1652.46	5.219	179130		0	0	0	0		No matches found	No matches found		92807.5	2283.91	58.3939	200.821	0.025	-5.34	0.000142877	0.00584203
	C4 H8 N10 O5	Full match	No results	No results	No results	No results	276.068	6.243	87473.1		0	0	0	0		No matches found	No matches found		2571.09	2688.22	9.91562	238.252	1.046	0.06	0.336132	0.471961
	C15 H13 O9 P	Full match	No results	No results	No results	No results	368.029	3.351	104906		0	0	0	0		No matches found	No matches found		35862	36248.6	52.6701	63.1659	1.011	0.02	0.358576	0.476007
	C4 H15 N8 O5 P	Full match	No results	No results	No results	No results	286.09	4.095	107705		0	0	0	0		No matches found	No matches found		2888.39	37649	232.892	72.1658	13.035	3.7	0.00893959	0.0688925
ARECOLINE	C8 H13 N O2	Full match	No results	No results	Full match	No results	155.095	4.214	87454.4		6	0	0	0		No matches found	No matches found		6381.4	7434.89	125.732	126.918	1.165	0.22	0.29747	0.457702
	C39 H53 N10 O3 P	Full match	No results	No results	No results	No results	740.404	5.431	87442.3		0	0	0	0		No matches found	No matches found		2598.4	2765.44	208.146	237.625	1.064	0.09	0.878324	0.910989
	C4 H10 N9 O4 P	Full match	No results	No results	No match	No results	279.059	9.652	87409.6		2	0	0	0		No matches found	No matches found		4229.19	15382.3	72.5006	94.2104	3.637	1.86	0.0270404	0.11788
	C5 H2 N6 O3 P2	Full match	No results	No results	No results	No results	255.966	1.122	153274		0	0	0	0		No matches found	No matches found		37540	18888.2	94.5327	57.9214	0.503	-0.99	0.0591302	0.174599
		No results	No results	No results	No results	No results	709.841	3.798	87372.2		0	0	0	0		No matches found	No matches found		2110.42	3136.42	206.455	180.582	1.486	0.57	0.399446	0.50681
(4R)-4-(Hydroxymethyl)-3-(6-methylheptanoyl)dihydro-2(3H)-furanone	C13 H22 O4	Full match	Invalid mass	Partial match	Full match	No results	242.152	8.7	87372.1		3	51	0	1	Other	No matches found	No matches found	87.9	3172.99	13266.6	140.313	116.877	4.181	2.06	0.268494	0.429606
ML5FHL557A	C8 H13 N O4 S	Full match	No results	No results	Full match	No results	219.057	1.423	93280.2		2	0	0	0		No matches found	No matches found		2619.26	19708.2	195.503	97.986	7.524	2.91	0.0297171	0.123728
Lauryldimethylamine oxide	C14 H31 N O	Full match	Invalid mass	Full match	Full match	No results	229.241	13.86	340784		1	2	0	0		No matches found	No matches found	62.2	210257	53015.4	60.9572	77.2712	0.252	-1.99	0.278263	0.43913
	C32 H35 O7 P	Full match	No results	No results	No results	No results	562.213	8.501	238092		0	0	0	0		No matches found	No matches found		3343.52	22964.3	80.8218	153.925	6.868	2.78	0.0957274	0.226153
[Similar to: 2,5a,11,11,13a-Pentamethyl-5a,6,6a,13a,13b,13c-hexahydro-9H-spiro[furo[4,3,2-ij]pyrano[4',3':4,5]cyclohepta[1,2-f]isochromene-7,2'-oxirane]-1,5,9,13(2H,3aH,11H)-tetrone; ΔMass: 127.0617 Da]	C5 H20 N9 O P3	Full match	Invalid mass	No results	No match	No results	315.101	1.988	87332.9		1	26	0	0		No matches found	No matches found	86.7	3505.13	25867.8	177.358	93.2004	7.38	2.88	0.0624045	0.179339
	C4 H10 N5 O6 P S2	Full match	No results	No results	No results	No results	318.981	1.839	87790.5		0	0	0	0		No matches found	No matches found		2465.93	2996.81	49.8287	231.227	1.215	0.28	0.332421	0.471961
	C12 H47 N9 O15 P2 S	Full match	No results	No results	No results	No results	651.238	1.257	87313.7		0	0	0	0		No matches found	No matches found		1857.47	7728.27	144.707	127.455	4.161	2.06	0.0586228	0.174013
	C30 H46 N8 O6 P2	Full match	No results	No results	No results	No results	676.301	5.455	87833.2		0	0	0	0		No matches found	No matches found		1892.33	2138.17	35.7957	251.178	1.13	0.18	0.345243	0.471961
		No results	No results	No results	No results	No results	271.117	1.174	91371.7		0	0	0	0		No matches found	No matches found		9804.99	19742.5	118.518	65.3346	2.014	1.01	0.674594	0.752236
	C5 H14 N10 P2	Full match	No results	No results	No results	No results	276.089	6.917	167672		0	0	0	0		No matches found	No matches found		19478.1	40366.8	88.6227	104.822	2.072	1.05	0.240302	0.401145
	C80 H163 Cl4 N5 O10 P2	Full match	No results	No results	No results	No results	1556.06	6.805	88299.9		0	0	0	0		No matches found	No matches found		1204.85	1634.67	11.5034	153.422	1.357	0.44	0.0832174	0.209771
		No results	No results	No results	No results	No results	777.439	0.902	88290.4		0	0	0	0		No matches found	No matches found		5708.53	4725.4	190.582	64.5013	0.828	-0.27	0.362729	0.478585
	C9 H21 Br N7 O P	Full match	No results	No match	No match	No match	353.073	5.343	356913		1	0	0	5	Other	Single match found	Multiple matches found		92883.3	2058.71	21.0834	219.778	0.022	-5.5	4.75592e-10	3.59765e-06
	C5 H14 N5 O9 P	Full match	No results	No results	No results	No match	319.054	2.748	263998		0	0	0	0		No matches found	Multiple matches found		150075	28515.7	49.0396	81.0348	0.19	-2.4	0.000126444	0.00537851
	C11 H34 N5 O5 P	Full match	No results	No results	No results	No results	347.231	4.348	92302.3		0	0	0	0		No matches found	No matches found		3063.04	5992.65	183.824	129.118	1.956	0.97	0.116595	0.255044
		No results	No results	No results	No results	No results	382.701	10.468	88211.6		0	0	0	0		No matches found	No matches found		3372.64	3384.44	4.68908	222.083	1.003	0.01	0.332916	0.471961
	C22 H55 N O13 P2 S	Full match	No results	No results	No results	No results	635.287	8.254	88211.3		0	0	0	0		No matches found	No matches found		2933.65	3094.9	9.12263	224.8	1.055	0.08	0.319527	0.471961
	C22 H39 N O6	Full match	No results	No results	No results	No results	413.278	8.297	88210.6		0	0	0	0		No matches found	No matches found		2990.79	10309.5	140.747	117.41	3.447	1.79	0.062003	0.178864
	C27 H33 Cl N O7 P3	Full match	No results	No results	No results	No results	611.115	3.186	787299		0	0	0	0		No matches found	No matches found		4855.89	9522.08	234.679	202.061	1.961	0.97	0.392157	0.500905
	C31 H43 N O3 P2 S	Full match	No results	No results	No results	No results	571.244	14.609	88197.7		0	0	0	0		No matches found	No matches found		4275.23	7800.42	77.3132	117.054	1.825	0.87	0.05867	0.174123
	C24 H27 O9 P	Full match	No results	No results	No results	No results	490.14	8.326	88138		0	0	0	0		No matches found	No matches found		3379.73	20983	194.791	85.7902	6.209	2.63	0.0168007	0.0946027
[Similar to: Indole-3-acetyl-L-aspartic acid; ΔMass: -42.9945 Da]	C16 H15 N O7	Full match	Invalid mass	No results	No results	No results	333.085	3.497	164918		0	39	0	0		No matches found	No matches found	87	19137.7	66731.9	108.877	60.8857	3.487	1.8	0.0146681	0.0876505
	C6 H20 N9 O4 P3	Full match	No results	No results	No results	No results	375.086	5.429	465600		0	0	0	0		No matches found	No matches found		21949.8	15679.8	170.37	219.811	0.714	-0.49	0.745275	0.809354
		No results	No results	No results	No results	No results	793.463	15.964	88055.5		0	0	0	0		No matches found	No matches found		2025.53	2024.15	188.843	2.35333	0.999	0	0.134042	0.276957
	C28 H37 N2 O13 P	Full match	No results	No results	No match	No results	640.204	4.455	88047.8		1	0	0	0		No matches found	No matches found		2918.9	9993.89	203.429	123.334	3.424	1.78	0.170294	0.321261
[Similar to: PEG n12; ΔMass: 39.0070 Da]		No results	Invalid mass	No results	No results	No results	507.318	10.46	88035.4		0	18	0	0		No matches found	No matches found	79.3	2449.98	2473.71	218.584	241.946	1.01	0.01	0.638889	0.721522
		No results	No results	No results	No results	No results	970.796	0.844	88032		0	0	0	0		No matches found	No matches found		13603.3	4815.85	91.2299	111.875	0.354	-1.5	0.0121628	0.0802946
	C12 H36 N5 P S2	Full match	No results	No results	No results	No results	345.215	1.141	88021.2		0	0	0	0		No matches found	No matches found		2591.08	8811.81	41.8962	140.066	3.401	1.77	0.0877688	0.215648
	C12 H28 N6 S	Full match	No results	No match	No match	No match	288.209	11.318	88019.1		18	0	0	5	superpathway of steroid hormone biosynthesis;superpathway of testosterone and androsterone degradation;Other	Multiple matches found	No matches found		3276.1	8053.11	134.048	123.195	2.458	1.3	0.0862383	0.213702
	C4 H7 Br Cl O3 P3 S3	Full match	No results	No results	No results	No results	405.765	0.892	88019.1		0	0	0	0		No matches found	No matches found		25146.1	4715.54	78.9134	149.032	0.188	-2.41	0.0428248	0.148987
[(2R,3R,4S,5R)-2-[[[[4-[[3-[2-[(3E,5Z,7E,9E,11R,12S)-11-[(2S)-2-amino-2-carboxy-ethyl]sulfanyl-15-carboxy-12-hydroxy-pentadeca-3,5,7,9-tetraenoyl]sulfanylethylamino]-3-oxo-propyl]amino]-3-hydroxy-2,2-dimethyl-4-oxo-butoxy]-oxido-phosphoryl]oxy-oxido-phosphoryl]oxymethyl]-5-(6-aminopurin-9-yl)-4-hydroxy-tetrahydrofuran-3-yl] phosphate	C40 H57 N8 O22 P3 S2	No results	No results	No results	Full match	No results	1158.23	2.742	233167		1	0	0	0		No matches found	No matches found		55650.8	3764.84	95.6014	57.7389	0.068	-3.89	0.00393642	0.0442572
		No results	No results	No results	No results	No results	1188.19	2.743	182258		0	0	0	0		No matches found	No matches found		45502.6	1489.15	90.9852	75.3995	0.033	-4.93	0.00238711	0.0331025
	C19 H31 N4 O9 P S	Full match	No results	No results	No results	No results	522.155	5.21	114834		0	0	0	0		No matches found	No matches found		22829	3729.81	78.0446	123.415	0.163	-2.61	0.00217225	0.0311135
		No results	No results	No results	No results	No results	305.551	2.717	87971.4		0	0	0	0		No matches found	No matches found		8772.21	3687.88	42.725	196.493	0.42	-1.25	0.595882	0.683721
	C5 H14 O10	Full match	No results	No results	No results	No results	234.059	1.094	185230		0	0	0	0		No matches found	No matches found		42144.3	10926.9	102.437	118.492	0.259	-1.95	0.153697	0.301836
[Similar to: Asiaticoside; ΔMass: 659.5410 Da]	C4 H16 N O4 P3 S2	Full match	Invalid mass	No results	No match	No results	298.973	1.291	87935.8		1	30	0	0		No matches found	No matches found	86.3	3245.94	8778.73	35.73	137.856	2.705	1.44	0.0889362	0.217033
	C7 H10 N6 O4	Full match	No results	No results	No results	No results	242.077	1.685	113402		0	0	0	0		No matches found	No matches found		6853.26	39608.8	106.793	77.4903	5.78	2.53	0.00905766	0.0692425
	C6 H13 N9 O11 P2	Full match	No results	No results	No results	No results	449.021	11.149	87900.1		0	0	0	0		No matches found	No matches found		2105.27	2164.39	4.55687	251.369	1.028	0.04	0.338692	0.471961
	C32 H49 N7 P2 S2	Full match	No results	No results	No results	No results	657.297	0.752	87835.3		0	0	0	0		No matches found	No matches found		8749.23	27044.7	22.6883	81.5785	3.091	1.63	0.0233469	0.110075
		No results	No results	No results	No results	No results	1003.37	12.437	208513		0	0	0	0		No matches found	No matches found		105688	2109.37	65.8086	224.278	0.02	-5.65	0.000248435	0.00809909
Permethrin	C21 H20 Cl2 O3	No match	Invalid mass	No results	No results	No results	390.086	5.604	308315	88.9	0	1	0	0		No matches found	No matches found		3215.15	4167.57	158.141	211.784	1.296	0.37	0.264747	0.42633
		No results	No results	No results	No results	No results	1066.31	5.293	107985		0	0	0	0		No matches found	No matches found		48917.1	1083.24	63.8828	204.069	0.022	-5.5	0.000713633	0.0155298
	C64 H74 N4 O9	Full match	No results	No results	No results	No results	1042.55	13.913	86769.1		0	0	0	0		No matches found	No matches found		2490.01	2544.77	2.74211	242.983	1.022	0.03	0.340756	0.471961
	C15 H57 N2 O8 P3 S	Full match	No results	No results	No match	No results	518.304	10.582	2.41294e+06		2	0	0	0		No matches found	No matches found		2292.47	2315.99	206.901	313.203	1.01	0.01	0.349303	0.471961
1_3-Dimethyluricacid(Oxytheophylline)	C7 H8 N4 O3	Full match	No results	Partial match	Partial match	Full match	196.06	1.418	86727.8		6	0	0	2	Other	Multiple matches found	No matches found		2612.96	22931.6	119.172	87.8316	8.776	3.13	0.0326621	0.13027
	C43 H73 N3 O6 P2	Full match	No results	No results	No results	No results	789.498	23.432	353182		0	0	0	0		No matches found	No matches found		21870.5	74851.2	151.557	100.167	3.422	1.78	0.116242	0.254637
	C54 H107 N3 O2 S2	Full match	No results	No results	No results	No results	893.782	0.835	209824		0	0	0	0		No matches found	No matches found		135035	5992.42	49.429	167.033	0.044	-4.49	0.00185501	0.028131
	C25 H48 N O2 P3	Full match	No results	No results	No results	No results	487.291	11.245	114834		0	0	0	0		No matches found	No matches found		2597.81	37647.7	76.3801	98.5036	14.492	3.86	0.0198053	0.102532
		No results	No results	No results	No results	No results	962.337	2.881	86654.2		0	0	0	0		No matches found	No matches found		3637.37	15766.8	205.955	73.0571	4.335	2.12	0.22523	0.384499
	C5 H13 N O4 P2	Full match	No results	No match	No results	No results	213.032	2.084	86641.3		0	0	0	0		No matches found	No matches found		3912.93	7253.5	36.5362	156.544	1.854	0.89	0.180942	0.333104
	C5 H20 N P3 S	Full match	No results	No results	No match	No results	219.053	2.148	86636.1		6	0	0	0		No matches found	No matches found		3950.79	21684.9	145.573	88.3675	5.489	2.46	0.0205506	0.104035
	C8 H10 N4 O3 S	Full match	No results	No results	No results	No results	242.047	4.755	353528		0	0	0	0		No matches found	No matches found		21746.4	78374.1	166.552	86.6713	3.604	1.85	0.0274603	0.118721
TSA990HP1K	C27 H33 N5 O2	Full match	Invalid mass	No results	Full match	No results	459.262	9.095	86611.6		5	23	0	0		No matches found	No matches found	71.6	2927.77	13975.1	43.9599	116.197	4.773	2.25	0.0395559	0.143293
[Similar to: Tetrahydrocortisone; ΔMass: -79.9357 Da]	C16 H34 N2 O6 P2 S	Full match	Invalid mass	No results	No results	No results	444.161	9.593	86558.3		0	49	0	0		No matches found	No matches found	86.7	3223.18	7244	105.918	127.089	2.247	1.17	0.0790079	0.204288
	C7 H15 N2 O5 P S	Full match	No results	No results	No results	No results	270.044	8.064	86556.4		0	0	0	0		No matches found	No matches found		3332.89	3747.38	234.381	34.6147	1.124	0.17	0.389177	0.498139
	C15 H34 N8 O8 S2	Full match	No results	No match	No match	No match	518.193	11.491	183541		2	0	0	1	Other	Single match found	No matches found		82539.4	17764.1	53.3925	103.103	0.215	-2.22	0.00323762	0.0396473
		No results	No results	No results	No results	No results	709.842	0.851	412462		0	0	0	0		No matches found	No matches found		86553.8	4065.87	91.4203	207.419	0.047	-4.41	0.00838291	0.0663754
[Similar to: 6α-Methylprednisolone 21-hemisuccinate; ΔMass: 118.0809 Da]	C13 H30 N2 O3 P2 S	Full match	Invalid mass	No match	No results	No results	356.144	11.501	86502.2		0	35	0	0		No matches found	No matches found	93.5	10662.7	39067.3	86.3762	68.5457	3.664	1.87	0.0335242	0.131968
		No results	No results	No results	No results	No results	715.82	0.808	86497.1		0	0	0	0		No matches found	No matches found		2959.31	850.283	195.599	143.704	0.287	-1.8	0.207756	0.364657
	C17 H27 N10 P	Full match	No results	No results	No match	No results	402.215	0.983	86490.5		1	0	0	0		No matches found	No matches found		3606.13	4730.82	220.731	41.8657	1.312	0.39	0.413865	0.519238
	C6 H24 N4 O5 P2	Full match	No results	Unused	No match	No results	294.121	2.03	104484		11	0	0	1	Other	No matches found	No matches found		2209.5	50475.7	226.318	76.0792	22.845	4.51	0.00600542	0.0553724
1-Methyladenosine	C11 H15 N5 O4	No results	Invalid mass	Not the top hit	Not the top hit	Full match	281.112	1.961	138080		14	24	0	0		Multiple matches found	No matches found	79.6	4670.25	54876.5	148.061	68.1772	11.75	3.55	0.00353021	0.0416013
	C11 H27 O7 P	Full match	No results	No results	No results	No results	302.149	15.205	91682		0	0	0	0		No matches found	No matches found		66498.8	68262.3	26.2859	30.9295	1.027	0.04	0.958619	0.970923
	C30 H34 O10 S2	Full match	No results	No match	No match	No results	618.159	9.316	86452.9		1	0	0	1	Other	No matches found	No matches found		27612.5	2803.42	63.2089	5.56287	0.102	-3.3	0.000216085	0.00750906
	C21 H43 O13 P3	Full match	No results	No results	No results	No results	596.191	10.456	86432.5		0	0	0	0		No matches found	No matches found		3728.4	10746.4	175.172	115.03	2.882	1.53	0.100391	0.232487
		No results	No results	No results	No results	No results	1580.69	0.668	99006		0	0	0	0		No matches found	No matches found		4168.99	18776.4	106.605	98.8971	4.504	2.17	0.0285569	0.121044
	C15 H10 N4 O2 S	Full match	No results	No results	No results	No results	310.053	3.526	109636		0	0	0	0		No matches found	No matches found		34608.6	4408.08	73.0214	194.977	0.127	-2.97	0.0307357	0.126175
(3E)-4-(1-Methyl-1H-indol-3-yl)-3-buten-2-one	C13 H13 N O	Full match	Invalid mass	No results	Full match	No results	199.1	1.391	86385.7		1	1	0	0		No matches found	No matches found	63.2	2051.49	5544.36	113.571	147.647	2.703	1.43	0.137607	0.281464
		No results	No results	No results	No results	No results	182.106	1.921	86384.9		0	0	0	0		No matches found	No matches found		3522.11	35067.3	158.068	59.9001	9.956	3.32	0.00174894	0.0271705
	C19 H27 N2 P3 S2	Full match	No results	No results	No results	No results	440.082	1.999	86379		0	0	0	0		No matches found	No matches found		2970.58	4766.76	141.495	158.042	1.605	0.68	0.195639	0.350495
	C7 H25 N5 O P2	Full match	No results	No results	No results	No results	257.154	12.677	86353.9		0	0	0	0		No matches found	No matches found		2754.21	5186.93	218.688	158.043	1.883	0.91	0.310036	0.469432
3-Methyl-3-phenylazetidine	C10 H13 N	Full match	No results	No results	Full match	No results	147.105	7.256	86769.5		4	0	0	0		No matches found	No matches found		3406.19	3615.62	230.346	48.7832	1.061	0.09	0.392625	0.501192
		No results	No results	No results	No results	No results	465.744	11.138	87297.1		0	0	0	0		No matches found	No matches found		2953.43	3015.89	4.00654	231.156	1.021	0.03	0.337695	0.471961
	C12 H40 N10 O4 P2	Full match	No results	No results	No results	No results	450.272	15.995	86770.1		0	0	0	0		No matches found	No matches found		40640.2	37512.4	24.4761	43.2475	0.923	-0.12	0.424156	0.528172
	C8 H29 O8 P	Full match	No results	No results	No results	No results	284.16	10.64	86794.2		0	0	0	0		No matches found	No matches found		4667.94	11170.2	105.459	137.695	2.393	1.26	0.187142	0.339883
	C19 H22 N6 O	Full match	No results	No results	No results	No results	350.186	10.272	87261.8		0	0	0	0		No matches found	No matches found		2884.24	4716.04	8.89475	189.262	1.635	0.71	0.221227	0.380086
	C6 H17 N3 O12	Full match	No results	No results	No results	No results	323.08	9.544	87261.6		0	0	0	0		No matches found	No matches found		2955.76	12697.7	182.177	112.275	4.296	2.1	0.0649998	0.183197
	C12 H20 N6 O3	Full match	No results	No results	No results	No results	296.16	11.317	87253.5		0	0	0	0		No matches found	No matches found		11905.2	9759.44	101.485	126.374	0.82	-0.29	0.982915	0.987947
	C25 H45 O5 P	Full match	No results	No results	No results	No results	456.3	21.747	87235.5		0	0	0	0		No matches found	No matches found		23334.4	23340.1	8.56713	13.153	1	0	0.346776	0.471961
[Similar to: PEG n14; ΔMass: 220.6231 Da]		No results	Invalid mass	No results	No results	No results	413.754	7.969	107845		0	7	0	0		No matches found	No matches found	60.6	3676.01	5715.54	165.478	135.271	1.555	0.64	0.109698	0.245557
		No results	No results	No results	No results	No results	522.828	0.877	87158.9		0	0	0	0		No matches found	No matches found		5205.76	6633.92	54.8562	169.313	1.274	0.35	0.313638	0.471961
	C19 H36 N9 O2 P S2	Full match	No results	No results	No results	No results	517.217	10.132	87134.7		0	0	0	0		No matches found	No matches found		3227.96	13547.8	78.8566	106.169	4.197	2.07	0.0314046	0.12767
3-Oxotetradecanoic acid	C14 H26 O3	Full match	No results	Full match	Full match	No results	242.188	14.57	87129.6		12	0	0	1	Other	No matches found	No matches found		52730.5	48909.2	19.2555	12.5933	0.928	-0.11	0.0627159	0.179688
		No results	No results	No results	No results	No results	807.731	0.849	87116.6		0	0	0	0		No matches found	No matches found		7351.49	12584.3	24.6517	125.074	1.712	0.78	0.116351	0.254739
[Similar to: PEG n15; ΔMass: 44.6826 Da]		No results	Invalid mass	No results	No results	No results	633.721	11.31	87086.1		0	13	0	0		No matches found	No matches found	71.4	2307.85	2317.52	4.3356	247.1	1.004	0.01	0.341114	0.471961
[Similar to: PEG n10; ΔMass: -23.8234 Da]	C17 H29 N2 O6 P3 S	Full match	Invalid mass	No match	No results	No results	482.096	10.278	87082.6		0	15	0	0		No matches found	No matches found	69.9	3078.4	34129.8	144.104	69.6299	11.087	3.47	0.00391161	0.0440663
		No results	No results	No results	No results	No results	1646.44	5.235	87077.4		0	0	0	0		No matches found	No matches found		53774.3	1306.43	34.3521	214.972	0.024	-5.36	0.000645551	0.0147022
		No results	No results	No results	No results	No results	1162.52	10.055	87075		0	0	0	0		No matches found	No matches found		2219.07	2283.75	3.52999	214.266	1.029	0.04	0.255927	0.416924
	C22 H44 O10 P2 S	Full match	No results	No results	No results	No results	562.212	8.238	96808.6		0	0	0	0		No matches found	No matches found		2265.92	27872.4	198.514	92.462	12.301	3.62	0.0158328	0.0913145
	C23 H37 Cl N2 O9	Full match	No results	No results	No results	No results	520.219	6.812	87062.9		0	0	0	0		No matches found	No matches found		2933.7	24369.5	188.124	92.4764	8.307	3.05	0.0248261	0.113517
		No results	No results	No results	No results	No results	113.999	1.13	126816		0	0	0	0		No matches found	No matches found		37029.5	17766	87.0049	57.6282	0.48	-1.06	0.0258792	0.115763
	C32 H93 N7 O5	Full match	No results	No results	No results	No results	655.724	11.376	87047.3		0	0	0	0		No matches found	No matches found		3512.9	3094.6	12.02	231.076	0.881	-0.18	0.369726	0.483697
DBN	C7 H12 N2	Full match	No results	No results	Full match	No results	124.1	1.561	550870		1	0	0	0		No matches found	No matches found		23866.6	131358	163.924	94.0331	5.504	2.46	0.0341462	0.133139
	C21 H9 N8 O P S2	Full match	No results	No results	No results	No results	484.007	3.619	141565		0	0	0	0		No matches found	No matches found		2673.04	3870.5	272.044	161.933	1.448	0.53	0.536037	0.628746
(7R,8S)-7,8-Dihydroxy-3,7-dimethyl-6-oxo-7,8-dihydro-6H-isochromene-5-carbaldehyde	C12 H12 O5	No match	Invalid mass	No results	No results	No results	236.066	4.799	398491	40.3	0	1	0	0		No matches found	No matches found		13669.1	78478.3	150.679	100.97	5.741	2.52	0.0324403	0.129753
	C47 H107 N3 O3 S	Full match	No results	No results	No results	No results	793.804	0.854	141848		0	0	0	0		No matches found	No matches found		80152.7	3363.82	54.7547	166.412	0.042	-4.57	0.0718969	0.193649
	C32 H40 O S	Full match	No results	No results	No results	No results	472.28	11.943	86986		0	0	0	0		No matches found	No matches found		3229.2	17708.1	52.9502	106.285	5.484	2.46	0.0391233	0.142849
	C18 H16 O	Full match	No results	No results	No match	No results	248.12	4.195	86947.4		2	0	0	0		No matches found	No matches found		30871.9	2764.08	78.3039	10.8928	0.09	-3.48	0.00117607	0.0210385
	C16 H34 O9 S	Full match	No results	No results	No results	No results	402.193	16.936	86918.7		0	0	0	0		No matches found	No matches found		54862.3	56101.4	23.4201	21.1475	1.023	0.03	0.677633	0.754878
	C34 H34 N8 O2	Full match	No results	No match	No match	No match	586.279	8.606	86867.5		6	0	0	5	Other	Multiple matches found	No matches found		2680.89	2926.52	179.962	160.757	1.092	0.13	0.633199	0.716726
		No results	No results	No results	No results	No results	585.228	7.313	86859.1		0	0	0	0		No matches found	No matches found		2923.62	3128.82	58.233	222.922	1.07	0.1	0.347734	0.471961
	C21 H60 O13 P2	Full match	No results	No results	No results	No results	582.351	16.669	192334		0	0	0	0		No matches found	No matches found		2563.54	2400.5	196.265	198.3	0.936	-0.09	0.349196	0.471961
		No results	No results	No results	No results	No results	397.833	0.892	349312		0	0	0	0		No matches found	No matches found		14337.8	13919.6	49.1469	175.141	0.971	-0.04	0.224363	0.38351
		No results	No results	No results	No results	No results	611.974	6.799	86798.1		0	0	0	0		No matches found	No matches found		5300.53	10893.6	61.0363	106.157	2.055	1.04	0.0473498	0.156446
	C6 H19 Cl N8 O3	Full match	No results	No results	No results	No results	286.127	8.873	86781.9		0	0	0	0		No matches found	No matches found		3583.37	4283.01	155.149	141.299	1.195	0.26	0.493966	0.591021
	C18 H56 N4 O4 S	Full match	No results	No results	No results	No results	424.402	21.232	141165		0	0	0	0		No matches found	No matches found		62962.3	57652.3	38.5835	40.7271	0.916	-0.13	0.909764	0.934389
		No results	No results	No results	No results	No results	569.82	0.807	114394		0	0	0	0		No matches found	No matches found		70386.3	42422.2	39.917	72.4904	0.603	-0.73	0.368948	0.483042
		No results	No results	No results	No results	No results	710.843	0.85	184216		0	0	0	0		No matches found	No matches found		99353.3	6385.01	52.3137	146.647	0.064	-3.96	0.00569855	0.0540198
	C8 H10 N2 O9	Full match	No results	No results	No results	No results	278.039	1.546	98475.8		0	0	0	0		No matches found	No matches found		2905.69	4901.7	22.3393	199.352	1.687	0.75	0.242637	0.403547
16-alpha-Hydroxypregnenolone	C21 H32 O3	Full match	No results	Partial match	Partial match	Full match	332.235	10.13	98475.2		34	0	0	2	superpathway of steroid hormone biosynthesis;Other	Multiple matches found	No matches found		3662.79	7033.64	95.4784	143.24	1.92	0.94	0.131627	0.273978
	C19 H46 N2 O2 P2 S3	Full match	No results	No results	No match	No results	492.218	5.995	98450		1	0	0	0		No matches found	No matches found		2823.12	18427	124.777	109.715	6.527	2.71	0.0524105	0.164548
	C35 H26 N5 O2 P S2	Full match	No results	No results	No results	No results	643.126	3.57	98444.8		0	0	0	0		No matches found	No matches found		3169.36	3891.67	124.67	195.28	1.228	0.3	0.324434	0.471961
Sphinganine;2-Amion-1_3-octadecanediol	C18 H39 N O2	Full match	No results	No results	Partial match	Full match	301.298	15.379	98437.4		2	0	0	0		Single match found	No matches found		77547.1	80337.5	10.0921	18.1379	1.036	0.05	0.722071	0.790049
	C10 H14 N2 O7 S	Full match	No results	Partial match	No match	No results	306.053	1.825	2.09775e+06		1	0	0	0		No matches found	No matches found		2460.62	3818.72	351.431	110.235	1.552	0.63	0.349867	0.471961
		No results	No results	No results	No results	No results	670.735	11.448	98383.2		0	0	0	0		No matches found	No matches found		3608.93	1943.58	34.6184	262.257	0.539	-0.89	0.445634	0.548238
		No results	No results	No results	No results	No results	546.23	12.453	136080		0	0	0	0		No matches found	No matches found		100403	4307.47	28.5496	197.507	0.043	-4.54	6.79543e-08	5.30176e-05
	C5 H N10 O2 P3 S	Full match	No results	No results	No results	No results	357.922	0.811	98356.6		0	0	0	0		No matches found	No matches found		11397	8852.05	112.14	25.2505	0.777	-0.36	0.0546346	0.167873
	C12 H5 N6 O2 P	Full match	No results	No results	No results	No results	296.021	2.532	439458		0	0	0	0		No matches found	No matches found		74617	52263.9	104.398	67.8908	0.7	-0.51	0.0616014	0.17851
	C8 H28 Cl2 N P3 S	Full match	No results	No results	No results	No results	333.053	6.234	98260.1		0	0	0	0		No matches found	No matches found		3064.53	3291.18	12.237	233.967	1.074	0.1	0.339967	0.471961
	C21 H43 O6 P S2	Full match	No results	No results	No match	No results	486.223	13.024	98259.6		2	0	0	0		No matches found	No matches found		4942.8	25280.2	144.02	77.946	5.115	2.35	0.0143345	0.0866563
	C11 H21 N10 O2 P S2	Full match	No results	No results	No results	No results	420.102	3.763	98202.5		0	0	0	0		No matches found	No matches found		3443.97	14509.8	130.396	125.731	4.213	2.07	0.11714	0.255689
	C7 H11 N7 O	Full match	No results	No results	No results	No results	209.103	12.44	102387		0	0	0	0		No matches found	No matches found		63862.9	14098.9	51.3343	93.2198	0.221	-2.18	0.00022204	0.00759027
		No results	No results	No results	No results	No results	430.202	20.426	146758		0	0	0	0		No matches found	No matches found		53444.7	12735.7	75.3022	115.583	0.238	-2.07	0.110069	0.245977
	C13 H29 O12 P	Full match	No results	No results	No match	No results	408.139	8.55	106143		1	0	0	0		No matches found	No matches found		3716.4	32976.7	182.044	79.5594	8.873	3.15	0.00959144	0.0714156
		No results	No results	No results	No results	No results	1919.87	12.45	422518		0	0	0	0		No matches found	No matches found		124959	1799.58	97.7734	75.382	0.014	-6.12	0.00349164	0.0413488
	C18 H22 N5 O6 P S2	Full match	No results	No results	No results	No results	499.075	2.457	98123.6		0	0	0	0		No matches found	No matches found		2886.48	3840.84	26.192	228.704	1.331	0.41	0.319115	0.471961
	C24 H22 Cl N O P2	Full match	No results	No results	No results	No results	437.086	9.193	436350		0	0	0	0		No matches found	No matches found		3304.02	3498.88	328.051	230.241	1.059	0.08	0.506256	0.602288
	C4 H14 N3 O7 P	Full match	No results	No results	No results	No results	247.057	1.257	147871		0	0	0	0		No matches found	No matches found		38308.7	77511.7	55.9461	42.1453	2.023	1.02	0.00601346	0.0553724
	C59 H51 N9 O5 P2 S2	Full match	No results	No results	No results	No results	1091.29	12.054	98019.3		0	0	0	0		No matches found	No matches found		3573.15	3493.8	56.612	230.155	0.978	-0.03	0.38125	0.491989
	C38 H83 N7 O P2 S	Full match	No results	No results	No results	No results	747.586	22.174	98008.4		0	0	0	0		No matches found	No matches found		64445.9	64336.1	23.0749	26.6099	0.998	0	0.752622	0.815288
	C15 H12 N6 S	Full match	No results	No results	No results	No results	308.085	5.186	141854		0	0	0	0		No matches found	No matches found		51434.1	44903.2	61.9598	55.1641	0.873	-0.2	0.527055	0.621145
	C11 H39 N3 O8 S	Full match	No results	No results	No match	No results	373.246	8.273	100773		1	0	0	0		No matches found	No matches found		4213.21	40148.6	159.323	94.6688	9.529	3.25	0.0219268	0.106924
	C7 H27 N3 O5 P2	Full match	No results	No results	No match	No results	295.142	3.216	97975.5		5	0	0	0		No matches found	No matches found		3708.24	8412.01	127.804	122.437	2.268	1.18	0.0752311	0.198691
	C15 H37 O2 P S2	Full match	No results	No results	No results	No results	344.196	13.355	97945.6		0	0	0	0		No matches found	No matches found		7948.94	38755.1	109.772	65.2693	4.876	2.29	0.0097061	0.0719423
45I8QO7K37	C16 H16 N2 S	Full match	No results	Unused	Full match	No results	268.103	2.503	97931.7		1	0	0	0		No matches found	No matches found		3407.41	64987	160.254	45.0799	19.072	4.25	0.000115391	0.0050759
	C8 H30 N2 O7 P2	Full match	No results	No results	No match	No results	328.152	17.275	97930.5		5	0	0	0		No matches found	No matches found		42850.1	42464.7	28.5658	40.7767	0.991	-0.01	0.450715	0.55294
	C7 H22 N O8 P	Full match	No results	No results	No results	No results	279.108	2.338	100610		0	0	0	0		No matches found	No matches found		2874.64	21770.5	145.617	104.024	7.573	2.92	0.035851	0.136439
	C9 H20 O7 S	Full match	No results	No results	No results	No results	272.093	6.574	130711		0	0	0	0		No matches found	No matches found		6824.45	32543.4	178.705	100.475	4.769	2.25	0.125066	0.265608
	C39 H46 N7 O P S2	Full match	No results	No results	No match	No results	723.293	5.98	97902		1	0	0	0		No matches found	No matches found		2475.87	3273.64	31.1306	201.747	1.322	0.4	0.233729	0.394666
[Similar to: L-Threonic acid-1,4-lactone; ΔMass: -245.1625 Da]	C10 H30 N5 O7 P	Full match	Invalid mass	No results	No results	No results	363.189	12.59	98522.3		0	1	0	0		No matches found	No matches found	61.2	2946.17	7883.85	113.38	130.401	2.676	1.42	0.0841595	0.210798
	C4 H6 N8 O	Full match	No results	No results	No results	No results	182.067	1.24	98552.3		0	0	0	0		No matches found	No matches found		2836	36718.4	160.082	70.6668	12.947	3.69	0.019818	0.102532
	C8 H29 N4 O8 P3	Full match	No results	No results	No match	No results	402.12	7.604	99192		1	0	0	0		No matches found	No matches found		3149.31	27636.4	188.871	92.5434	8.775	3.13	0.0249558	0.113866
		No results	No results	No results	No results	No results	334.182	1.157	192344		0	0	0	0		No matches found	No matches found		5601.35	47525.9	173.768	94.3754	8.485	3.08	0.0297135	0.123728
[Similar to: 2'-Deoxyadenosine ; ΔMass: -45.9627 Da]	C9 H11 N7 O3 S	Full match	Invalid mass	No results	No match	No results	297.065	2.088	99163.2		1	23	0	0		No matches found	No matches found	87.8	2746.55	13128.4	220.021	109.34	4.78	2.26	0.0868842	0.21463
[Similar to: N-Acetyl-D-galactosamine; ΔMass: -879.3496 Da]	C67 H64 N4 O9 S	Full match	Invalid mass	No results	No results	No results	1100.44	3.238	99150.2		0	7	0	0		No matches found	No matches found	69	5859.78	13276.5	101.597	107.852	2.266	1.18	0.0467528	0.155325
	C11 H20 N O P S	Full match	No results	No results	No results	No results	245.1	10.325	99132.8		0	0	0	0		No matches found	No matches found		4427.42	10220.8	121.047	124.851	2.309	1.21	0.241763	0.402748
		No results	No results	No results	No results	No results	663.769	0.854	99114.3		0	0	0	0		No matches found	No matches found		5730.17	5620.54	11.7152	155.954	0.981	-0.03	0.174228	0.325483
N2-Acetyl-L-aminoadipate	C8 H13 N O5	Full match	Invalid mass	Partial match	Partial match	Full match	203.079	11.562	99044.9		1	14	0	0		Single match found	No matches found	83.9	6046.25	3464.8	43.7857	148.333	0.573	-0.8	0.174835	0.326236
	C40 H107 N9 O8 S4	Full match	No results	No results	No results	No results	969.713	0.853	99011.9		0	0	0	0		No matches found	No matches found		7836.13	10757.6	120.121	107.999	1.373	0.46	0.15195	0.299635
	C34 H89 N9 O6	Full match	No results	No results	No results	No results	719.694	0.853	98990.7		0	0	0	0		No matches found	No matches found		3929.79	16306.9	138.009	121.059	4.15	2.05	0.143596	0.288753
		No results	No results	No results	No results	No results	677.698	0.846	98917		0	0	0	0		No matches found	No matches found		6968.23	19872.4	10.5714	96.8164	2.852	1.51	0.0263176	0.116538
3,8-Dimethyl-7-decen-1-yl dihydrogen phosphate	C12 H25 O4 P	Full match	No results	No results	Full match	No results	264.149	15.094	98898.3		1	0	0	0		No matches found	No matches found		78295.5	64988.7	14.9108	19.2256	0.83	-0.27	0.0121744	0.080315
	C9 H20 N2 O8 S	Full match	No results	No match	No match	No match	316.095	5.941	98896.4		17	0	0	1	Other	Single match found	No matches found		3418.28	19559.5	156.174	101.478	5.722	2.52	0.150339	0.29798
		No results	No results	No results	No results	No results	380.066	10.217	98871.5		0	0	0	0		No matches found	No matches found		2533.17	2615.52	147.647	241.002	1.033	0.05	0.418696	0.523588
		No results	No results	No results	No results	No results	1154.45	1.063	98866		0	0	0	0		No matches found	No matches found		4663.95	47326.9	139.551	65.3418	10.147	3.34	0.00395443	0.0444301
RS 3268R	C28 H38 O3	No results	No results	No results	Full match	No results	422.281	21.415	98859.9		3	0	0	0		No matches found	No matches found		88308.6	88289.6	6.69167	33.6104	1	0	0.259067	0.42058
	C16 H29 N O4	Full match	No results	No results	No results	No results	299.209	9.251	548583		0	0	0	0		No matches found	No matches found		9052.04	69431.9	207.575	109.879	7.67	2.94	0.0440276	0.15081
	C21 H25 N S	Full match	No results	No results	No results	No results	323.171	3.428	210304		0	0	0	0		No matches found	No matches found		3143.93	9087.1	183.267	160.449	2.89	1.53	0.131177	0.273446
Piceatannol	C14 H12 O4	Full match	No results	No results	Partial match	Full match	244.074	3.91	98827.7		14	0	0	0		Single match found	No matches found		5776.79	36878	170.066	80.7459	6.384	2.67	0.0334925	0.131968
	C12 H25 N2 O7 P3	Full match	No results	No results	No match	No results	402.089	5.439	104484		1	0	0	0		No matches found	No matches found		5104.87	3512.19	138.229	233.207	0.688	-0.54	0.593812	0.681692
	C39 H106 N7 P	Full match	No results	No results	No results	No results	703.825	0.846	98720.4		0	0	0	0		No matches found	No matches found		57509.8	4763.51	50.0755	118.791	0.083	-3.59	3.99724e-05	0.0027109
	C35 H38 N6 O11 S	Full match	No results	No results	No results	No results	750.232	11.328	98699.6		0	0	0	0		No matches found	No matches found		3153.76	3069.94	252.447	14.1337	0.973	-0.04	0.344054	0.471961
N-(3-Oxododecanoyl)homoserinelactone	C16 H27 N O4	Full match	Invalid mass	Partial match	Partial match	Full match	297.194	7.577	98684.4		2	26	0	0		Single match found	No matches found	93.4	3116.31	20561.5	190.403	103.565	6.598	2.72	0.0459454	0.153975
		No results	No results	No results	No results	No results	903.771	0.864	145468		0	0	0	0		No matches found	No matches found		58426.7	3990.05	62.6467	133.864	0.068	-3.87	0.00758465	0.0630894
	C15 H20 N10 O13	Full match	No results	No results	No results	No results	548.121	5.276	130239		0	0	0	0		No matches found	No matches found		116019	5386.38	15.6182	173.145	0.046	-4.43	1.92608e-05	0.00191328
		No results	No results	No results	No results	No results	810.13	2.639	154871		0	0	0	0		No matches found	No matches found		1240.88	2136.39	276.402	160.497	1.722	0.78	0.776618	0.834165
	C13 H37 N O14 P2 S	Full match	No results	No results	No results	No results	525.142	3.975	98617.7		0	0	0	0		No matches found	No matches found		3182.53	3708.87	5.52598	225.609	1.165	0.22	0.31722	0.471961
	C27 H54 N2 O13	Full match	No results	No results	No match	No results	614.361	0.753	98616.9		1	0	0	0		No matches found	No matches found		8306.39	7147.19	147.2	126.544	0.86	-0.22	0.574841	0.664249
2-Oxindole	C8 H7 N O	Full match	No results	Partial match	Partial match	Full match	133.053	2.642	98616.7		12	0	0	9	Other	Multiple matches found	Multiple matches found		2971.15	4100.81	129.757	214.492	1.38	0.46	0.408874	0.515042
N-[(2E)-3-(1H-Indol-3-yl)-2-propenoyl]glycine	C13 H12 N2 O3	Full match	No results	No results	Full match	No results	244.085	7.474	98594.2		2	0	0	0		No matches found	No matches found		3149.84	3684.93	43.8674	226.865	1.17	0.23	0.342471	0.471961
[Similar to: (1α,2α,3β,5ξ,9ξ,18ξ)-1,2,3,19-Tetrahydroxyurs-12-en-28-oic acid; ΔMass: 76.1579 Da]	C13 H38 N2 O7 P2 S	Full match	Invalid mass	No results	No results	No results	428.187	8.847	98523.3		0	42	0	0		No matches found	No matches found	87.1	3625.98	9919.93	145.874	117.936	2.736	1.45	0.0688386	0.188669
[Similar to: α-Aspartylphenylalanine; ΔMass: -115.0268 Da]	C17 H21 N3 O8	Full match	Invalid mass	No results	No match	No results	395.133	2.581	99206.4		1	4	0	0		No matches found	No matches found	68	2892.72	40378.4	164.075	79.2929	13.959	3.8	0.0081731	0.0654706
9_12-Dioxododecanoicacid	C12 H20 O4	Full match	Invalid mass	Not the top hit	Partial match	Full match	228.136	8.166	97896.5		5	58	0	0		Multiple matches found	No matches found	88.8	12250.3	14289.4	131.373	100.584	1.166	0.22	0.490783	0.588501
	C29 H54 N2 S2	Full match	No results	No results	No results	No results	494.373	22.156	107490		0	0	0	0		No matches found	No matches found		38279.4	47735.4	20.9244	13.2267	1.247	0.32	0.181753	0.33376
	C10 H35 N6 O11 P3	Full match	No results	No results	No results	No results	508.158	0.765	97366.3		0	0	0	0		No matches found	No matches found		7624.34	19944.1	141.873	94.9573	2.616	1.39	0.0958052	0.22618
		No results	No results	No results	No results	No results	255.191	3.093	543157		0	0	0	0		No matches found	No matches found		46017.7	16087.7	125.873	161.425	0.35	-1.52	0.443069	0.54594
	C19 H20 N8 O3 P2 S2	Full match	No results	No results	No results	No results	534.057	0.921	130681		0	0	0	0		No matches found	No matches found		32486.1	10983.3	86.5276	78.8052	0.338	-1.56	0.0240244	0.111548
	C18 H19 N S	Full match	No results	No results	No results	No results	281.124	5.227	97329.2		0	0	0	0		No matches found	No matches found		18355.1	3482.15	35.9197	207.305	0.19	-2.4	0.649562	0.731082
	C15 H35 N3 O2 S2	Full match	No results	No results	No results	No results	353.218	7.678	97298.2		0	0	0	0		No matches found	No matches found		2990.06	3706.82	90.1987	158.544	1.24	0.31	0.148731	0.295902
[Similar to: Tacrolimus; ΔMass: 391.3781 Da]	C17 H21 N2 O8 P	Full match	Invalid mass	No results	No results	No results	412.104	7.013	97298.1		0	4	0	0		No matches found	No matches found	83.6	2629.75	3863.74	91.5026	170.937	1.469	0.56	0.1756	0.327046
	C18 H36 N5 O3 P S2	Full match	No results	No results	No results	No results	465.2	2.847	97282.8		0	0	0	0		No matches found	No matches found		3943.63	11019.2	156.048	114.647	2.794	1.48	0.0986478	0.230283
	C14 H31 O5 P3	Full match	No results	No results	No results	No results	372.139	8.42	97269.8		0	0	0	0		No matches found	No matches found		3198.89	6682.83	210.209	135.47	2.089	1.06	0.171383	0.322457
2-Amino-4-hydroxy-7,8-dihydro-6-pteridinecarboxamide	C7 H8 N6 O2	Full match	No results	Full match	Full match	No results	208.071	6.842	2.04408e+06		1	0	0	0		No matches found	No matches found		34324.8	152962	286.507	150.414	4.456	2.16	0.234004	0.394965
[Similar to: Carbaprostacyclin; ΔMass: -89.0474 Da]		No results	Invalid mass	No results	No results	No results	439.293	12.204	97229.5		0	36	0	0		No matches found	No matches found	70.7	2921.97	4051.32	74.4478	151.409	1.387	0.47	0.125886	0.266755
Diploptene	C30 H50	Full match	No results	Partial match	Partial match	Full match	410.391	23.759	111689		10	0	0	12	Other	Single match found	No matches found		72618.8	72758.6	21.6807	29.7104	1.002	0	0.551757	0.643342
4-[(E)-2-{[1-Carboxy-3-(methylsulfinyl)propyl]amino}vinyl]-2,3-dihydro-2,6-pyridinedicarboxylic acid	C14 H18 N2 O7 S	Full match	No results	No results	Full match	No results	358.083	1.224	97149.9		2	0	0	0		No matches found	No matches found		7517.36	30690.8	96.5219	81.0707	4.083	2.03	0.0184508	0.0989503
	C8 H6 Cl O14 P3	Full match	No results	No results	No results	No results	453.867	0.906	97908.8		0	0	0	0		No matches found	No matches found		47554.9	14108	55.5628	35.7904	0.297	-1.75	0.000718507	0.0155957
	C16 H17 N8 O6 P S2	Full match	No results	No results	No results	No results	512.045	1.882	97117.7		0	0	0	0		No matches found	No matches found		2083.12	2585.05	14.5547	246.502	1.241	0.31	0.316202	0.471961
[Similar to: Acadesine ; ΔMass: 18.1254 Da]	C5 H2 N6 O2 P2	Full match	Invalid mass	No results	No results	No results	239.971	1.211	504843		0	18	0	0		No matches found	No matches found	84.8	202774	16842	92.0355	73.9405	0.083	-3.59	0.00425224	0.0465184
	C12 H12 N6 O2	Full match	No results	No results	No results	No results	272.102	14.134	97042.8		0	0	0	0		No matches found	No matches found		12087.8	3152.98	131.177	41.9861	0.261	-1.94	0.0405008	0.145008
		No results	No results	No results	No results	No results	1026.37	12.453	560730		0	0	0	0		No matches found	No matches found		383725	1099.95	49.2667	302.4	0.003	-8.45	1.18005e-05	0.00137432
	C8 H18 O8 S	Full match	No results	No match	No match	No results	274.073	4.927	284376		1	0	0	0		No matches found	No matches found		17853.7	87390.1	170.298	82.0169	4.895	2.29	0.0202485	0.103498
[Similar to: Convallatoxin; ΔMass: 191.1013 Da]	C11 H30 N5 O4 P S	Full match	Invalid mass	No results	No match	No results	359.176	9.638	105891		1	32	0	0		No matches found	No matches found	84.1	4489.55	47773	174.518	71.3842	10.641	3.41	0.00587574	0.0549411
		No results	No results	No results	No results	No results	796.025	21.802	133647		0	0	0	0		No matches found	No matches found		80153.6	86845	26.6342	32.534	1.083	0.12	0.835727	0.878926
	C5 H6 N8 O2	Full match	No results	No results	No results	No results	210.061	1.003	275618		0	0	0	0		No matches found	No matches found		74411.8	39406.5	42.0576	133.411	0.53	-0.92	0.681767	0.758132
	C29 H59 N O9	Full match	No results	No results	No results	No results	565.421	6.703	96913.6		0	0	0	0		No matches found	No matches found		6261.51	32297.5	99.641	82.4511	5.158	2.37	0.0903803	0.219132
		No results	No results	No results	No results	No results	334.617	9.62	96912.2		0	0	0	0		No matches found	No matches found		3202.92	11342.8	68.9085	121.009	3.541	1.82	0.0665004	0.184999
[Similar to: β-Cortolone; ΔMass: 16.0856 Da]	C21 H23 N2 O P	Full match	Invalid mass	No results	No match	No results	350.155	8.328	96905.3		2	45	0	0		No matches found	No matches found	89.9	2889.91	11592.2	175.783	114.202	4.011	2	0.051091	0.162573
1-Hydroxy-2-(beta-D-glucosyloxy)-9_10-anthraquinone	C20 H18 O9	Full match	No results	Partial match	Partial match	Full match	402.095	0.958	136467		6	0	0	4	Other	Single match found	No matches found		54487.7	10946.9	56.2896	54.0655	0.201	-2.32	0.000284602	0.00867522
[Similar to: Azithromycin; ΔMass: 576.5279 Da]		No results	Invalid mass	No results	No results	No results	171.981	1.235	147478		0	13	0	0		No matches found	No matches found	74.6	14388.2	100222	85.3864	33.11	6.966	2.8	1.43663e-05	0.00158565
	C9 H9 N6 P	Full match	No results	No results	No results	No results	232.062	3.548	105091		0	0	0	0		No matches found	No matches found		11737.6	19441.3	107.565	107.118	1.656	0.73	0.497963	0.594367
		No results	No results	No results	No results	No results	432.113	3.076	96867.6		0	0	0	0		No matches found	No matches found		5573.34	7925.47	71.8746	146.043	1.422	0.51	0.156448	0.305108
	C25 H22 N6 O S2	Full match	No results	No results	No results	No results	486.13	11.87	159721		0	0	0	0		No matches found	No matches found		3253.54	28628.7	47.7795	101.1	8.799	3.14	0.0180939	0.0979963
[Similar to: L-Glutathione oxidized; ΔMass: 356.1224 Da]	C6 H15 N2 O3 P3	Full match	Invalid mass	No results	No match	No results	256.03	5.35	163477		2	13	0	0		No matches found	No matches found	81	98585.4	3706.52	37.8592	173.344	0.038	-4.73	9.85559e-07	0.000252169
	C13 H7 Br N6 O14 P2 S4	Full match	No results	No results	No results	No results	739.756	0.877	97882.4		0	0	0	0		No matches found	No matches found		13470.4	3703.87	120.174	97.0108	0.275	-1.86	0.0676304	0.186766
[Similar to: Penta-N-acetylchitopentaose; ΔMass: 430.1726 Da]	C11 H43 N9 O15 P2	Full match	Invalid mass	No results	No results	No results	603.235	6.341	146557		0	12	0	0		No matches found	No matches found	92.6	6275.05	37030.1	104.386	94.5928	5.901	2.56	0.0238856	0.111321
	C14 H9 O14 P3 S5	Full match	No results	No results	No results	No results	653.781	0.82	97486.4		0	0	0	0		No matches found	No matches found		5212.48	20444.5	104.329	97.2378	3.922	1.97	0.0437165	0.150449
	C11 H43 N8 O5 P3	Full match	No results	No results	No match	No results	460.258	8.442	216068		1	0	0	0		No matches found	No matches found		4479.96	6924.4	252.31	138.426	1.546	0.63	0.159173	0.308499
		No results	No results	No results	No results	No results	606.642	10.962	97861.1		0	0	0	0		No matches found	No matches found		2320.54	2365.27	4.26111	253.433	1.019	0.03	0.342072	0.471961
	C12 H15 O3 P S	Full match	No results	No results	No results	No results	270.048	8.231	97804.4		0	0	0	0		No matches found	No matches found		5785.63	9164.56	155.304	137.617	1.584	0.66	0.360515	0.477267
	C31 H59 N7 O2 S	Full match	No results	No results	No results	No results	593.444	1.703	97788.8		0	0	0	0		No matches found	No matches found		2869.66	2866.71	139.192	31.4755	0.999	0	0.0446152	0.151868
	C12 H22 N6 O S2	Full match	No results	No results	No results	No results	330.129	4.378	97784.7		0	0	0	0		No matches found	No matches found		2910.53	38795.1	180.162	74.8063	13.329	3.74	0.00732269	0.0621549
	C40 H99 Cl N7 O P	Full match	No results	No results	No results	No results	759.734	0.827	97783.8		0	0	0	0		No matches found	No matches found		6301.22	47500.7	174.962	79.2189	7.538	2.91	0.0174116	0.0961598
[Similar to: Milbemycin A4 oxime; ΔMass: 201.1180 Da]	C17 H31 N4 P S	Full match	Invalid mass	No results	No results	No results	354.202	13.839	97774.9		0	53	0	0		No matches found	No matches found	89.9	81827.8	79659.8	18.2421	21.1475	0.974	-0.04	0.456563	0.558088
	C17 H47 N4 O5 P3	Full match	No results	No results	No results	No results	480.276	23.889	97762.1		0	0	0	0		No matches found	No matches found		39272.1	38895.3	15.0324	17.1553	0.99	-0.01	0.920607	0.942542
[Similar to: Betaine; ΔMass: -94.9617 Da]	C4 H4 N8 O3	Full match	Invalid mass	No results	No results	No results	212.041	0.924	150183		0	12	0	0		No matches found	No matches found	98.1	31441.6	82138.3	49.9561	32.1219	2.612	1.39	0.000194577	0.00705114
		No results	No results	No results	No results	No results	272.087	1.529	98990.8		0	0	0	0		No matches found	No matches found		4612.28	43337	129.531	89.6011	9.396	3.23	0.017216	0.0957505
[Similar to: D-(+)-Pyroglutamic Acid; ΔMass: -114.1294 Da]		No results	Invalid mass	No results	No results	No results	243.172	3.156	3.68373e+06		0	3	0	0		No matches found	No matches found	61.4	377704	34535.1	119.399	188.592	0.091	-3.45	0.528867	0.622542
[Similar to: Asiaticoside; ΔMass: 657.4662 Da]	C9 H17 Cl N O6 P	Full match	Invalid mass	No match	No match	No match	301.048	1.299	159911		7	57	0	1	Other	Multiple matches found	No matches found	82.1	2676.83	17929.6	92.0535	124.262	6.698	2.74	0.054928	0.168312
	C23 H43 O3 P3	Full match	No results	No results	No match	No results	460.243	10.969	97663.8		2	0	0	0		No matches found	No matches found		3256.03	13019.9	78.2208	118.217	3.999	2	0.0565327	0.170908
		No results	No results	No results	No results	No results	405.888	9.553	97650.9		0	0	0	0		No matches found	No matches found		2218.46	2336.41	7.64221	247.346	1.053	0.07	0.326073	0.471961
	C3 H10 N5 O10 P	Full match	No results	No results	No results	No results	307.017	1.287	97644		0	0	0	0		No matches found	No matches found		3026.42	17251.4	62.0402	109.097	5.7	2.51	0.0363303	0.137435
	C22 H25 N2 O11 P	Full match	No results	No results	No results	No results	524.12	8.086	97642.7		0	0	0	0		No matches found	No matches found		2983.54	21326.5	153.295	96.8394	7.148	2.84	0.0283648	0.120745
		No results	No results	No results	No results	No results	838.385	11.513	97636.3		0	0	0	0		No matches found	No matches found		5980.09	2140.59	186.277	12.1811	0.358	-1.48	0.130999	0.273244
	C17 H33 N4 P3	Full match	No results	No results	No match	No results	386.191	8.458	97634.3		1	0	0	0		No matches found	No matches found		3355.71	3724.51	12.9452	201.39	1.11	0.15	0.265108	0.426614
	C5 H2 N2 O6 S	Full match	No results	No results	No results	No results	217.963	2.329	97615.7		0	0	0	0		No matches found	No matches found		16760.2	29122.7	93.4282	73.5019	1.738	0.8	0.362886	0.478688
NF8RN1V7VM	C14 H20 N2 O	Full match	No results	No results	Full match	No results	232.158	3.073	291550		11	0	0	0		No matches found	No matches found		7182.54	18246.9	179.929	171.004	2.54	1.35	0.223114	0.382239
		No results	No results	No results	No results	No results	1889.58	0.847	97584.4		0	0	0	0		No matches found	No matches found		25889.7	4380.19	86.4213	110.524	0.169	-2.56	0.00557964	0.0535917
		No results	No results	No results	No results	No results	503.622	0.904	97580.4		0	0	0	0		No matches found	No matches found		5736.48	5238.77	172.112	161.058	0.913	-0.13	0.691498	0.765676
		No results	No results	No results	No results	No results	247.125	2.506	97575.9		0	0	0	0		No matches found	No matches found		3942.61	29759.9	182.781	66.0739	7.548	2.92	0.00404098	0.0450132
2,6-Di-tert-butyl-1,4-benzoquinone	C14 H20 O2	Full match	Full match	Partial match	Full match	Full match	220.146	9.799	97559	63.7	11	1	0	0		Single match found	No matches found		4161.25	14341.9	68.9406	132.876	3.447	1.79	0.118639	0.25743
	C9 H3 N2 O14 P3 S2	Full match	No results	No results	No results	No results	519.824	0.856	118443		0	0	0	0		No matches found	No matches found		13324.9	4302.21	98.7175	194.752	0.323	-1.63	0.840824	0.882748
		No results	No results	No results	No results	No results	347.203	0.781	97543.7		0	0	0	0		No matches found	No matches found		1036.74	791.494	301.162	32.3822	0.763	-0.39	0.298674	0.458811
	C43 H29 O6 P S	Full match	No results	No results	No results	No results	704.142	3.564	97522.6		0	0	0	0		No matches found	No matches found		2751.44	3257.19	57.2002	209.774	1.184	0.24	0.314304	0.471961
	C37 H67 N5 O	Full match	No results	No results	No results	No results	597.533	23.46	172907		0	0	0	0		No matches found	No matches found		94335.8	89914.4	24.368	18.3474	0.953	-0.07	0.250461	0.411273
[Similar to: Amphomycin; ΔMass: 928.5199 Da]	C8 H24 N7 O5 P S	Full match	Invalid mass	No results	No match	No results	361.13	2.03	133644		3	1	0	0		No matches found	No matches found	63.4	3081.16	11613.8	237.242	142.274	3.769	1.91	0.264702	0.42633
	C10 H20 N6	Full match	No results	No results	No results	No results	224.175	17.003	97473.2		0	0	0	0		No matches found	No matches found		71353	79321.8	19.4742	11.105	1.112	0.15	0.532367	0.625789
	C17 H3 O4 P	Full match	No results	No results	No results	No results	301.977	1.913	96833.8		0	0	0	0		No matches found	No matches found		3444.68	19555.4	74.5348	106.593	5.677	2.51	0.0480429	0.157703
C035830O9S	C11 H12 O	Full match	Invalid mass	No results	Full match	No results	160.089	9.544	99208.5		3	71	0	0		No matches found	No matches found	83.1	3024.37	23654.5	129.645	98.4492	7.821	2.97	0.152699	0.300604
	C19 H17 N7 O2 P2 S2	Full match	No results	No results	No results	No results	501.036	2.465	99285.2		0	0	0	0		No matches found	No matches found		6607.84	8759.54	25.3418	166.214	1.326	0.41	0.288988	0.449616
1-hexadecanoyl-2-(4Z,7Z,10Z,13Z,16Z,19Z-docosahexaenoyl)-sn-glycero-3-phosphoethanolamine zwitterion	C43 H74 N O8 P	No results	No results	No results	Full match	No results	763.514	22.675	100759		25	0	0	0		No matches found	No matches found		5745.4	8597.03	170.195	90.5153	1.496	0.58	0.804025	0.854211
	C26 H43 O8 P3	Full match	No results	No results	No results	No results	576.218	5.731	100757		0	0	0	0		No matches found	No matches found		2770.99	20963.1	209.605	104.544	7.565	2.92	0.0552834	0.168891
	C17 H50 N10 O5 P2 S2	Full match	No results	No results	No results	No results	600.289	10.687	210169		0	0	0	0		No matches found	No matches found		4072.99	14186	144.742	147.464	3.483	1.8	0.142117	0.286798
	C15 H13 N2 O9 P	Full match	No results	No results	No results	No results	396.036	2.825	100733		0	0	0	0		No matches found	No matches found		8274.49	33360.5	28.3604	83.8961	4.032	2.01	0.0184752	0.0989503
		No results	No results	No results	No results	No results	664.852	0.84	255427		0	0	0	0		No matches found	No matches found		103364	5268.58	63.6172	160.904	0.051	-4.29	0.000398708	0.0106873
	C6 H N5 O9	Full match	No results	No results	No results	No results	286.977	1.397	100723		0	0	0	0		No matches found	No matches found		4838.22	8805.36	31.6563	148.431	1.82	0.86	0.160497	0.310141
	C20 H30 N2 O12	Full match	No results	Invalid mass	No results	No match	490.179	9.584	100694		0	0	0	1	Other	Single match found	No matches found		2756.41	15658.8	174.578	107.863	5.681	2.51	0.0400932	0.144365
	C13 H44 O13 P2 S	Full match	No results	No results	No match	No results	502.197	20.515	171018		1	0	0	0		No matches found	No matches found		45588.7	30103.6	68.6753	80.9345	0.66	-0.6	0.854018	0.89288
	C39 H74 O2 P2	Full match	No results	No results	No results	No results	636.517	21.007	100662		0	0	0	0		No matches found	No matches found		44001.9	63815.3	32.8545	35.9666	1.45	0.54	0.150709	0.298292
	C9 H4 N10 O7 S2	Full match	No results	No results	No results	No results	427.971	1.062	100632		0	0	0	0		No matches found	No matches found		58933	18314.5	74.9631	90.1967	0.311	-1.69	0.621008	0.70581
	C17 H27 Cl2 N9 O9	Full match	No results	No results	No results	No results	571.131	3.21	100624		0	0	0	0		No matches found	No matches found		3132.63	3602.54	253.016	87.4135	1.15	0.2	0.451885	0.553852
2_4-Dinitrophenylhydrazine	C6 H6 N4 O4	Full match	No results	Invalid mass	Partial match	Full match	198.039	1.005	136685		2	0	0	0		Single match found	No matches found		66619.7	58889.8	30.7773	69.3851	0.884	-0.18	0.937714	0.954789
		No results	No results	No results	No results	No results	1778.18	3.553	281889		0	0	0	0		No matches found	No matches found		4393.91	4895.55	219.387	205.407	1.114	0.16	0.302386	0.462619
	C6 H23 N6 O6 P	Full match	No results	Invalid mass	No results	No results	306.142	13.96	120111		0	0	0	2	Other	No matches found	No matches found		36761.8	35191.3	18.0986	18.4398	0.957	-0.06	0.246222	0.407204
1,3-Benzodioxol-5-ylmethyl 6-(4-biphenylyl)hexanoate	C26 H26 O4	Full match	No results	No results	Full match	No results	402.182	8.159	100588		1	0	0	0		No matches found	No matches found		2506.2	7806.74	181.207	150.913	3.115	1.64	0.225749	0.38515
[Similar to: Artemisinin; ΔMass: -36.9622 Da]	C15 H18 N3 O3 P	Full match	Invalid mass	No results	No match	No results	319.109	4.255	104687		1	52	0	0		No matches found	No matches found	88.7	3634.52	29939.7	191.619	91.0404	8.238	3.04	0.0209351	0.104691
	C26 H46 Br P3	Full match	No results	Invalid mass	No results	No results	530.2	11.9	100569		0	0	0	1	Other	No matches found	No matches found		2512.79	9094.89	135.09	123.867	3.619	1.86	0.060035	0.175748
	C24 H52 N2 O11 P2	Full match	No results	No results	No results	No results	606.305	5.363	100560		0	0	0	0		No matches found	No matches found		15347.3	4382.59	53.9846	213.452	0.286	-1.81	0.764304	0.82457
	C10 H18 N2 O6 S2	Full match	No results	No results	No results	No results	326.061	1.331	100558		0	0	0	0		No matches found	No matches found		3055.72	27674.6	189.635	100.172	9.057	3.18	0.0492838	0.159681
	C25 H25 N10 O2 P3 S2	Full match	No results	No results	No results	No results	654.081	8.702	100504		0	0	0	0		No matches found	No matches found		2792.76	2872.41	6.90585	241.104	1.029	0.04	0.333966	0.471961
		No results	No results	No results	No results	No results	271.557	8.026	412763		0	0	0	0		No matches found	No matches found		42991.3	17263.2	148.313	157.904	0.402	-1.32	0.795266	0.848111
	C14 H51 O13 P S	Full match	No results	No results	No match	No results	490.278	20.435	103800		4	0	0	0		No matches found	No matches found		72976.5	79876.3	23.8513	23.7348	1.095	0.13	0.862817	0.899574
	C25 H34 N2 O3 P2	Full match	No results	No results	No results	No results	472.205	5.301	100415		0	0	0	0		No matches found	No matches found		31098.5	28519.5	28.4313	86.5836	0.917	-0.12	0.581162	0.669858
[Similar to: Desoxymethasone; ΔMass: 122.0194 Da]	C11 H22 N6 O	Full match	Invalid mass	No results	No results	No results	254.186	16.144	100375		0	6	0	0		No matches found	No matches found	68.3	66057.9	68290.8	14.1986	14.9426	1.034	0.05	0.589112	0.67708
	C90 H98 N O10 P3	Full match	No results	No results	No results	No results	1445.64	3.798	100359		0	0	0	0		No matches found	No matches found		3558.13	31106.7	108.361	88.1268	8.742	3.13	0.0222209	0.107218
	C27 H45 O14 P S	Full match	No results	No results	No results	No results	656.227	1.02	186786		0	0	0	0		No matches found	No matches found		6257.83	48077.1	102.29	97.5284	7.683	2.94	0.0232398	0.10983
		No results	No results	No results	No results	No results	415.261	20.532	201539		0	0	0	0		No matches found	No matches found		100346	84411.3	62.5736	70.9532	0.841	-0.25	0.628969	0.71342
		No results	No results	No results	No results	No results	237.855	0.894	100345		0	0	0	0		No matches found	No matches found		11511.8	11043	103.708	119.487	0.959	-0.06	0.697778	0.770256
		No results	No results	No results	No results	No results	1592.05	21.786	109314		0	0	0	0		No matches found	No matches found		83158	79371.1	19.0333	22.3362	0.954	-0.07	0.563264	0.654004
[Similar to: Neoandrographolide; ΔMass: 107.0260 Da]	C13 H36 N5 O5 P	Full match	Invalid mass	No results	No match	No results	373.246	8.202	100773		1	41	0	0		No matches found	No matches found	68.9	2941.03	39686.9	193.882	96.0938	13.494	3.75	0.0206441	0.104143
	C18 H59 N2 O15 P3 S	Full match	No results	No results	No match	No results	668.285	15.064	100327		3	0	0	0		No matches found	No matches found		3737.36	16707.4	70.0928	109.587	4.47	2.16	0.0383361	0.14152
	C19 H33 O4 P3	Full match	No results	No results	No results	No results	418.16	1.823	100778		0	0	0	0		No matches found	No matches found		2650.35	16577.9	153.757	107.738	6.255	2.65	0.0381339	0.141283
		No results	No results	No results	No results	No results	587.812	0.86	100855		0	0	0	0		No matches found	No matches found		14429	3889.73	73.4974	192.576	0.27	-1.89	0.749971	0.813095
	C30 H34 Cl N10 O9 P3 S3	Full match	No results	No results	No results	No results	902.057	3.464	101401		0	0	0	0		No matches found	No matches found		372.746	423.894	6.4538	292.306	1.137	0.19	0.323678	0.471961
	C32 H62 N3 O3 P3 S4	Full match	No results	No results	No results	No results	757.288	5.264	101391		0	0	0	0		No matches found	No matches found		34417.7	17984.3	28.4313	102.743	0.523	-0.94	0.804338	0.854322
	C4 H6 N6 O2	Full match	No results	No results	No results	No results	170.055	1.612	534418		0	0	0	0		No matches found	No matches found		32836.7	113950	88.2794	99.941	3.47	1.8	0.0304245	0.125338
	C12 H22 N6	Full match	No results	No results	No results	No results	250.191	15.147	101374		0	0	0	0		No matches found	No matches found		46777.8	51833.6	38.6892	26.0184	1.108	0.15	0.705462	0.776202
	C5 H10 N2 O P2	Full match	No results	No results	No results	No results	176.026	1.14	102181		0	0	0	0		No matches found	No matches found		40490.7	10037.2	70.8646	58.4417	0.248	-2.01	0.00202328	0.0297105
[Similar to: Neohesperidin; ΔMass: 240.0960 Da]	C6 H22 N6 O8 S2	Full match	Invalid mass	No match	No match	No results	370.094	17.216	162924		1	2	0	1	Other	No matches found	No matches found	72.8	87837.7	89433.1	26.0511	25.1895	1.018	0.03	0.6948	0.768123
(9Z)-(13S)-12_13-Epoxyoctadeca-9_11-dienoicacid	C18 H30 O3	No results	No results	Partial match	Partial match	Full match	294.219	14.539	105731		45	0	0	7	Other	Multiple matches found	No matches found		72148.9	58640.7	23.7744	26.18	0.813	-0.3	0.0538432	0.166616
		No results	No results	No results	No results	No results	1676.66	0.854	210762		0	0	0	0		No matches found	No matches found		40386.4	6768.04	92.5436	134.715	0.168	-2.58	0.0160003	0.0917166
	C7 H24 Cl N2 O5 P3 S2	Full match	No results	No results	No results	No results	408.003	6.813	115447		0	0	0	0		No matches found	No matches found		7258.55	25256.7	75.3204	100.019	3.48	1.8	0.0472698	0.156365
[Similar to: Flupentixol; ΔMass: 224.0773 Da]	C7 H10 N6 O2	Full match	Invalid mass	No results	No results	No results	210.087	6.239	101263		0	6	0	0		No matches found	No matches found	72.9	25834.9	17735.8	40.8248	115.718	0.687	-0.54	0.684199	0.75996
	C10 H20 N2 O6 P2 S	Full match	No results	No results	No results	No match	358.052	5.363	101254		0	0	0	0		No matches found	Multiple matches found		80661	2395.86	28.801	178.647	0.03	-5.07	3.04685e-05	0.00235936
	C35 H32 N6 O2 S2	Full match	No results	No results	No results	No results	632.203	9.646	101248		0	0	0	0		No matches found	No matches found		2785.08	21517.9	157.495	85.7855	7.726	2.95	0.0126199	0.0814337
		No results	No results	No results	No results	No results	771.538	20.56	107838		0	0	0	0		No matches found	No matches found		43864.9	30569.4	51.6119	25.0033	0.697	-0.52	0.19589	0.350816
	C18 H41 N7 O7 S2	Full match	No results	No results	No match	No results	531.252	12.667	1.49745e+06		1	0	0	0		No matches found	No matches found		3649.59	14767.2	163.807	270.575	4.046	2.02	0.297698	0.457936
	C9 H34 N6 O S	Full match	No results	No results	No results	No results	274.251	20.222	136183		0	0	0	0		No matches found	No matches found		85046.8	83860.6	45.7416	18.9459	0.986	-0.02	0.87245	0.906482
N-(4-Cyclohexylphenyl)thiourea	C13 H18 N2 S	No match	Invalid mass	No results	No results	No results	234.123	12.726	101175	37.3	0	1	0	0		No matches found	No matches found		54708	61357.8	31.8281	34.3058	1.122	0.17	0.293863	0.454521
	C12 H25 N4 O13 P S	Full match	No results	No results	No match	No results	496.087	2.474	101110		1	0	0	0		No matches found	No matches found		3605.34	42429.4	184.592	66.516	11.768	3.56	0.00385399	0.0436812
	C5 H20 N3 O11 P3	Full match	No results	No results	No results	No results	391.031	3.342	101068		0	0	0	0		No matches found	No matches found		2141.62	2507.49	13.9779	252.759	1.171	0.23	0.332067	0.471961
1-(1Z-hexadecenyl)-2-(8Z,11Z,14Z-icosatrienoyl)-sn-glycero-3-phosphoethanolamine	C41 H76 N O7 P	Full match	No results	No results	Full match	No results	725.535	23.046	101053		12	0	0	0		No matches found	No matches found		5078.28	5605.79	157.051	186.946	1.104	0.14	0.713298	0.782884
		No results	No results	No results	No results	No results	388.268	20.235	101052		0	0	0	0		No matches found	No matches found		75318.9	79167.6	13.7936	16.4077	1.051	0.07	0.587258	0.675408
	C15 H22 N6	Full match	No results	Invalid mass	No results	No results	286.191	15.315	111239		0	0	0	0		No matches found	No matches found		41373.7	37536	10.5833	19.307	0.907	-0.14	0.532574	0.625943
	C2 H3 N4 O6 P3 S3	Full match	No results	No results	No results	No results	367.843	0.876	101039		0	0	0	0		No matches found	No matches found		12868.7	13442.4	85.6727	115.075	1.045	0.06	0.47497	0.573941
		No results	No results	No results	No results	No results	406.306	21.404	210011		0	0	0	0		No matches found	No matches found		74025.7	87496	44.6064	19.8014	1.182	0.24	0.427908	0.531447
	C26 H50 O3	Full match	No results	Partial match	No results	No results	410.376	22.452	101008		0	0	0	0		No matches found	No matches found		64570.3	65150.3	12.6045	23.3767	1.009	0.01	0.464611	0.565021
XLY51T1RSZ	C12 H26 N2 O4	Full match	No results	No results	Full match	No results	262.189	0.938	100942		1	0	0	0		No matches found	No matches found		6797.49	8791.38	52.2852	173.672	1.293	0.37	0.390127	0.499097
	C11 H22 O2 S3	Full match	No results	No results	No results	No results	282.078	9.636	121677		0	0	0	0		No matches found	No matches found		3486.76	5258.21	243.008	197.973	1.508	0.59	0.59992	0.68735
	C24 H22 N5 O8 P3	Full match	No results	No results	No results	No results	601.068	3.395	128209		0	0	0	0		No matches found	No matches found		4137.35	4811.23	34.9779	228.148	1.163	0.22	0.337299	0.471961
		No results	No results	No results	No results	No results	506.855	0.879	100898		0	0	0	0		No matches found	No matches found		5367.78	8535.25	82.4325	149.463	1.59	0.67	0.239259	0.399856
	C18 H30 N2	Full match	No results	No results	No results	No results	274.241	13.637	100898		0	0	0	0		No matches found	No matches found		70513.5	65418	18.7311	22.1939	0.928	-0.11	0.417171	0.522182
[Similar to: Tetrahydrocortisone; ΔMass: 0.1117 Da]	C8 H27 N6 O2 P3 S	Full match	Invalid mass	No results	No results	No results	364.113	10.584	168908		0	47	0	0		No matches found	No matches found	92.2	4778.12	14791.4	195.245	122.761	3.096	1.63	0.0794684	0.204664
		No results	No results	No results	No results	No results	1783.38	0.846	99269.5		0	0	0	0		No matches found	No matches found		6182	7079.93	10.469	146.098	1.145	0.2	0.158816	0.308125
		No results	No results	No results	No results	No results	873.675	0.85	100320		0	0	0	0		No matches found	No matches found		9245.74	10127	12.5521	146.61	1.095	0.13	0.29893	0.459079
		No results	No results	No results	No results	No results	1435.66	1.096	1.05035e+06		0	0	0	0		No matches found	No matches found		710723	11994.9	71.5539	246.154	0.017	-5.89	0.010409	0.074482
	C34 H57 N6 O4 P3 S2	Full match	No results	No results	No results	No results	770.309	14.695	99750.7		0	0	0	0		No matches found	No matches found		3627.3	3593.96	192.48	135.151	0.991	-0.01	0.364985	0.480473
(4S)-4-{[2-O-(beta-L-Arabinofuranosyl)-beta-L-arabinofuranosyl]oxy}proline	C15 H25 N O11	No results	No results	No results	Full match	No results	395.143	1.467	99740.1		1	0	0	0		No matches found	No matches found		2732.18	5289.43	53.237	174.949	1.936	0.95	0.17632	0.327949
4-Methoxybenzaldehyde	C8 H8 O2	Full match	Full match	Partial match	Not the top hit	Full match	136.052	3.427	99633.2	48.4	26	2	0	10	Other	Multiple matches found	No matches found		23180.2	46932.5	67.029	48.3856	2.025	1.02	0.0183147	0.0987485
	C6 H22 Cl2 N4 O13 P2 S2	Full match	No results	No results	No results	No results	553.948	0.908	99592.5		0	0	0	0		No matches found	No matches found		8685.75	9597.83	12.3219	140.096	1.105	0.14	0.202603	0.358671
		No results	No results	No results	No results	No results	1103.76	0.83	136636		0	0	0	0		No matches found	No matches found		44767.3	13053.7	69.3953	73.3657	0.292	-1.78	0.00555725	0.0534731
		No results	No results	No results	No results	No results	1695.57	0.829	233929		0	0	0	0		No matches found	No matches found		167474	7991.88	39.7284	145.421	0.048	-4.39	0.00343072	0.0409721
		No results	No results	No results	No results	No results	615.848	0.849	140875		0	0	0	0		No matches found	No matches found		80437.5	6349.72	56.8016	147.866	0.079	-3.66	0.0342941	0.133469
	C6 H15 O12 P	Full match	No results	No results	No results	No results	310.03	1.068	99546.7		0	0	0	0		No matches found	No matches found		9649.39	11836.6	140.587	54.2322	1.227	0.29	0.405425	0.511843
	C10 H24 N6 O14 S	Full match	No results	No results	No results	No results	484.107	0.912	99525.8		0	0	0	0		No matches found	No matches found		18908.5	17168.3	13.9952	102.471	0.908	-0.14	0.433084	0.536415
	C6 H17 N10 O4 P	Full match	No results	No results	No match	No results	324.117	5.395	340093		1	0	0	0		No matches found	No matches found		6156.36	18032.3	171.816	181.417	2.929	1.55	0.239724	0.400496
2-Aminodecanoic acid	C10 H21 N O2	Full match	No results	Partial match	Full match	No results	187.157	3.179	99511.7		8	0	0	1	Other	No matches found	No matches found		5432.96	10315.3	160.972	131.25	1.899	0.92	0.183522	0.335773
	C22 H68 N2 O6 P2 S	Full match	No results	No results	No results	No results	550.427	20.234	99510.6		0	0	0	0		No matches found	No matches found		82594.7	75812.5	15.4913	16.4824	0.918	-0.12	0.540636	0.633217
[Similar to: 2-{2-Oxo-2-[4-(1H-pyrrol-1-yl)piperidino]ethoxy}acetic acid; ΔMass: 110.0367 Da]	C7 H12 N2 O2	Full match	Invalid mass	No results	No results	No results	156.09	1.193	380525		0	1	0	0		No matches found	No matches found	61.9	5509.58	178165	236.607	80.0045	32.337	5.02	0.00683328	0.0599447
		No results	No results	No results	No results	No results	1750.18	3.5	99460		0	0	0	0		No matches found	No matches found		2826.57	2912	143.735	211.33	1.03	0.04	0.343642	0.471961
	C10 H25 N3 O S2	Full match	No results	No results	No results	No results	267.145	3.098	99458.9		0	0	0	0		No matches found	No matches found		6847.87	10991.7	112.537	124.612	1.605	0.68	0.190261	0.34385
	C6 H13 N O6 P2	Full match	No results	No results	No results	No results	257.021	1.486	238699		0	0	0	0		No matches found	No matches found		17261.9	61745.9	46.4554	78.0804	3.577	1.84	0.0106684	0.0753795
		No results	No results	No results	No results	No results	2175.01	3.564	139957		0	0	0	0		No matches found	No matches found		4860.03	53854.9	71.9668	89.278	11.081	3.47	0.0129613	0.0825644
	C42 H84 N3 O7 P3	Full match	No results	No results	No results	No results	835.552	8.564	99433.2		0	0	0	0		No matches found	No matches found		50734	48355.5	23.6626	31.5018	0.953	-0.07	0.150755	0.298294
Dihydrozeatin-O-glucoside	C16 H25 N5 O6	No results	No results	Partial match	Partial match	Full match	383.18	1.102	99420.9		8	0	0	3	Other	Single match found	No matches found		3695.29	22351.1	194.882	87.1985	6.049	2.6	0.0331822	0.131383
[Similar to: Methylprednisolone; ΔMass: -103.0573 Da]		No results	Invalid mass	No results	No results	No results	477.267	11.229	99418.5		0	3	0	0		No matches found	No matches found	62.3	2479.55	2644.67	6.62844	235.136	1.067	0.09	0.307427	0.467418
[Similar to: N-Acetyl-D-galactosamine; ΔMass: -200.1156 Da]	C21 H33 N3 O2 P2	Full match	Invalid mass	No match	No results	No results	421.206	2.184	342859		0	15	0	0		No matches found	No matches found	84.1	6650.63	74809.4	193.076	93.5532	11.248	3.49	0.0165976	0.0938973
	C27 H22 N O11 P3	Full match	No results	No results	No results	No results	629.04	2.744	184488		0	0	0	0		No matches found	No matches found		136121	9584.7	45.2567	117.166	0.07	-3.83	1.02847e-05	0.00124948
		No results	No results	No results	No results	No results	488.185	0.949	99405.2		0	0	0	0		No matches found	No matches found		10882.8	16184.6	30.4649	107.023	1.487	0.57	0.11471	0.252656
		No results	No results	No results	No results	No results	301.574	3.554	288489		0	0	0	0		No matches found	No matches found		4959.44	8415.46	230.203	183.49	1.697	0.76	0.610763	0.696936
		No results	No results	No results	No results	No results	431.249	10.88	99390.8		0	0	0	0		No matches found	No matches found		2901.3	2869.79	6.96163	243.779	0.989	-0.02	0.34928	0.471961
	C12 H46 N8 S2	Full match	No results	No results	No results	No results	366.328	22.382	99371.3		0	0	0	0		No matches found	No matches found		70402.9	80231.3	29.697	10.3765	1.14	0.19	0.0586919	0.174158
	C19 H36 N2 O2 P2 S	Full match	No results	No results	No results	No results	418.197	8.75	99362.7		0	0	0	0		No matches found	No matches found		3788.15	22736.3	188.545	102.985	6.002	2.59	0.0546959	0.167965
Phenobarbital	C12 H12 N2 O3	Full match	Invalid mass	Full match	Full match	No results	232.085	1.152	99337.2		5	11	0	0		No matches found	No matches found	81.3	8205.88	11724.4	67.5501	113.583	1.429	0.51	0.082614	0.208941
	C4 H12 N10 O3	Full match	No results	No results	No results	No results	248.109	2.798	210647		0	0	0	0		No matches found	No matches found		7278.25	25609.4	175.33	126.993	3.519	1.82	0.103003	0.236545
		No results	No results	No results	No results	No results	1915.49	9.232	252801		0	0	0	0		No matches found	No matches found		27958	6138.9	92.3205	183.03	0.22	-2.19	0.979827	0.985781
[Similar to: Ranitidine; ΔMass: 0.1165 Da]	C8 H16 N2 O5 P2 S	Full match	Invalid mass	No results	No results	No results	314.025	1.086	109440		0	2	0	0		No matches found	No matches found	94.3	8338.67	21625.9	42.2611	98.1295	2.593	1.37	0.0414118	0.146393
	C10 H23 O12 P	Full match	No results	No results	No results	No results	366.093	0.947	99780.5		0	0	0	0		No matches found	No matches found		13316.5	51711.9	113.349	67.5069	3.883	1.96	0.107623	0.242745
		No results	No results	No results	No results	No results	820.546	11.493	99800.6		0	0	0	0		No matches found	No matches found		9748.15	3474.62	127.979	13.7881	0.356	-1.49	0.040873	0.145555
	C26 H56 N2 S2	Full match	No results	No results	No results	No results	460.389	22.742	100293		0	0	0	0		No matches found	No matches found		54003.5	59816.8	23.9218	17.4864	1.108	0.15	0.863855	0.900433
	C10 H25 N O6	Full match	No results	No results	No results	No results	255.168	1.767	1.06759e+06		0	0	0	0		No matches found	No matches found		35545.3	15033.4	63.7555	222.373	0.423	-1.24	0.311329	0.470799
	C7 H23 Cl2 N10 O P3	Full match	No results	No results	No match	No results	426.065	1.783	100247		1	0	0	0		No matches found	No matches found		2423.36	24024.4	169.101	98.1609	9.914	3.31	0.0222871	0.107348
		No results	No results	No results	No results	No results	365.037	0.926	100185		0	0	0	0		No matches found	No matches found		17655.7	20556.2	67.9871	105.601	1.164	0.22	0.537752	0.630451
	C22 H24 N9 O9 P S2	Full match	No results	No results	No match	No results	653.087	3.214	100171		2	0	0	0		No matches found	No matches found		4584.23	4964.48	223.302	93.8616	1.083	0.11	0.525196	0.619602
	C30 H53 O2 P3	Full match	No results	No results	No results	No results	538.327	19.851	100171		0	0	0	0		No matches found	No matches found		71649.4	70336.4	19.7582	18.2842	0.982	-0.03	0.518692	0.61373
[Similar to: 15-(tert-Butyl)-2,3,5,6,8,9,11,12-octahydro-1,4,7,10,13-benzopentaoxacyclopentadecine; ΔMass: -96.3701 Da]		No results	Invalid mass	No results	No results	No results	420.564	9.689	100158		0	16	0	0		No matches found	No matches found	76.8	1871.03	1925.09	15.4324	262.397	1.029	0.04	0.342315	0.471961
		No results	No results	No results	No results	No results	897.778	25.106	118482		0	0	0	0		No matches found	No matches found		19509.8	19374.7	3.61957	92.3024	0.993	-0.01	0.0872513	0.215079
	C37 H71 N O6	Full match	No results	No results	No results	No results	625.528	23.4	114252		0	0	0	0		No matches found	No matches found		65880.2	69682.4	24.0817	25.6971	1.058	0.08	0.556128	0.647123
		No results	No results	No results	No results	No results	772.775	0.811	100130		0	0	0	0		No matches found	No matches found		49028.6	18715.5	43.4505	109.297	0.382	-1.39	0.169428	0.320324
	C17 H47 N4 O2 P S5	Full match	No results	Invalid mass	No results	No results	530.204	9.648	100071		0	0	0	1	Other	No matches found	No matches found		2790.43	10292.5	83.1313	116.936	3.689	1.88	0.0439354	0.150678
	C22 H30 N10 O S2	Full match	No results	No results	No results	No results	514.204	11.499	264658		0	0	0	0		No matches found	No matches found		47866.6	3448.9	87.6607	12.5078	0.072	-3.79	0.0020887	0.0303023
	C34 H51 N8 O P S	Full match	No results	No results	No results	No results	650.365	16.052	168437		0	0	0	0		No matches found	No matches found		5097.02	14540.9	92.9454	126.12	2.853	1.51	0.0768099	0.200882
	C17 H36 O15 P2	Full match	No results	No results	No results	No results	542.154	13.538	100023		0	0	0	0		No matches found	No matches found		4790.99	8017.45	143.768	111.015	1.673	0.74	0.0588706	0.174335
Diltiazem	C22 H26 N2 O4 S	No results	No results	No results	Full match	No results	414.162	11.498	272273		1	0	0	0		No matches found	No matches found		150078	3106.03	34.4955	175.528	0.021	-5.59	1.77608e-07	9.99755e-05
		No results	No results	No results	No results	No results	1821.23	0.926	100010		0	0	0	0		No matches found	No matches found		6939.13	6943.29	145.96	49.0017	1.001	0	0.119096	0.257845
	C33 H31 N8 P	Full match	No results	No results	No results	No results	570.242	10.142	99999.8		0	0	0	0		No matches found	No matches found		5186.66	9174.15	72.9636	118.058	1.769	0.82	0.0714309	0.19297
	C17 H32 N6 O P2 S2	Full match	No results	No results	No results	No results	462.156	3.651	99998.1		0	0	0	0		No matches found	No matches found		4256.58	38187.5	141.99	74.0622	8.971	3.17	0.00820718	0.0656846
	C33 H38 O4 P2	Full match	No results	No results	No results	No results	560.223	11.176	99995.8		0	0	0	0		No matches found	No matches found		3010.8	4098.7	162.08	151.901	1.361	0.45	0.17418	0.325483
		No results	No results	No results	No results	No results	667.681	0.855	99968.3		0	0	0	0		No matches found	No matches found		3023.35	12066	93.8321	132.546	3.991	2	0.0914721	0.220616
		No results	No results	No results	No results	No results	680.827	0.843	99956.2		0	0	0	0		No matches found	No matches found		66854.2	5567.25	41.8379	130.794	0.083	-3.59	0.000881335	0.0175302
[Similar to: Fluoxymesterone; ΔMass: 38.0321 Da]	C8 H32 N2 O5 P2	Full match	Invalid mass	No results	No match	No results	298.178	7.367	99938.2		6	64	0	0		No matches found	No matches found	91.6	5667.17	15153	64.3618	104.376	2.674	1.42	0.0660387	0.184573
		No results	No results	No results	No results	No results	230.1	11.458	101394		0	0	0	0		No matches found	No matches found		7504.43	54800.7	56.4819	74.2627	7.302	2.87	0.00831036	0.0660421
	C6 H22 N5 O4 P S	Full match	No results	No match	No match	No results	291.114	5	99909.4		3	0	0	0		No matches found	No matches found		5555.67	12070.4	91.7904	112.831	2.173	1.12	0.0755495	0.199127
	C10 H23 N8 P S	Full match	No results	No results	No results	No results	318.149	17.935	99880.8		0	0	0	0		No matches found	No matches found		83641.9	82693.3	13.4545	10.7595	0.989	-0.02	0.816018	0.86309
	C9 H30 Cl N2 O8 P S2	Full match	No results	No results	No results	No results	424.088	7.149	99872.5		0	0	0	0		No matches found	No matches found		2408.25	2530.02	75.4146	242.829	1.051	0.07	0.350353	0.471961
		No results	No results	No results	No results	No results	1100.86	20.546	137827		0	0	0	0		No matches found	No matches found		112673	99539.8	9.93187	16.2317	0.883	-0.18	0.242154	0.403081
		No results	No results	No results	No results	No results	436.038	2.73	108554		0	0	0	0		No matches found	No matches found		29157.4	4993.28	83.635	62.1249	0.171	-2.55	0.0029293	0.0374184
	C19 H44 N O7 P	Full match	No results	No results	No results	No results	429.285	12.304	99809.1		0	0	0	0		No matches found	No matches found		2899.62	32449.5	130.591	89.8885	11.191	3.48	0.0139656	0.0855723
	C26 H36 N3 O6 P	Full match	No results	No results	No match	No results	517.235	11.717	99791.5		1	0	0	0		No matches found	No matches found		3756.22	14818.2	52.8412	122.766	3.945	1.98	0.0710822	0.192459
[Similar to: 3-Acetyl-11-keto-β-boswellic acid; ΔMass: -47.9845 Da]	C24 H54 N2 O8 P2	Full match	Invalid mass	No match	No match	No results	560.335	15.065	198668		4	34	0	0		No matches found	No matches found	68	3669.29	38846.2	133.223	108.824	10.587	3.4	0.0284008	0.120777
	C12 H23 N3 O5 P2	Full match	No results	Invalid mass	No match	No results	351.111	12.725	96832.2		1	0	0	1	Other	No matches found	No matches found		2901.26	6809	103.416	126.884	2.347	1.23	0.0680036	0.187239
	C8 H4 N6 O2 P2 S	Full match	No results	No results	No results	No results	309.959	1.007	96818.9		0	0	0	0		No matches found	No matches found		6424.45	28225.3	93.7499	84.1765	4.393	2.14	0.0174602	0.0962619
		No results	No results	No results	No results	No results	347.768	0.876	94128.4		0	0	0	0		No matches found	No matches found		12115.8	10438.9	12.9441	117.477	0.862	-0.21	0.195888	0.350816
	C24 H46 N10 O12	Full match	No results	No results	No results	No results	666.328	15.803	188895		0	0	0	0		No matches found	No matches found		5187.13	21641.3	87.2138	127.352	4.172	2.06	0.0776744	0.202109
Bis-gamma-glutamylcystine	C16 H26 N4 O10 S2	No results	No results	No results	Partial match	Full match	498.108	1.002	127397		2	0	0	0		Single match found	No matches found		6692.91	50363.9	143.495	70.4007	7.525	2.91	0.00605136	0.0555376
	C16 H47 O6 P3 S2	Full match	No results	No results	No results	No results	492.203	10.865	94095.7		0	0	0	0		No matches found	No matches found		24257.3	3361.24	99.1816	32.5536	0.139	-2.85	0.00776353	0.0637659
	C30 H39 N2 O P S	Full match	No results	No results	No results	No match	506.252	9.483	94078.7		0	0	0	0		Single match found	No matches found		3237.02	3757.08	6.91601	210.643	1.161	0.21	0.28743	0.447857
		No results	No results	No results	No results	No results	471.285	11.301	94061.3		0	0	0	0		No matches found	No matches found		2796.81	2796.01	16.0155	240.546	1	0	0.346151	0.471961
	C5 H20 N4 O6 S2	Full match	No results	No results	No match	No results	296.083	6.153	141157		1	0	0	0		No matches found	No matches found		6558.63	28739.7	161.505	100.516	4.382	2.13	0.0624221	0.179339
	C6 H22 N8 O7 P2	Full match	No results	No results	No results	No results	380.108	6.679	94051.3		0	0	0	0		No matches found	No matches found		4281.79	7527.35	179.966	130.095	1.758	0.81	0.210148	0.367481
	C83 H139 N4 O14 P3	Full match	No results	No results	No results	No results	1508.95	21.851	94047.4		0	0	0	0		No matches found	No matches found		38403.3	46420.4	35.9266	37.7465	1.209	0.27	0.443978	0.546853
	C3 H11 N8 O6 P	Full match	No results	No results	No match	No results	286.053	2.725	94030.9		1	0	0	0		No matches found	No matches found		9514.47	3909.1	41.5596	176.072	0.411	-1.28	0.464499	0.564926
		No results	No results	No results	No results	No results	1270.41	9.533	94006.6		0	0	0	0		No matches found	No matches found		2734.05	10808.5	134.344	139.69	3.953	1.98	0.139763	0.283735
	C7 H13 N7 S	Full match	No results	No match	No results	No results	227.095	11.785	93955.8		0	0	0	0		No matches found	No matches found		3484.46	4997.43	144.08	172.49	1.434	0.52	0.358356	0.475841
		No results	No results	No results	No results	No results	625.208	21.456	93942.2		0	0	0	0		No matches found	No matches found		71371.9	71956.7	12.7129	17.6895	1.008	0.01	0.652822	0.733919
	C19 H25 P S	Full match	No results	No results	No results	No results	316.142	6.531	93889.5		0	0	0	0		No matches found	No matches found		2666.88	2945.76	4.31709	200.656	1.105	0.14	0.230868	0.391298
	C12 H33 O13 P	Full match	No results	No results	No results	No results	416.166	5.399	93873.4		0	0	0	0		No matches found	No matches found		3409.62	2422.73	29.8713	238.043	0.711	-0.49	0.38349	0.494049
Carbadox	C11 H10 N4 O4	No match	Invalid mass	No match	No results	No results	262.073	5.818	129986	30.9	0	1	0	1	Other	No matches found	No matches found		12873.3	34748	119.699	78.1569	2.699	1.43	0.0788163	0.204074
4-{7-[(3s,5s,7s)-Adamantan-1-yl]-6-[(2-methoxyethoxy)methoxy]-2-naphthyl}benzoic acid	C31 H34 O5	No results	No results	No results	Full match	No results	486.241	10.236	93870.7		1	0	0	0		No matches found	No matches found		2911.61	2993.53	14.6764	226.294	1.028	0.04	0.315645	0.471961
		No results	No results	No results	No results	No results	1545.55	0.817	98010.7		0	0	0	0		No matches found	No matches found		46357.2	15734.1	47.5657	104.346	0.339	-1.56	0.136404	0.279775
YH8PF4C1OW	C7 H15 N	Full match	Invalid mass	No results	Full match	No results	113.121	10.32	93810.4		3	15	0	0		No matches found	No matches found	73.2	5564.91	10855.2	100.279	120.238	1.951	0.96	0.148102	0.295034
		No results	No results	No results	No results	No results	1871.51	7.363	151536		0	0	0	0		No matches found	No matches found		24518.7	1598.56	87.7684	202.039	0.065	-3.94	0.946753	0.961789
	C31 H59 P3	Full match	No results	No results	No results	No results	524.384	22.515	93770.8		0	0	0	0		No matches found	No matches found		56454.2	57538.5	24.3843	22.0907	1.019	0.03	0.455964	0.557548
	C19 H42 N O7 P	Full match	No results	No results	No results	No results	427.27	12.339	93727.5		0	0	0	0		No matches found	No matches found		3045.61	3712.25	6.85167	171.993	1.219	0.29	0.167289	0.318348
		No results	No results	No results	No results	No results	1550.76	11.506	93726.2		0	0	0	0		No matches found	No matches found		5702.93	2233.76	192.933	13.2439	0.392	-1.35	0.154762	0.30327
	C16 H33 N10 O4 P	Full match	No results	No results	No match	No results	460.243	9.52	93702.9		2	0	0	0		No matches found	No matches found		3389.67	4019.9	26.7071	175.829	1.186	0.25	0.200948	0.357013
	C21 H22 O S	Full match	No results	No results	No match	No results	322.139	7.361	93658.5		1	0	0	0		No matches found	No matches found		3691.03	6835.1	61.1005	164.747	1.852	0.89	0.21288	0.370655
	C57 H44 Br N4 O3 P	Full match	No results	No results	No results	No results	942.232	22.504	95933.5		0	0	0	0		No matches found	No matches found		42963.5	54214.6	45.2076	43.7343	1.262	0.34	0.972238	0.980307
[Similar to: 6-(3,4,5-Trimethoxystyryl)-2,3,4,5-tetrahydropyridazin-3-one; ΔMass: -24.9952 Da]	C8 H23 N5 O4 P2	Full match	Invalid mass	No match	No match	No results	315.122	4.833	166892		1	18	0	0		No matches found	No matches found	84.9	6692.36	38466	148.498	86.9328	5.748	2.52	0.01722	0.0957505
PEG Monolaurate n5	C22 H44 O7	No match	Invalid mass	No results	No results	No results	437.335	17.901	93636.2	94.2	0	1	0	0		No matches found	No matches found		42937.7	42134.9	31.5757	39.0022	0.981	-0.03	0.707822	0.778158
[Similar to: 2,5a,11,11,13a-Pentamethyl-5a,6,6a,13a,13b,13c-hexahydro-9H-spiro[furo[4,3,2-ij]pyrano[4',3':4,5]cyclohepta[1,2-f]isochromene-7,2'-oxirane]-1,5,9,13(2H,3aH,11H)-tetrone; ΔMass: 141.0202 Da]	C8 H25 N5 O3 P2	Full match	Invalid mass	No results	No match	No results	301.143	1.256	192184		5	48	0	0		No matches found	No matches found	78.3	14652.2	5281.22	138.542	120.029	0.36	-1.47	0.0932871	0.222868
	C13 H26 N4 O2 P2 S2	Full match	No results	No results	No match	No results	396.098	9.983	1.49641e+06		1	0	0	0		No matches found	No matches found		16800.4	10202.4	259.834	120.938	0.607	-0.72	0.247639	0.408626
	C8 H10 Br Cl N2 O7 S2	Full match	No results	No results	No results	No results	423.881	3.618	93632.7		0	0	0	0		No matches found	No matches found		1850.57	2677.32	77.9329	179.536	1.447	0.53	0.16481	0.314977
	C6 H24 Cl N8 O15 P S4	Full match	No results	No results	No results	No results	641.966	0.895	94135.7		0	0	0	0		No matches found	No matches found		13984.9	6736.06	102.801	37.3576	0.482	-1.05	0.0181522	0.0981232
	C5 H18 O7 S	Full match	No results	No results	No match	No results	222.077	1.556	321789		2	0	0	0		No matches found	No matches found		25399	101678	125.559	70.5201	4.003	2	0.0210264	0.104825
	C15 H37 O9 P3 S	Full match	No results	No results	No match	No results	486.137	1.43	121225		1	0	0	0		No matches found	No matches found		3247.49	51086.7	177.514	76.3178	15.731	3.98	0.00649728	0.0581229
		No results	No results	No results	No results	No results	215.062	2.009	94734.4		0	0	0	0		No matches found	No matches found		3198.67	6432.6	112.806	176.915	2.011	1.01	0.318774	0.471961
[Similar to: 4-(3,5-Dimethyl-1H-pyrazol-1-yl)benzene-1-sulfonamide; ΔMass: 49.0212 Da]		No results	Invalid mass	No results	No results	No results	202.052	1.186	469182		0	45	0	0		No matches found	No matches found	91.1	210606	59765.1	73.946	94.6752	0.284	-1.82	0.0159617	0.0916197
	C13 H44 N2 O11 P2 S	Full match	No results	No results	No match	No results	498.214	8.306	120790		1	0	0	0		No matches found	No matches found		3516.5	32690.1	167.664	95.7263	9.296	3.22	0.0250203	0.114009
U78ZX2F65X	C9 H19 N O2	Full match	Invalid mass	No results	Full match	No results	173.142	3.146	94682.7		5	102	0	0		No matches found	No matches found	92.3	6609.06	15903.5	54.0874	106.809	2.406	1.27	0.0631807	0.180255
	C2 H6 N6 O4 P2	Full match	No results	No results	No results	No results	239.992	1.105	94673.8		0	0	0	0		No matches found	No matches found		10866.6	22279.2	114.91	52.8485	2.05	1.04	0.755604	0.817732
8V071SH05P	C7 H14 N2 O2 S	No results	No results	No results	Full match	No results	190.077	1.172	256099		2	0	0	0		No matches found	No matches found		6422.43	41723.5	144.051	123.022	6.497	2.7	0.0951525	0.225363
	C18 H46 N2 O5 P2	Full match	No results	No results	No match	No results	432.288	11.127	94612.1		7	0	0	0		No matches found	No matches found		5282.44	7234.63	7.84525	166.277	1.37	0.45	0.232371	0.393113
	C34 H32 N O4 P	Full match	No results	No results	No results	No results	549.207	11.758	94592.3		0	0	0	0		No matches found	No matches found		3415.94	29128.4	121.22	78.1705	8.527	3.09	0.00700837	0.0608485
	C17 H28 N6 O3 S2	Full match	No results	No results	No results	No results	428.166	7.277	94591.6		0	0	0	0		No matches found	No matches found		3084.81	12880.1	195.11	121.721	4.175	2.06	0.0822253	0.208395
	C10 H17 N2 O3 P	Full match	No results	No results	No results	No results	244.098	2.355	340976		0	0	0	0		No matches found	No matches found		13206	10726.6	193.962	168.782	0.812	-0.3	0.99082	0.993762
	C33 H40 O3 P2	Full match	No results	No results	No results	No results	546.244	9.976	94580.5		0	0	0	0		No matches found	No matches found		3614.23	13362.1	157.373	111.922	3.697	1.89	0.0619727	0.178833
	C30 H30 N10 O12 S	Full match	No results	No results	No results	No results	754.176	10.202	94570.7		0	0	0	0		No matches found	No matches found		1967.82	2002.25	97.2537	254.189	1.017	0.03	0.367643	0.482355
	C35 H22 Cl N2 O P	Full match	No results	No results	No results	No results	552.117	5.349	94524.7		0	0	0	0		No matches found	No matches found		74233.1	1682.55	28.3026	243.421	0.023	-5.46	3.79113e-07	0.000145502
	C27 H32 O S	Full match	No results	No results	No results	No results	404.217	6.888	94502.9		0	0	0	0		No matches found	No matches found		2943.23	18181.8	184.701	103.065	6.178	2.63	0.0472478	0.156323
	C13 H25 N9 O3 S2	Full match	No results	No results	No match	No results	419.151	8.394	94473.4		1	0	0	0		No matches found	No matches found		2596.86	3576.36	13.2938	148.35	1.377	0.46	0.0990723	0.230572
	C15 H36 N2 O2 S2	Full match	No results	No results	No results	No results	340.222	17.879	101297		0	0	0	0		No matches found	No matches found		81287.5	84646.4	9.1875	9.41205	1.041	0.06	0.964976	0.975139
		No results	No results	No results	No results	No results	325.188	3.267	1.26057e+06		0	0	0	0		No matches found	No matches found		8809.71	17443.1	197.841	105.598	1.98	0.99	0.184476	0.336966
	C15 H27 O P S	Full match	No results	No results	No results	No results	286.153	1.62	94376.3		0	0	0	0		No matches found	No matches found		2524.15	4301.78	192.258	84.4176	1.704	0.77	0.237015	0.397702
Benzyl 2-oxohexahydrocyclopropa[d]imidazole-1-carboxylate	C12 H12 N2 O3	Not the top hit	Full match	Partial match	Partial match	No results	232.085	5.831	94364.4	33.3	5	1	0	0		No matches found	No matches found		3293.61	12245.4	125.84	119.282	3.718	1.89	0.0726964	0.194861
	C14 H24 N2 O S2	Full match	No results	No results	No results	No results	300.134	11.653	145512		0	0	0	0		No matches found	No matches found		18048.5	18741.7	115.441	114.368	1.038	0.05	0.1835	0.335773
	C15 H43 N6 P S2	Full match	No results	No results	No results	No results	402.273	16.234	100002		0	0	0	0		No matches found	No matches found		81113.8	80885.4	15.8325	7.15101	0.997	0	0.806902	0.855877
	C12 H11 N5 O S2	Full match	No results	No match	No match	No match	305.04	4.058	94300.8		3	0	0	0		Multiple matches found	No matches found		3053.67	39460.7	195.183	67.6281	12.922	3.69	0.00461212	0.0486109
		No results	No results	No results	No results	No results	566.431	23.396	305318		0	0	0	0		No matches found	No matches found		50345.1	79544.8	84.621	82.7662	1.58	0.66	0.685293	0.760801
[Similar to: Testosterone glucuronide; ΔMass: -27.9948 Da]	C12 H43 N6 O8 P3	Full match	Invalid mass	No results	No match	No results	492.236	11.972	111087		2	19	0	0		No matches found	No matches found	84.2	5884.05	38829.1	50.7368	84.2059	6.599	2.72	0.0135369	0.0844779
	C16 H22 N10 S2	Full match	No results	No match	No match	No results	418.148	6.837	94228.1		1	0	0	0		No matches found	No matches found		2062.54	2710.85	183.637	152.42	1.314	0.39	0.142138	0.286806
		No results	No results	No results	No results	No results	1032.77	19.709	121176		0	0	0	0		No matches found	No matches found		55664.3	72722.6	41.8107	48.019	1.306	0.39	0.817888	0.864537
	C26 H5 N5 S	Full match	No results	No results	No results	No results	419.027	2.555	180177		0	0	0	0		No matches found	No matches found		55092	7617.48	69.768	174.619	0.138	-2.85	0.200166	0.356186
Phthalic anhydride	C8 H4 O3	Full match	No results	No results	Full match	No results	148.016	7.157	135859		1	0	0	0		No matches found	No matches found		5043.42	6113.79	141.388	168.131	1.212	0.28	0.560892	0.651653
[Similar to: Amcinonide; ΔMass: 190.0818 Da]	C12 H30 N2 O P2 S	Full match	Invalid mass	No results	No results	No results	312.155	4.745	94191.5		0	56	0	0		No matches found	No matches found	86.7	3646.58	18343.5	114.125	99.2893	5.03	2.33	0.0331232	0.131211
		No results	No results	No results	No results	No results	493.094	5.944	94780		0	0	0	0		No matches found	No matches found		2827.59	3351.3	255.225	201.798	1.185	0.25	0.974169	0.981434
	C7 H26 N8 O6 P2	Full match	No results	Invalid mass	No match	No results	380.144	10.013	93632.4		1	0	0	0		No matches found	No matches found		4630.83	37406.6	112.933	86.7005	8.078	3.01	0.0200256	0.103164
	C19 H20 N2 S	Full match	No results	No results	No results	No results	308.135	9.144	93558.1		0	0	0	0		No matches found	No matches found		3590.22	14871.9	106.259	113.331	4.142	2.05	0.0499929	0.160793
2-Methoxyestrone	C19 H24 O3	Full match	Full match	Partial match	Partial match	Full match	300.172	10.262	156497	36.7	22	1	0	6	superpathway of steroid hormone biosynthesis;superpathway of cholesterol degradation I (cholesterol oxidase);superpathway of cholesterol degradation II (cholesterol dehydrogenase);superpathway of testosterone and androsterone degradation;androstenedione degradation;Other	Multiple matches found	No matches found		3595.35	36528.5	152.813	92.0707	10.16	3.34	0.0150014	0.0887315
	C27 H34 O S4	Full match	No results	Invalid mass	No results	No results	502.149	11.012	92804.6		0	0	0	1	Other	No matches found	No matches found		5677.86	16820	118.29	109.332	2.962	1.57	0.102956	0.236514
	C39 H99 N4 O8 P	Full match	No results	No results	No results	No results	782.72	24.252	216531		0	0	0	0		No matches found	No matches found		107799	103320	27.9228	26.2881	0.958	-0.06	0.511945	0.607617
	C21 H41 N10 O6 P3 S2	Full match	No results	No results	No results	No results	686.186	6.043	92792.2		0	0	0	0		No matches found	No matches found		2310.6	3083.9	4.85789	195.379	1.335	0.42	0.207237	0.364034
β-Asarone	C12 H16 O3	Full match	Full match	Partial match	Full match	Full match	208.11	8.777	125238	37.4	19	1	0	0		Single match found	No matches found		6264.05	11980.6	136.662	114.953	1.913	0.94	0.315233	0.471961
	C7 H5 Cl N O13 P3	Full match	No results	No results	No results	No results	438.867	0.88	92743.5		0	0	0	0		No matches found	No matches found		13129	7152.38	69.0805	159.573	0.545	-0.88	0.88927	0.919546
	C20 H34 N2 O7 S2	Full match	No results	No match	No results	No results	478.181	13.646	92729		0	0	0	2	Other	No matches found	No matches found		3519.23	3535.24	2.20565	226.394	1.005	0.01	0.342792	0.471961
		No results	No results	No results	No results	No results	1915.56	10.861	278959		0	0	0	0		No matches found	No matches found		85985.1	3921.32	80.3598	209.821	0.046	-4.45	0.133305	0.276211
PEG Monolaurate n4	C20 H40 O6	No match	Invalid mass	No results	No results	No results	393.309	17.874	92684.2	87.8	0	1	0	0		No matches found	No matches found		41029.6	35847.3	34.363	46.6464	0.874	-0.19	0.900971	0.928348
3-(9-Decenoyloxy)-4-(trimethylammonio)butanoate	C17 H31 N O4	Full match	No results	No results	Full match	No results	313.225	11.457	92676.6		1	0	0	0		No matches found	No matches found		5567.91	15184.2	85.1329	106.902	2.727	1.45	0.0854662	0.21271
	C8 H29 N3 S3	Full match	No results	No results	No match	No results	263.152	1.474	92646		1	0	0	0		No matches found	No matches found		2393.19	4291.61	46.7531	210.646	1.793	0.84	0.267067	0.428174
	C37 H97 N4 O9 P S	Full match	No results	No results	No results	No results	804.672	23.912	92625		0	0	0	0		No matches found	No matches found		8065.06	8759.02	52.4119	119.5	1.086	0.12	0.177971	0.32981
	C20 H28 N O4 P3	Full match	No results	No results	No results	No results	439.124	11.252	92615.2		0	0	0	0		No matches found	No matches found		2962.94	4491.65	180.771	170.725	1.516	0.6	0.50908	0.604857
	C5 H8 N8	Full match	No results	Invalid mass	No results	No results	180.087	2.3	92611.9		0	0	0	11	Other	No matches found	No matches found		28424.6	31370.2	32.1854	60.7182	1.104	0.14	0.251576	0.412143
	C13 H15 N4 P3	Full match	No results	No match	No results	No match	320.051	3.3	92575.4		0	0	0	1	Other	No matches found	Multiple matches found		9870.02	4339.37	120.16	49.9735	0.44	-1.19	0.0301092	0.124651
	C4 H7 N10 O P	Full match	No results	No match	No match	No results	242.054	1.032	164131		2	0	0	0		No matches found	No matches found		5677.65	65468.9	132.476	58.3266	11.531	3.53	0.00154246	0.0251182
	C17 H48 N2 O14 P2 S	Full match	No results	No results	No results	No results	598.23	10.461	92568.9		0	0	0	0		No matches found	No matches found		3467.88	15420.4	189.161	111.037	4.447	2.15	0.0821873	0.208387
	C4 H8 N2 P2	Full match	No results	No results	No results	No results	146.016	1.092	92563.8		0	0	0	0		No matches found	No matches found		37438.9	25695.1	62.3336	50.1616	0.686	-0.54	0.0884654	0.216478
	C11 H10 N2 O3 S	Full match	No results	No results	No results	No results	250.041	3.023	92563.2		0	0	0	0		No matches found	No matches found		3453.91	17739.9	119.908	113.428	5.136	2.36	0.083342	0.209881
	C28 H33 N8 P S	Full match	No results	No results	No results	No results	544.228	10.667	92542.5		0	0	0	0		No matches found	No matches found		4049.77	5768.92	15.847	180.23	1.425	0.51	0.242816	0.403726
	C35 H56 N3 O3 P S	Full match	No results	No results	No results	No results	629.377	13.244	92538.7		0	0	0	0		No matches found	No matches found		3006.64	5814.83	7.85034	154.628	1.934	0.95	0.122547	0.262255
	C48 H31 N S	Full match	No results	No results	No results	No results	653.218	10.064	92503.3		0	0	0	0		No matches found	No matches found		3761.25	8403.18	42.5292	162.239	2.234	1.16	0.182674	0.334687
[Similar to: PEG n14; ΔMass: -193.1307 Da]	C43 H80 N3 O4 P3 S	Full match	Invalid mass	No match	No results	No results	827.508	7.966	92487.9		0	7	0	0		No matches found	No matches found	60.6	3712.41	6338.23	182.223	130.034	1.707	0.77	0.118573	0.257421
		No results	No results	No results	No results	No results	1714.93	10.875	1.70505e+06		0	0	0	0		No matches found	No matches found		2918.07	2876.6	77.5033	310.998	0.986	-0.02	0.345932	0.471961
2-Acetamido-2-deoxy-D-glucitol	C8 H17 N O6	Full match	No results	Full match	Full match	No results	223.106	1.565	92463.8		1	0	0	0		No matches found	No matches found		1936.21	3213.5	80.7044	213.71	1.66	0.73	0.265655	0.427045
	C23 H45 N3 O4 P2	Full match	No results	No results	No results	No results	489.287	7.662	92460.9		0	0	0	0		No matches found	No matches found		2023.08	2158.43	7.6081	223.533	1.067	0.09	0.266316	0.427563
	C15 H19 N3 O3 S	Full match	No results	No results	No results	No results	321.115	5.345	92455.3		0	0	0	0		No matches found	No matches found		26347.3	4163.7	30.2713	191.437	0.158	-2.66	0.238251	0.39889
	C19 H44 N7 O5 P3 S2	Full match	No results	No results	No results	No results	607.206	8.546	134601		0	0	0	0		No matches found	No matches found		2641.89	33684.7	152.082	105.014	12.75	3.67	0.026548	0.116887
	C7 H22 N4 O5 S2	Full match	No results	No match	No match	No results	306.104	2.209	92412.1		1	0	0	0		No matches found	No matches found		2962.04	18874	224.26	104.306	6.372	2.67	0.142487	0.287374
	C5 H10 N10 O2 P2	Full match	No results	No match	No match	No match	304.047	2.17	99607.8		2	0	0	0		Single match found	No matches found		2621.35	20128.8	144.543	88.7774	7.679	2.94	0.0217792	0.106538
	C6 H16 N2 O10 S	Full match	No results	No results	No results	No results	308.052	1.489	93562.6		0	0	0	0		No matches found	No matches found		2853.33	6797.59	92.5963	165.435	2.382	1.25	0.172739	0.323908
		No results	No results	No results	No results	No results	841.768	0.834	201674		0	0	0	0		No matches found	No matches found		70154.8	12008.7	54.058	126.09	0.171	-2.55	0.00639423	0.0574359
	C7 H17 N7 O7 S	Full match	No results	No match	No match	No match	343.09	3.462	97806.6		3	0	0	3	Other	Single match found	No matches found		5158.95	57763.4	175.708	72.4835	11.197	3.49	0.00750209	0.0629348
	C14 H24 N8 O5 P2	Full match	No results	No results	No results	No results	446.135	4.954	460990		0	0	0	0		No matches found	No matches found		4363.04	182015	255.613	75.9986	41.718	5.38	0.00560023	0.0536421
	C9 H20 N4 S2	Full match	No results	No results	No match	No results	248.114	4.39	93528.6		1	0	0	0		No matches found	No matches found		4220.96	20115.7	177.875	83.6477	4.766	2.25	0.275217	0.436147
	C4 H8 N4 O3 S	Full match	No results	No results	No results	No results	192.031	0.728	189032		0	0	0	0		No matches found	No matches found		93526.4	81080.4	30.5449	61.1113	0.867	-0.21	0.541845	0.634303
	C22 H77 N8 O11 P3	Full match	No results	No results	No results	No results	722.494	21.508	96403		0	0	0	0		No matches found	No matches found		64428.2	50906.8	34.1451	29.7135	0.79	-0.34	0.50282	0.599063
	C14 H7 N8 O P	Full match	No results	No results	No match	No match	334.048	3.909	95597.6		1	0	0	0		No matches found	Multiple matches found		30668	3456.76	74.6208	131.314	0.113	-3.15	0.00167118	0.0262768
	C16 H45 N O14 S	Full match	No results	No results	No results	No results	507.256	8.348	93466.1		0	0	0	0		No matches found	No matches found		3928.69	4364.1	225.484	26.4102	1.111	0.15	0.381182	0.491989
4-Ethyl-5-methyl-2-(2H-tetrazol-5-yl)-1,2-dihydro-3H-pyrazol-3-one	C7 H10 N6 O	Full match	No results	No results	Full match	No results	194.092	9.932	93465.2		1	0	0	0		No matches found	No matches found		28646.3	21986.4	95.5321	36.4391	0.768	-0.38	0.26876	0.429815
	C8 H30 N8 O2 P2	Full match	No results	No results	No results	No results	332.196	1.347	93464.9		0	0	0	0		No matches found	No matches found		2090.11	6173.87	32.7812	174.388	2.954	1.56	0.157953	0.306947
	C24 H28 O3 P2	Full match	No results	No results	No results	No results	426.15	5.629	93426.1		0	0	0	0		No matches found	No matches found		3133.27	5968.03	183.111	132.291	1.905	0.93	0.117283	0.255821
	C22 H26 O2 S	Full match	No results	No results	No match	No results	354.165	12.559	93343.5		1	0	0	0		No matches found	No matches found		3750.71	19014.5	57.8067	98.3471	5.07	2.34	0.0260473	0.116121
	C23 H43 O P3	Full match	No results	No results	No results	No results	428.253	13.842	93249.4		0	0	0	0		No matches found	No matches found		3382.75	3763.64	242.036	115.897	1.113	0.15	0.920449	0.942483
	C21 H34 N2 O7 P2 S2	Full match	No results	No results	No results	No results	552.129	5.203	146572		0	0	0	0		No matches found	No matches found		93229.9	1400.77	70.6915	55.7857	0.015	-6.06	0.0003116	0.00913541
	C7 H23 O9 P	Full match	No results	No results	No match	No results	282.108	8.293	93202.6		1	0	0	0		No matches found	No matches found		44184.8	10604.8	62.0295	61.8352	0.24	-2.06	0.00105311	0.0195554
	C9 H22 N4 O S2	Full match	No results	No results	No results	No results	266.124	1.705	93181		0	0	0	0		No matches found	No matches found		2748.82	14248.2	119.643	112.542	5.183	2.37	0.0570779	0.171674
(+/-)-5-[(tert-Butylamino)-2'-hydroxypropoxy]-1_2_3_4-tetrahydro-1-naphthol	C17 H27 N O3	Full match	No results	Partial match	Partial match	Full match	293.199	5.745	93130.6		8	0	0	0		Single match found	No matches found		3219.13	3447.72	5.906	227.282	1.071	0.1	0.331953	0.471961
	C35 H68 N5 O5 P3	Full match	No results	No results	No results	No results	731.444	12.265	93126.4		0	0	0	0		No matches found	No matches found		2866.07	6263.74	18.9461	135.58	2.185	1.13	0.0769591	0.201033
	C16 H55 N2 O11 P S2	Full match	No results	No results	No results	No results	546.298	9.528	185364		0	0	0	0		No matches found	No matches found		3082.45	30015.2	185.24	114.124	9.737	3.28	0.0579733	0.173257
	C4 H14 Cl N2 O11 P3 S5	Full match	No results	No results	No results	No results	553.81	0.904	242947		0	0	0	0		No matches found	No matches found		11170.5	4332.69	164.998	33.0004	0.388	-1.37	0.0783028	0.203274
		No results	No results	No results	No results	No results	1009.13	2.744	181101		0	0	0	0		No matches found	No matches found		76227	3250.5	65.8906	86.2796	0.043	-4.55	0.000235621	0.00787765
	C15 H33 N	Full match	No results	No results	No results	No results	227.261	13.507	132350		0	0	0	0		No matches found	No matches found		83921.5	105800	20.1621	23.2877	1.261	0.33	0.14325	0.288361
[Similar to: 10-Nitrolinoleate; ΔMass: 34.0387 Da]	C16 H26 N3 P	Full match	Invalid mass	No results	No results	No results	291.187	11.95	93054.4		0	27	0	0		No matches found	No matches found	70.4	3388.33	16870	151.461	99.8984	4.979	2.32	0.0437944	0.150533
	C13 H26 N4 O9 S2	Full match	No results	No results	No match	No results	446.114	8.576	132468		1	0	0	0		No matches found	No matches found		3346.83	27214.6	192.189	99.0093	8.131	3.02	0.0273884	0.118592
	C8 H25 O8 P	Full match	No results	No results	No results	No results	280.128	10.202	93041.1		0	0	0	0		No matches found	No matches found		15528	20463.8	50.305	81.556	1.318	0.4	0.0768169	0.200882
	C15 H46 N8 P2 S2	Full match	No results	No results	No results	No results	464.275	14.638	97520.8		0	0	0	0		No matches found	No matches found		82525.9	70589.9	14.9851	16.3486	0.855	-0.23	0.676473	0.754033
		No results	No results	No results	No results	No results	657.732	11.457	93009		0	0	0	0		No matches found	No matches found		3646.64	1813.38	39.0302	262.654	0.497	-1.01	0.46997	0.570033
	C30 H41 N5 O4 S2	Full match	No results	No results	No results	No results	599.261	8.676	92967		0	0	0	0		No matches found	No matches found		3732.21	5800.29	4.62565	177.133	1.554	0.64	0.208832	0.366027
	C18 H23 N3 O5	Full match	No results	No results	No results	No results	361.164	10.13	92957.8		0	0	0	0		No matches found	No matches found		3123.85	3463.83	23.1818	203.569	1.109	0.15	0.270845	0.432016
		No results	No results	No results	No results	No results	964.321	5.301	92931.7		0	0	0	0		No matches found	No matches found		33550.7	27905	28.4313	85.0425	0.832	-0.27	0.673686	0.751442
(R)-3-Hydroxy myristic acid	C14 H28 O3	No match	Invalid mass	No match	No match	No match	226.193	15.012	92912	50.8	27	2	0	0		Single match found	No matches found		7744.36	14086.1	67.4185	127.917	1.819	0.86	0.145263	0.290956
		No results	No results	No results	No results	No results	830.876	15.696	239117		0	0	0	0		No matches found	No matches found		4703.89	4588.21	206.94	8.69208	0.975	-0.04	0.162549	0.312495
	C6 H2 N10 S	Full match	No results	No match	No results	No results	246.019	3.56	133817		0	0	0	0		No matches found	No matches found		5871.23	45203.1	187.11	73.0763	7.699	2.94	0.00983313	0.0722594
		No results	No results	No results	No results	No results	865.951	0.91	94794.4		0	0	0	0		No matches found	No matches found		15984.6	7169	107.989	38.8906	0.448	-1.16	0.0270449	0.11788
		No results	No results	No results	No results	No results	1749.59	0.867	94814.8		0	0	0	0		No matches found	No matches found		7022.32	2491.68	120.746	59.5679	0.355	-1.49	0.02219	0.107218
	C24 H29 P3	Full match	No results	No results	No results	No results	410.149	11.357	96457		0	0	0	0		No matches found	No matches found		28619.7	2629.06	90.8962	12.0606	0.092	-3.44	0.00373699	0.0430174
[Similar to: Linoleic acid-biotin; ΔMass: 212.2401 Da]	C11 H22 N2 O4 P2	Full match	Invalid mass	No match	No match	No results	308.105	7.669	341497		13	2	0	1	Other	No matches found	No matches found	73.9	5576.59	55572.8	154.349	116.567	9.965	3.32	0.0515247	0.163215
		No results	No results	No results	No results	No results	138.026	2.179	112231		0	0	0	0		No matches found	No matches found		3446.84	23154.9	140.471	86.7819	6.718	2.75	0.0204163	0.103874
	C10 H9 N7 O	Full match	No results	No results	No results	No results	243.087	9.332	96384.2		0	0	0	0		No matches found	No matches found		4369.8	30783.9	119.035	83.901	7.045	2.82	0.0207089	0.104143
	C11 H18 O3	Full match	No results	No results	No results	No results	198.126	11.109	96337.3		0	0	0	0		No matches found	No matches found		3444.64	7906.71	177.88	137.934	2.295	1.2	0.252019	0.412671
		No results	No results	No results	No results	No results	386.01	0.973	96304.6		0	0	0	0		No matches found	No matches found		4567.73	27782.1	155.857	88.815	6.082	2.6	0.0589626	0.17447
		No results	No results	No results	No results	No results	1633.6	0.846	96283.2		0	0	0	0		No matches found	No matches found		59141.9	4619.47	49.3568	145.064	0.078	-3.68	0.000954913	0.0184715
[Similar to: Oxyfluorfen; ΔMass: -51.0425 Da]	C12 H17 N10 O P S2	Full match	Invalid mass	No results	No match	No results	412.075	1.5	96261.8		1	6	0	0		No matches found	No matches found	90.1	1758.22	4535.78	197.009	132.874	2.58	1.37	0.235808	0.396635
adrenaline Desaturation Oxidative Deamination to Ketone	C8 H6 O4	Full match	No results	Not the top hit	Partial match	Full match	166.027	15.852	96218.5		8	0	0	9	superpathway of aromatic compound degradation via 2-hydroxypentadienoate;Other	No matches found	Multiple matches found		4330.35	4054.58	207.474	64.3364	0.936	-0.09	0.374326	0.486886
		No results	No results	No results	No results	No results	460.278	11.217	96201.5		0	0	0	0		No matches found	No matches found		3601.44	3669.5	40.1196	222.278	1.019	0.03	0.351843	0.472621
		No results	No results	No results	No results	No results	895.789	0.867	143362		0	0	0	0		No matches found	No matches found		37647.3	3241.95	90.0735	187.611	0.086	-3.54	0.04913	0.159501
		No results	No results	No results	No results	No results	337.792	0.868	96172.4		0	0	0	0		No matches found	No matches found		4511.84	6448.53	185.452	129.142	1.429	0.52	0.169054	0.319866
	C3 H4 Cl N9	Full match	No results	No results	No results	No results	201.028	8.136	96150.8		0	0	0	0		No matches found	No matches found		3486.7	3982.91	36.1038	216.594	1.142	0.19	0.328402	0.471961
		No results	No results	No results	No results	No results	244.069	10.041	96150.1		0	0	0	9	Other	No matches found	No matches found		4019.79	4604.15	163.157	137.732	1.145	0.2	0.229987	0.39037
1-Methoxy-6-methyl-5,6,6a,7-tetrahydro-4H-dibenzo[de,g]quinolin-2-ol	C18 H19 N O2	No results	No results	No results	Full match	No results	281.142	7.677	96143		2	0	0	0		No matches found	No matches found		3471.7	3746.43	29.6176	188.842	1.079	0.11	0.240216	0.40108
	C7 H20 N6 O S	Full match	No results	No results	No match	No results	236.141	12.041	96126.2		4	0	0	0		No matches found	No matches found		3465.33	3494.13	3.78198	171.302	1.008	0.01	0.174881	0.32626
		No results	No results	No results	No results	No results	813.687	24.559	119940		0	0	0	0		No matches found	No matches found		59606	38411.6	76.0156	80.3124	0.644	-0.63	0.661374	0.740777
[Similar to: Microcystin LY; ΔMass: 740.4265 Da]	C5 H12 N9 O2 P	Full match	Invalid mass	No results	No match	No results	261.084	1.098	491361		2	45	0	0		No matches found	No matches found	87.9	10394.9	50487.2	156.974	142.232	4.857	2.28	0.105316	0.239783
	C5 H4 Cl3 N2 O11 P	Full match	No results	No results	No results	No results	403.861	0.902	96061.6		0	0	0	0		No matches found	No matches found		7197.2	5957.7	14.0457	190.677	0.828	-0.27	0.427874	0.531447
	C10 H24 O7 S	Full match	No results	Invalid mass	No results	No results	288.125	13.7	109887		0	0	0	1	Other	No matches found	No matches found		81337.6	75079.9	16.7043	14.1648	0.923	-0.12	0.0490122	0.159382
	C3 H9 N6 O6 P	Full match	No results	No results	No results	No results	256.032	6.303	96049.1		0	0	0	0		No matches found	No matches found		2836.53	14006.3	131.467	119.177	4.938	2.3	0.0780099	0.202795
Samandarin	C19 H31 N O2	Full match	No results	No results	Full match	No results	305.235	7.754	96026.2		2	0	0	0		No matches found	No matches found		3550.05	3656.93	154.853	96.9072	1.03	0.04	0.169072	0.319866
	C3 H12 N8 O12 P2	Full match	No results	No results	No results	No results	414.006	3.724	96015.1		0	0	0	0		No matches found	No matches found		18931	9187.83	94.1688	135.228	0.485	-1.04	0.419244	0.524117
	C16 H36 S3	Full match	No results	No results	No results	No results	324.198	19.624	95979.7		0	0	0	0		No matches found	No matches found		61709	70941	20.5716	21.2663	1.15	0.2	0.611524	0.69771
	C28 H30 N9 O3 P3 S	Full match	No results	No match	No results	No results	665.14	3.349	95962.4		0	0	0	0		No matches found	No matches found		2334.81	2664.58	212.286	246.614	1.141	0.19	0.537195	0.629926
	C6 H14 O5 P2	Full match	No results	No results	No match	No results	228.031	4.386	95923.5		1	0	0	0		No matches found	No matches found		3661.64	17177.7	146.462	106.781	4.691	2.23	0.0958553	0.226203
	C34 H33 N2 O2 P	Full match	No results	No results	No results	No results	532.229	10.19	95907.8		0	0	0	0		No matches found	No matches found		3477.12	12672.8	56.6529	122.918	3.645	1.87	0.0667968	0.185465
		No results	No results	No results	No results	No results	840.762	0.855	192689		0	0	0	0		No matches found	No matches found		29122.7	5594.47	85.5999	162.67	0.192	-2.38	0.699996	0.771948
	C45 H35 N P2 S	Full match	No results	No results	No results	No results	683.196	9.547	95867.8		0	0	0	0		No matches found	No matches found		2814.57	8620.72	148.058	143.483	3.063	1.61	0.167965	0.318807
		No results	No results	No results	No results	No results	268.082	1.267	108487		0	0	0	0		No matches found	No matches found		2098.11	36703.6	231.457	86.6921	17.494	4.13	0.0186265	0.0992255
	C22 H39 N O12 P2 S2	Full match	No results	No results	No results	No results	635.139	5.964	95816.7		0	0	0	0		No matches found	No matches found		2873.71	3370.75	37.611	224.116	1.173	0.23	0.318446	0.471961
	C14 H27 N8 O14 P3 S	Full match	No results	No results	No results	No results	656.058	11.366	96474.2		0	0	0	0		No matches found	No matches found		2826.72	2690.63	15.3634	245.709	0.952	-0.07	0.357842	0.475555
		No results	No results	No results	No results	No results	714.822	0.839	242623		0	0	0	0		No matches found	No matches found		161825	4854.64	50.6928	168.391	0.03	-5.06	0.0263663	0.116593
		No results	No results	No results	No results	No results	633.834	0.884	96810.2		0	0	0	0		No matches found	No matches found		15662.3	3977.62	107.344	28.9065	0.254	-1.98	0.0158042	0.0912889
[Similar to: 10-Nitrolinoleate; ΔMass: 95.1463 Da]	C5 H11 N8 O P	Full match	Invalid mass	No results	No match	No results	230.079	11.221	96807.9		1	21	0	0		No matches found	No matches found	74.8	2661.55	2702.26	3.11879	214.76	1.015	0.02	0.265044	0.426551
		No results	No results	No results	No results	No results	438.249	10.973	96801.9		0	0	0	0		No matches found	No matches found		2251.61	2302.42	58.828	253.307	1.023	0.03	0.361264	0.477771
		No results	No results	No results	No results	No results	1081.77	0.855	96795.7		0	0	0	0		No matches found	No matches found		7888.7	4099.56	129.069	34.9569	0.52	-0.94	0.0540765	0.166945
		No results	No results	No results	No results	No results	1702.68	10.685	96772.9		0	0	0	0		No matches found	No matches found		2318.13	2679.45	101.707	170.7	1.156	0.21	0.16735	0.318427
	C4 H4 Cl N2 O9 P	Full match	No results	No results	No results	No results	289.935	0.817	99921.4		0	0	0	0		No matches found	No matches found		6771.76	6763.42	144.204	27.0788	0.999	0	0.106539	0.241364
	C13 H33 N6 O P3 S	Full match	No results	No results	No results	No results	414.165	2.792	96756.8		0	0	0	0		No matches found	No matches found		8957.13	34071	52.0932	80.2256	3.804	1.93	0.0154262	0.0902325
	C8 H27 O5 P	Full match	No results	No results	No results	No results	234.159	16.68	96731.5		0	0	0	0		No matches found	No matches found		70197.8	69827.7	27.9547	32.0511	0.995	-0.01	0.91577	0.938899
	C7 H28 N5 O4 P S2	Full match	No results	No results	No match	No match	341.132	0.943	110315		6	0	0	0		Multiple matches found	No matches found		13157.3	23208.7	29.7753	97.5051	1.764	0.82	0.0844297	0.211202
	C32 H21 N O2	Full match	No results	No results	No results	No results	451.156	13.589	96716.7		0	0	0	0		No matches found	No matches found		9974.86	7873.48	145.864	35.8208	0.789	-0.34	0.207849	0.364784
Coniferylalcohol	C10 H12 O3	Full match	No results	Partial match	Partial match	Full match	180.079	7.849	129197		24	0	0	9	phenylpropanoid biosynthesis;Other	Single match found	No matches found		3191.16	20442.6	208.38	104.86	6.406	2.68	0.0552231	0.168818
	C80 H74 N2 O12	Full match	No results	No results	No results	No results	1254.52	1.365	96702.3		0	0	0	0		No matches found	No matches found		3593.2	25683.4	175.419	85.5082	7.148	2.84	0.0159459	0.0915912
	C2 H8 N10 P2	Full match	No results	No results	No results	No results	234.041	1.191	602616		0	0	0	0		No matches found	No matches found		178085	16651.7	92.6718	91.1033	0.094	-3.42	0.00541049	0.0526914
		No results	No results	No results	No results	No results	1589.52	0.842	1.01979e+06		0	0	0	0		No matches found	No matches found		315890	364212	62.2717	88.299	1.153	0.21	0.471699	0.571378
	C16 H33 N8 O6 P S	Full match	No results	No results	No match	No results	496.199	6.355	96633.2		1	0	0	0		No matches found	No matches found		2721.06	30693.9	170.437	84.6179	11.28	3.5	0.0113107	0.0772672
	C33 H42 S	Full match	No results	No results	No match	No results	470.301	13.486	300028		2	0	0	0		No matches found	No matches found		13229.4	97562	87.3168	76.3221	7.375	2.88	0.00870296	0.0678924
[Similar to: PEG n16; ΔMass: 244.4627 Da]	C11 H16 N2 O11 P2 S2	Full match	Invalid mass	No results	No results	No results	477.967	10.228	96630.3		0	14	0	0		No matches found	No matches found	68.7	2908.53	2996.32	14.7403	227.253	1.03	0.04	0.315179	0.471961
	C3 H10 N10 O11	Full match	No results	No results	No results	No results	362.053	1.141	311407		0	0	0	0		No matches found	No matches found		5047.18	91056.8	167.648	74.0916	18.041	4.17	0.0042733	0.0465269
4-Methylumbelliferylacetate	C12 H10 O4	No results	Invalid mass	Partial match	Partial match	Full match	218.058	7.146	96622.6		20	55	0	4	Other	Single match found	No matches found	75.8	2295.86	2407.87	129.363	243.317	1.049	0.07	0.387828	0.497285
2-Aminooctanedioic acid	C8 H15 N O4	Full match	Full match	Partial match	Partial match	Full match	189.1	4.923	105452	32.5	23	1	0	0		Multiple matches found	No matches found		3383.31	28021	188.427	95.7567	8.282	3.05	0.0345061	0.133985
		No results	No results	No results	No results	No results	1445.23	2.743	152755		0	0	0	0		No matches found	No matches found		69191.3	2210.28	64.2873	137.915	0.032	-4.97	0.000223259	0.00761651
	C21 H47 O9 P3	Full match	No results	No results	No results	No results	536.245	6.464	96597.1		0	0	0	0		No matches found	No matches found		2973.05	9443.51	106.558	148.172	3.176	1.67	0.139333	0.283294
	C20 H59 N2 O4 P3 S2	Full match	No results	No results	No results	No results	548.313	9.628	278121		0	0	0	0		No matches found	No matches found		2926.97	39518.3	179.397	116.584	13.501	3.76	0.0452367	0.152966
	C13 H28 O6 P2	Full match	No results	No results	No results	No results	342.135	13.345	99912.1		0	0	0	0		No matches found	No matches found		60119.1	64012	19.3761	30.2453	1.065	0.09	0.476067	0.574814
	C5 H16 N2 O2 P2	Full match	No results	No match	No results	No results	198.069	4.768	96581.5		0	0	0	0		No matches found	No matches found		3109.34	3839.85	99.0255	158.848	1.235	0.3	0.194649	0.349244
Taurolidine	C7 H16 N4 O4 S2	Full match	No results	No results	Full match	No results	284.062	1.359	96530.4		1	0	0	0		No matches found	No matches found		2219.74	6437.04	92.2317	175.019	2.9	1.54	0.174986	0.326341
	C20 H32 O12 S	Full match	No results	No results	No results	No results	496.162	14.695	96524.5		0	0	0	0		No matches found	No matches found		2878.67	2898.14	45.768	231.873	1.007	0.01	0.342068	0.471961
[Similar to: 5α-Tetrahydrocortisol; ΔMass: -164.9555 Da]	C19 H34 N9 O3 P S2	Full match	Invalid mass	No results	No results	No results	531.196	7.033	96501.7		0	36	0	0		No matches found	No matches found	85.3	2802.1	9932.62	46.3735	131.124	3.545	1.83	0.0679661	0.187188
	C11 H36 N4 O3 P2 S2	Full match	No results	No results	No match	No match	398.17	4.092	96501.2		1	0	0	0		Single match found	No matches found		2584.25	10705.3	146.717	127.111	4.142	2.05	0.0826004	0.208938
	C29 H74 N4 O10 P2	Full match	No results	No results	No results	No results	700.486	8.565	96486.8		0	0	0	0		No matches found	No matches found		8566.85	2858.64	141.951	17.3506	0.334	-1.58	0.0568886	0.171458
	C26 H55 N O2	Full match	No results	No results	No results	No results	413.423	19.67	112908		0	0	0	0		No matches found	No matches found		73403.4	74605.8	27.5753	24.8021	1.016	0.02	0.927265	0.947176
[Similar to: Dibutyl phthalate; ΔMass: -112.1825 Da]	C14 H52 N2 O5 P2	Full match	Invalid mass	No results	No results	No results	390.334	19.611	206123		0	34	0	0		No matches found	No matches found	92.4	155287	154948	15.2451	15.9476	0.998	0	0.665645	0.744569
		No results	No results	No results	No results	No results	488.067	2.746	154640		0	0	0	0		No matches found	No matches found		74818.2	4234.56	55.8708	103.918	0.057	-4.14	7.28536e-05	0.00378547
	C6 H17 Cl N8 O S	Full match	No results	No results	No match	No results	284.093	1.895	95197.1		1	0	0	0		No matches found	No matches found		7229.5	7669.58	94.7399	138.034	1.061	0.09	0.369537	0.483525
	C11 H9 N8 O11 P3 S2	Full match	No results	No results	No results	No results	585.905	0.879	95172.7		0	0	0	0		No matches found	No matches found		29157.3	5741.98	74.4532	49.2385	0.197	-2.34	0.00185574	0.028131
	C26 H43 O7 P3	Full match	No results	No results	No results	No results	560.224	8.304	145835		0	0	0	0		No matches found	No matches found		4002.67	64049.6	142.715	68.1232	16.002	4	0.00244757	0.0336581
	C36 H91 N9 O8 P2	Full match	No results	No results	No results	No results	839.645	23.524	321359		0	0	0	0		No matches found	No matches found		7258.6	41104.2	149.99	137.448	5.663	2.5	0.15757	0.306545
		No results	No results	No results	No results	No results	1548.02	21.824	131803		0	0	0	0		No matches found	No matches found		81674.8	89209.6	24.983	27.2722	1.092	0.13	0.294542	0.454873
		No results	No results	No results	No results	No results	1163.51	0.676	127627		0	0	0	0		No matches found	No matches found		6868.45	37942.1	84.5347	84.6953	5.524	2.47	0.0132414	0.0833438
[Similar to: Tetrahydrocortisone; ΔMass: -151.0484 Da]	C20 H38 N9 O5 P	Full match	Invalid mass	No results	No results	No results	515.273	8.842	507793		0	17	0	0		No matches found	No matches found	82.6	5130.43	53464.5	267.813	125.102	10.421	3.38	0.0748962	0.198209
	C22 H20 O3 S	Full match	No results	No results	No results	No results	364.113	9.475	141992		0	0	0	0		No matches found	No matches found		3723.55	57911.3	144.856	72.1101	15.553	3.96	0.00440351	0.0472959
[Similar to: 18-HETE; ΔMass: -136.9959 Da]	C26 H37 N O2 P2	Full match	Invalid mass	No results	No results	No results	457.231	13.262	95115.5		0	53	0	0		No matches found	No matches found	85.9	3659.4	4435.46	23.1215	177.87	1.212	0.28	0.212895	0.370655
	C41 H30 Cl N9 O	Full match	No results	No match	No match	No results	699.227	21.872	95109		2	0	0	0		No matches found	No matches found		67506.3	71590.7	16.5535	13.2306	1.061	0.08	0.161956	0.311889
	C11 H14 N6 O2 S2	Full match	No results	No results	No results	No results	326.061	1.622	136612		0	0	0	0		No matches found	No matches found		5142.98	53294.2	199.152	73.9907	10.363	3.37	0.0104469	0.0746583
	C6 H9 N4 P3	Full match	No results	No results	No results	No results	230.004	1.073	101011		0	0	0	0		No matches found	No matches found		17158.6	52413.4	60.5718	56.9554	3.055	1.61	0.00619522	0.0563375
3-Hydroxy-4-methylanthranilate	C8 H9 N O3	Full match	No results	Partial match	Partial match	Full match	167.058	1.835	95082.6		14	0	0	7	Other	Multiple matches found	No matches found		3034.12	9967.69	185.458	130.066	3.285	1.72	0.125652	0.266467
	C27 H30 N7 O2 P	Full match	No results	No results	No results	No results	515.219	9.753	95074		0	0	0	0		No matches found	No matches found		2896.83	3122.58	8.97005	156.639	1.078	0.11	0.121357	0.260463
	C9 H12 N9 O3 P	Full match	No results	No match	No match	No results	325.08	1.062	277743		2	0	0	0		No matches found	No matches found		4321.15	47940.9	196.546	104.604	11.094	3.47	0.0339484	0.132772
	C9 H15 Cl2 N5 O P2 S	Full match	No results	No results	No results	No results	372.986	5.026	95050.3		0	0	0	0		No matches found	No matches found		3285.11	3749.05	44.284	180.407	1.141	0.19	0.221582	0.380578
	C37 H56 S	Full match	No results	No results	No results	No results	532.41	22.255	207082		0	0	0	0		No matches found	No matches found		168321	163138	14.0019	21.427	0.969	-0.05	0.248252	0.409278
	C24 H31 N5 O7 S2	Full match	No results	No results	No results	No results	565.166	7.626	95036.9		0	0	0	0		No matches found	No matches found		2580.01	2998.13	59.3278	234.68	1.162	0.22	0.343033	0.471961
		No results	No results	No results	No results	No results	720.807	0.848	95027.4		0	0	0	0		No matches found	No matches found		38338.4	3713.06	73.1978	138.024	0.097	-3.37	0.0323255	0.129601
	C8 H17 P S3	Full match	No results	No match	No match	No match	240.024	3.177	95010.1		4	0	0	0		Single match found	No matches found		5978.09	7912.69	100.884	140.236	1.324	0.4	0.300516	0.460761
	C12 H36 N7 O P S2	Full match	No results	No results	No match	No results	389.216	5.675	94992.5		1	0	0	0		No matches found	No matches found		3541.34	12169.4	110.281	118.685	3.436	1.78	0.0704299	0.191275
	C7 H17 N S2	Full match	No results	No results	No match	No results	179.081	1.163	446478		4	0	0	0		No matches found	No matches found		28776.3	133688	121.062	78.6526	4.646	2.22	0.0272755	0.118437
	C13 H37 N10 P3	Full match	No results	No results	No results	No results	426.24	15.681	94922.1		0	0	0	0		No matches found	No matches found		76959.4	82686.8	12.3459	7.89305	1.074	0.1	0.0222718	0.107305
4-Fluoroglutamic acid	C5 H8 F N O4	No results	Invalid mass	Full match	Full match	No results	165.044	1.166	187055		1	2	0	0		No matches found	No matches found	85.9	4419.01	70794.4	207.017	79.2229	16.02	4	0.0106372	0.0752222
	C30 H38 N2 O6 P2	Full match	No results	No results	No results	No results	584.221	11.5	94919.5		0	0	0	0		No matches found	No matches found		7422.5	8034.58	82.4065	124.029	1.082	0.11	0.185272	0.337835
	C5 H17 O3 P3 S2	Full match	No results	No results	No results	No results	281.982	2.054	94892.8		0	0	0	0		No matches found	No matches found		13505.1	17994.8	74.9839	100.803	1.332	0.41	0.387973	0.497346
	C21 H17 N S	Full match	No results	No results	No results	No results	315.108	6.794	94874.3		0	0	0	0		No matches found	No matches found		3214.36	10158	96.7454	124.899	3.16	1.66	0.0650761	0.183218
	C5 H8 N10 P2	Full match	No results	Invalid mass	No results	No results	270.041	6.189	228797		0	0	0	0		No matches found	No matches found		5679.97	29445.5	134.275	113.405	5.184	2.37	0.075367	0.198978
		No results	No results	No results	No results	No results	118.048	0.708	501944		0	0	0	0		No matches found	No matches found		132150	92819.5	79.2764	55.8552	0.702	-0.51	0.159554	0.308919
[Similar to: 1-(1,3-Benzodioxol-5-yl)-2-[(5,6-dichloro-1H-benzimidazol-2-yl)sulfanyl]-1-ethanone; ΔMass: 200.9082 Da]	C6 H14 N O3 P	Full match	Invalid mass	Invalid mass	No results	No results	179.071	7.677	254197		0	124	0	3	Other	No matches found	No matches found	90.5	3460.89	35211.9	168.359	117.957	10.174	3.35	0.0532652	0.165713
		No results	No results	No results	No results	No results	1102.4	2.05	95777.5		0	0	0	0		No matches found	No matches found		3180.41	4146.77	18.5838	192.645	1.304	0.38	0.240549	0.401319
	C22 H24 O3 S	Full match	No results	No match	No match	No results	368.144	12.304	241504		1	0	0	1	Other	No matches found	No matches found		3972.02	46881	178.146	94.3741	11.803	3.56	0.0194734	0.101646
1,12-Dihydroxy-2-(hydroxymethyl)-11-methyl-7-methylene-6-oxo-5,14-dioxatricyclo[9.2.1.0~4,8~]tetradec-9-yl (2Z)-2-methyl-2-butenoate	C20 H28 O8	Full match	No results	No results	Full match	No results	396.178	9.749	95232.4		1	0	0	0		No matches found	No matches found		3544.03	3962.37	13.3281	187.912	1.118	0.16	0.236258	0.397056
	C21 H29 O11 P	Full match	No results	No results	No match	No results	488.146	9.191	526450		2	0	0	0		No matches found	No matches found		7013.68	48275.8	194.77	78.0096	6.883	2.78	0.527845	0.621835
	C22 H26 N8 O9	Full match	No results	No match	No match	No results	546.181	6.191	95734.1		3	0	0	1	Other	No matches found	No matches found		2929.31	14527.4	141.465	111.005	4.959	2.31	0.048454	0.158268
Coniine	C8 H17 N	Full match	No results	No results	Partial match	Full match	127.136	1.204	95704.4		5	0	0	0		Single match found	No matches found		3314.65	6576.95	167.86	59.3784	1.984	0.99	0.244585	0.405628
	C8 H3 N9 O S	Full match	No results	No results	No results	No results	273.018	9.364	95643.2		0	0	0	0		No matches found	No matches found		2420.73	2525.77	5.71306	247.651	1.043	0.06	0.33833	0.471961
	C5 H5 Br O7	Full match	No results	No results	No match	No results	255.922	0.725	110560		1	0	0	0		No matches found	No matches found		18314	19808	40.0339	97.934	1.082	0.11	0.193246	0.347387
	C19 H20 O10 P2	Full match	No results	No results	No results	No results	470.052	9.569	95628.3		0	0	0	0		No matches found	No matches found		2884.54	29069.6	47.4257	91.8158	10.078	3.33	0.0123056	0.0806231
	C H4 Cl3 N2 O2 P3 S2	Full match	No results	No results	No results	No results	337.799	0.905	95608.1		0	0	0	0		No matches found	No matches found		8619.41	7779.48	21.5176	146.642	0.903	-0.15	0.281227	0.442062
	C10 H21 N2 O P3 S	Full match	No results	No results	No results	No match	310.059	2.81	427589		0	0	0	0		No matches found	Single match found		8610.68	17892.4	228.989	151.941	2.078	1.06	0.790402	0.844455
	C13 H44 N O14 P3	Full match	No results	No results	No results	No results	531.196	7.775	95564.5		0	0	0	0		No matches found	No matches found		2775.02	9395.18	96.3885	127.237	3.386	1.76	0.0643245	0.182226
		No results	No results	No results	No results	No results	1999.19	11.522	95552.1		0	0	0	0		No matches found	No matches found		9485.02	3833	44.3224	220.649	0.404	-1.31	0.795119	0.848103
Coniferylalcohol	C10 H12 O3	Full match	No results	Partial match	Partial match	Full match	180.079	12.52	95548.8		24	0	0	9	phenylpropanoid biosynthesis;Other	Single match found	No matches found		9423.78	3849.35	39.169	169.352	0.408	-1.29	0.366699	0.481752
5_6-Dihydroxy-3-methyl-2-oxo-1_2-dihydroquinoline	C10 H9 N O3	No results	No results	Partial match	Partial match	Full match	191.058	2.988	165902		6	0	0	8	Other	Multiple matches found	No matches found		5526.41	29447.2	145.678	104.585	5.328	2.41	0.0448705	0.152399
		No results	No results	No results	No results	No results	851.758	0.852	95523.8		0	0	0	0		No matches found	No matches found		4046.99	3897.13	123.659	182.268	0.963	-0.05	0.412666	0.518388
		No results	No results	No results	No results	No results	1642.42	5.322	184648		0	0	0	0		No matches found	No matches found		79606.3	2309.53	42.0421	189.66	0.029	-5.11	0.000913532	0.0180021
	C20 H17 O11 P	Full match	No results	No results	No results	No results	464.051	3.155	1.01774e+06		0	0	0	0		No matches found	No matches found		39207.8	16006.3	129.681	176.93	0.408	-1.29	0.370775	0.484319
	C16 H25 N4 O P3	Full match	No results	No results	No results	No results	382.124	4.342	95521.7		0	0	0	0		No matches found	No matches found		3144.17	14431.3	105.974	112.248	4.59	2.2	0.0437939	0.150533
	C17 H33 O4 P3	Full match	No results	No results	No results	No results	394.16	10.679	95490.8		0	0	0	0		No matches found	No matches found		3848.04	10792.8	108.601	120.254	2.805	1.49	0.0701858	0.190894
Guaifenesin	C10 H14 O4	Full match	Full match	Not the top hit	Partial match	Full match	198.089	5.256	95476.7	30.5	15	1	0	4	Other	Single match found	No matches found		36364.6	25279.4	28.5956	77.8992	0.695	-0.52	0.857256	0.895324
	C17 H38 N8 O5 P2 S	Full match	No results	No results	No match	No results	528.217	3.551	189051		2	0	0	0		No matches found	No matches found		6583.48	12767.4	54.3203	144.914	1.939	0.96	0.11513	0.253283
	C H3 Cl N2 O8 P2 S	Full match	No results	No results	No results	No results	299.877	0.88	95425.6		0	0	0	0		No matches found	No matches found		55843.9	6951.34	46.4981	134.314	0.124	-3.01	0.00760044	0.0631016
	C3 H8 N9 O5 P	Full match	No results	No results	No results	No results	281.039	1.522	95413.4		0	0	0	0		No matches found	No matches found		17383.2	40660.4	77.1577	59.0617	2.339	1.23	0.0633139	0.180514
		No results	No results	No results	No results	No results	512.184	11.424	138469		0	0	0	0		No matches found	No matches found		20708.3	2806.76	100.645	11.2988	0.136	-2.88	0.00602438	0.0554286
	C88 H120 Cl N10 O P3 S5	Full match	No results	Invalid mass	No results	No results	1620.72	14.49	95382.9		0	0	0	0		No matches found	No matches found		3948.41	3970.2	1.97057	220.779	1.006	0.01	0.344843	0.471961
		No results	No results	No results	No results	No results	763.565	22.624	95371.5		0	0	0	0		No matches found	No matches found		59261.1	61448.6	18.738	18.8953	1.037	0.05	0.218995	0.377633
	C26 H43 O8 P3	Full match	No results	No results	No results	No results	576.218	6.719	112896		0	0	0	0		No matches found	No matches found		3354.6	30496.9	179.626	91.3858	9.091	3.18	0.016498	0.0934589
	C12 H48 N4 O15 S2	Full match	No results	No results	No results	No results	552.255	11.38	95272.6		0	0	0	0		No matches found	No matches found		8500.71	6330.06	39.3409	125.324	0.745	-0.43	0.185673	0.338346
	C10 H31 N O9	Full match	No results	No results	No results	No results	309.199	13.499	208064		0	0	0	0		No matches found	No matches found		149175	156016	9.59184	14.1635	1.046	0.06	0.723123	0.790904
[Similar to: Convallatoxin; ΔMass: 233.0577 Da]	C10 H32 N5 O4 P	Full match	Invalid mass	No results	No match	No results	317.22	4.14	122310		1	28	0	0		No matches found	No matches found	83.1	2631.88	14510.6	158.903	119.53	5.513	2.46	0.0597592	0.17538
	C17 H35 O P3	Full match	No results	No results	No results	No results	348.191	14.226	95245.5		0	0	0	0		No matches found	No matches found		70436.6	79191.5	13.4227	17.75	1.124	0.17	0.151621	0.299352
	C8 H23 N2 O8 P	Full match	No results	No results	No results	No results	306.119	3.358	95224.9		0	0	0	0		No matches found	No matches found		3331.17	13471.2	98.4196	110.875	4.044	2.02	0.0398531	0.143886
	C H2 Cl N6 O9 P3 S3	Full match	No results	No results	No results	No results	465.795	0.821	84067.2		0	0	0	0		No matches found	No matches found		5309.76	5065.98	5.44751	184.436	0.954	-0.07	0.322293	0.471961
	C50 H88 N6 O P2	Full match	No results	No results	No results	No results	850.65	21.787	83938.1		0	0	0	0		No matches found	No matches found		66338	65009	15.6845	10.0787	0.98	-0.03	0.556134	0.647123
3-(2-Hydroxyphenyl)propanoate	C9 H10 O3	Full match	No results	Partial match	Partial match	Full match	166.063	5.013	84037.4		40	0	0	1	Other	Multiple matches found	No matches found		3450.89	14328.5	153.716	108.509	4.152	2.05	0.0837914	0.210311
	C7 H18 O4 P2	Full match	No results	No results	No results	No results	228.067	7.283	75039		0	0	0	0		No matches found	No matches found		21704.2	22132.5	62.6887	87.5247	1.02	0.03	0.461076	0.562057
[Similar to: Cyclohexyl isobutyl phthalate; ΔMass: -85.9526 Da]	C16 H19 N6 O4 P	Full match	Invalid mass	No results	No results	No results	390.12	10.105	75031.3		0	33	0	0		No matches found	No matches found	92	4169.05	8107.05	44.9223	128.469	1.945	0.96	0.0888574	0.216896
	C23 H49 N10 O2 P3 S	Full match	No results	No results	No results	No results	622.296	14.079	75003.7		0	0	0	0		No matches found	No matches found		2935.08	3054.53	36.7879	164.176	1.041	0.06	0.169945	0.320941
		No results	No results	No results	No results	No results	474.601	0.767	142761		0	0	0	0		No matches found	No matches found		8380.01	24120.2	99.6274	101.741	2.878	1.53	0.0527366	0.165041
EC89AU638S	C9 H16 N6 O3	Full match	No results	No results	Full match	No results	256.129	2.411	178613		2	0	0	0		No matches found	No matches found		4651.21	31300	146.781	106.603	6.729	2.75	0.0337628	0.132409
	C4 H8 N6 O3 S	Full match	No results	No match	No results	No results	220.038	1.111	240282		0	0	0	0		No matches found	No matches found		35968.5	32747.7	72.3747	124.624	0.91	-0.14	0.611424	0.697643
	C28 H25 N2 O2 P	Full match	No results	No results	No results	No results	452.166	13.108	74973		0	0	0	0		No matches found	No matches found		3711.02	22566	141.701	87.6483	6.081	2.6	0.0185942	0.099176
	C24 H40 N2 O4 P2	Full match	No results	No results	No results	No results	482.245	13.776	74956.8		0	0	0	0		No matches found	No matches found		3132.52	4553.56	110.783	137.68	1.454	0.54	0.129631	0.27153
	C16 H37 O12 P	Full match	No results	No results	No match	No results	452.202	11.389	74946		2	0	0	0		No matches found	No matches found		4495.57	23123.2	89.7787	97.3189	5.144	2.36	0.038238	0.141389
	C23 H47 N7 O12 P2 S	Full match	No results	No match	No match	No match	707.247	0.957	74931.4		6	0	0	0		Single match found	No matches found		11134.8	18117.1	46.7803	88.7255	1.627	0.7	0.137101	0.280735
		No results	No results	No results	No results	No results	1898.53	9.232	446041		0	0	0	0		No matches found	No matches found		59188.1	3364.75	80.084	194.176	0.057	-4.14	0.877156	0.910098
	C16 H59 N3 O7 P2	Full match	No results	No results	No results	No results	467.382	20.937	215409		0	0	0	0		No matches found	No matches found		74920.1	53201.6	84.7348	93.1005	0.71	-0.49	0.77758	0.83488
	C36 H37 N5 O13	Full match	No results	No results	No results	No results	747.238	13.445	74912.2		0	0	0	0		No matches found	No matches found		6256.34	2304.53	123.778	4.96433	0.368	-1.44	0.0239046	0.111321
	C17 H27 P3	Full match	No results	Invalid mass	No match	No results	324.133	11.304	74908.5		1	0	0	1	Other	No matches found	No matches found		47293.8	39624.1	14.2886	12.947	0.838	-0.26	0.132352	0.274844
	C36 H32 N7 P S	Full match	No results	No results	No results	No results	625.217	6.231	74901.8		0	0	0	0		No matches found	No matches found		2874.06	3468.27	199.787	138.145	1.207	0.27	0.177542	0.329395
	C17 H33 N P2 S2	Full match	No results	No results	No match	No results	377.154	5.995	74876.1		2	0	0	0		No matches found	No matches found		2740.92	3076.78	218.515	37.6833	1.123	0.17	0.33294	0.471961
	C7 H23 N6 O3 P	Full match	No results	No results	No results	No results	270.158	0.976	74860.1		0	0	0	0		No matches found	No matches found		8200.54	23767.3	56.4658	82.7658	2.898	1.54	0.0335007	0.131968
	C25 H19 O4 P3 S	Full match	No results	No results	No results	No results	508.021	3.965	74807.8		0	0	0	0		No matches found	No matches found		2300.96	2596.25	57.998	231.676	1.128	0.17	0.35378	0.473248
	C22 H63 N7 O7 S	Full match	No results	No results	No results	No results	569.45	23.039	139843		0	0	0	0		No matches found	No matches found		98020	108290	15.0184	12.2258	1.105	0.14	0.98699	0.991037
		No results	No results	No results	No results	No results	652.208	10.682	116698		0	0	0	0		No matches found	No matches found		4968.76	29795.2	143.111	89.5569	5.997	2.58	0.0265372	0.116884
	C3 H3 N10 O15 P	Full match	No results	No results	No results	No results	449.952	1.074	76332.6		0	0	0	0		No matches found	No matches found		24361	16759.6	76.3496	88.2973	0.688	-0.54	0.703346	0.774428
	C32 H41 N O3 S	Full match	No results	No results	No results	No results	519.281	8.868	95372.3		0	0	0	0		No matches found	No matches found		2975.09	12147.6	71.4992	123.551	4.083	2.03	0.0630513	0.18013
	C6 H7 Cl3 N8 O12 P2	Full match	No results	No results	No results	No results	549.873	0.89	74773.5		0	0	0	0		No matches found	No matches found		35677.2	3725.66	67.4255	29.5983	0.104	-3.26	0.000520291	0.0127336
		No results	No results	No results	No results	No results	2071.55	0.838	107457		0	0	0	0		No matches found	No matches found		42522.4	6467.57	61.156	96.4045	0.152	-2.72	0.00042747	0.0112134
	C35 H55 O P	Full match	No results	No results	No results	No results	522.4	19.716	176349		0	0	0	0		No matches found	No matches found		129100	123425	12.2571	19.0948	0.956	-0.06	0.75471	0.817076
[Similar to: Piperophos; ΔMass: -91.0357 Da]	C18 H39 O2 P3 S2	Full match	Invalid mass	No results	No results	No results	444.16	7.64	74762.6		0	28	0	0		No matches found	No matches found	85.3	3331.86	3824.68	49.0594	168.911	1.148	0.2	0.215139	0.373123
	C35 H59 O10 P3	Full match	No results	No results	No results	No results	732.333	10.033	74758.5		0	0	0	0		No matches found	No matches found		3725.33	9379.14	49.5187	112.128	2.518	1.33	0.0503107	0.161245
1-(beta-D-Glucopyranuronosyl)-3-{1-hydroxy-4-[methyl(nitroso)amino]butyl}pyridinium	C16 H24 N3 O8	No results	No results	No results	Full match	No results	386.155	11.577	74742		1	0	0	0		No matches found	No matches found		6708.55	12015.1	112.407	110.83	1.791	0.84	0.156785	0.305518
	C10 H9 N2 O P	Full match	No results	No match	No results	No results	204.046	2.038	74732.9		0	0	0	1	Other	No matches found	No matches found		2402.67	8964.71	156.722	118.196	3.731	1.9	0.0805288	0.206216
		No results	No results	No results	No results	No results	240.121	1.001	357533		0	0	0	0		No matches found	No matches found		98407.2	54443.2	47.8914	120.904	0.553	-0.85	0.954155	0.967484
		No results	No results	No results	No results	No results	564.315	0.657	74729.6		0	0	0	0		No matches found	No matches found		2336.37	2752.29	25.6083	174.273	1.178	0.24	0.16951	0.320408
Phenobarbital_DA ELIMINARE	C12 H12 N2 O3	Full match	Invalid mass	Full match	Full match	No results	232.085	3.908	198136		5	19	0	0		No matches found	No matches found	68.6	66584.3	8283.09	70.5726	146.566	0.124	-3.01	0.00179346	0.0276772
		No results	No results	No results	No results	No results	1681.53	0.811	105234		0	0	0	0		No matches found	No matches found		38093.3	12694.8	59.5646	100.552	0.333	-1.59	0.102003	0.235189
	C14 H36 O3 S2	Full match	No results	No results	No results	No results	316.211	0.596	1.09868e+07		0	0	0	0		No matches found	No matches found		2378.03	33993.9	290.39	264.674	14.295	3.84	0.287673	0.447901
	C42 H51 N4 O4 P	Full match	No results	No results	No results	No results	706.365	12.509	75460.9		0	0	0	0		No matches found	No matches found		15225.4	3491.16	39.4439	199.642	0.229	-2.12	0.738251	0.803682
	C13 H20 N4 O8	Full match	No results	No results	No results	No results	360.129	1.477	75460.7		0	0	0	0		No matches found	No matches found		2909.8	5397.27	41.0121	159.36	1.855	0.89	0.154816	0.30327
		No results	No results	No results	No results	No results	687.746	0.854	75451.9		0	0	0	0		No matches found	No matches found		3782.08	3972.23	207.639	136.992	1.05	0.07	0.760193	0.821645
	C53 H110 N7 O5 P S3	Full match	No results	No results	No results	No results	1051.75	0.84	158918		0	0	0	0		No matches found	No matches found		106601	10490.6	56.5012	118.876	0.098	-3.35	0.00305829	0.0383695
	C8 H17 N10 O4 P	Full match	No results	No results	No results	No results	348.117	13.917	75410.7		0	0	0	0		No matches found	No matches found		4189.92	4422.92	35.2367	177.253	1.056	0.08	0.289194	0.449813
	C44 H63 N2 O4 P	Full match	No results	No results	No results	No results	714.453	19.004	75369.8		0	0	0	0		No matches found	No matches found		57093.6	54634	15.6409	23.0589	0.957	-0.06	0.964053	0.974716
		No results	No results	No results	No results	No results	831.861	3.686	75367.6		0	0	0	0		No matches found	No matches found		436.873	511.877	204.226	254.204	1.172	0.23	0.307219	0.467266
	C9 H19 N8 O3 P	Full match	No results	No results	No results	No results	318.132	4.416	75366		0	0	0	0		No matches found	No matches found		3161.66	3720.51	8.47445	187.878	1.177	0.23	0.249437	0.410367
	C17 H13 N2 O14 P	Full match	No results	No results	No results	No results	500.011	3.582	336752		0	0	0	0		No matches found	No matches found		2829.34	4238.2	320.098	211.229	1.498	0.58	0.815034	0.862265
	C14 H15 N8 P	Full match	No results	No results	No match	No results	326.115	4.427	75339.6		11	0	0	0		No matches found	No matches found		2913.38	3263.19	194.223	162.706	1.12	0.16	0.813939	0.86141
	C48 H45 Cl N4 O9 P2	Full match	No results	No results	No results	No results	918.235	12.461	75335.5		0	0	0	0		No matches found	No matches found		13445.2	2506.92	36.6459	220.176	0.186	-2.42	0.827375	0.872494
Coumarone	C8 H6 O	Full match	No results	No results	Full match	No results	118.042	2.027	75326.5		4	0	0	0		No matches found	No matches found		2992.18	2342.54	202.418	25.3281	0.783	-0.35	0.218895	0.377533
		No results	No results	No results	No results	No results	1119.74	0.842	104557		0	0	0	0		No matches found	No matches found		67200.2	15555.6	46.6615	97.0836	0.231	-2.11	0.00599694	0.0553558
	C14 H23 N O6 S	Full match	No results	No results	No match	No results	333.124	4.141	75317.6		1	0	0	0		No matches found	No matches found		22694.9	3088.09	91.966	13.7983	0.136	-2.88	0.0046998	0.0491124
	C14 H29 N7 O2 S	Full match	No results	No match	No match	No results	359.21	6.812	75299.8		1	0	0	1	Other	No matches found	No matches found		2812.81	31594.6	115.383	71.3614	11.232	3.49	0.00482433	0.04995
	C33 H24 N2 O4	Full match	No results	No results	No results	No results	512.173	7.105	75295		0	0	0	0		No matches found	No matches found		2760.66	2891.72	75.6557	224.118	1.047	0.07	0.382185	0.492932
	C30 H28 N2 O4	Full match	No results	No results	No results	No results	480.204	12.17	85133.4		0	0	0	0		No matches found	No matches found		2661.58	5160.02	233.446	154.697	1.939	0.96	0.336915	0.471961
	C6 H18 N7 O6 P	Full match	No results	No results	No results	No results	315.106	1.078	131204		0	0	0	0		No matches found	No matches found		8303.61	45634.3	140.589	76.7596	5.496	2.46	0.0121369	0.0802666
		No results	No results	No results	No results	No results	1077.25	22.504	101328		0	0	0	0		No matches found	No matches found		41718.1	52093.2	51.6295	51.0443	1.249	0.32	0.776853	0.834259
	C16 H33 O10 P	Full match	No results	No results	No results	No results	416.181	5.865	75242.3		0	0	0	0		No matches found	No matches found		3070.71	27262.1	131.792	84.1059	8.878	3.15	0.0141587	0.0862234
	C14 H25 N4 P S2	Full match	No results	No results	No match	No results	344.127	4.1	75240.9		6	0	0	0		No matches found	No matches found		2551.58	27192.4	192.783	76.73	10.657	3.41	0.0124176	0.0808041
	C8 H14 N6 O2	Full match	No results	No results	No results	No results	226.118	4.99	170565		0	0	0	0		No matches found	No matches found		5424.38	59257.1	132.716	73.7552	10.924	3.45	0.0111517	0.0768053
		No results	No results	No results	No results	No results	295.073	5.162	75176.9		0	0	0	0		No matches found	No matches found		17423.3	4895.48	90.2414	34.972	0.281	-1.83	0.0142797	0.0864924
	C19 H43 N9 O5 S2	Full match	No results	No results	No results	No results	541.282	13.311	75152.5		0	0	0	0		No matches found	No matches found		3389.32	4253.03	115.063	135.999	1.255	0.33	0.134338	0.277296
	C37 H48 N8 O15 P2 S	Full match	No results	No results	No results	No results	938.244	10.154	75141.6		0	0	0	0		No matches found	No matches found		3288.64	3519.27	56.8157	197.265	1.07	0.1	0.341746	0.471961
	C15 H27 N7 O S2	Full match	No results	No results	No match	No results	385.171	8.585	75093.6		2	0	0	0		No matches found	No matches found		3426.86	3432.2	22.26	155.071	1.002	0	0.166903	0.317827
11-Oxoetiocholanolone	C19 H28 O3	No match	Invalid mass	No match	No match	No match	286.193	6.796	111018	51.1	13	4	0	11	superpathway of steroid hormone biosynthesis;superpathway of cholesterol degradation I (cholesterol oxidase);superpathway of cholesterol degradation II (cholesterol dehydrogenase);superpathway of testosterone and androsterone degradation;androstenedione degradation;Other	Single match found	No matches found		3824.15	9013.65	170.38	110.894	2.357	1.24	0.0451057	0.152706
		No results	No results	No results	No results	No results	816.802	0.845	88463		0	0	0	0		No matches found	No matches found		59076.7	4368.66	51.9284	134.955	0.074	-3.76	0.000707675	0.0154799
	C60 H95 N2 O15 P3 S3	Full match	No results	No results	No results	No results	1272.51	8.485	75077.9		0	0	0	0		No matches found	No matches found		2173.26	2816.74	95.8197	163.264	1.296	0.37	0.150118	0.297699
	C7 H24 N3 O9 P	Full match	No results	Invalid mass	No results	No results	325.125	2.393	601369		0	0	0	0		No matches found	No matches found		4265.91	37849.2	296.942	83.9585	8.872	3.15	0.805642	0.855114
	C8 H32 Cl N2 O P3	Full match	No results	No results	No results	No results	300.142	9.799	74705.7		0	0	0	0		No matches found	No matches found		10714.9	9565.69	115.111	123.742	0.893	-0.16	0.795929	0.848485
	C35 H19 Cl	Full match	No results	No results	No results	No results	474.117	9.88	74689.7		0	0	0	0		No matches found	No matches found		5817.8	6705.64	10.5868	130.075	1.153	0.2	0.155075	0.303694
	C32 H35 N5 O P2 S	Full match	No results	No results	No results	No results	599.205	5.629	74176.2		0	0	0	0		No matches found	No matches found		2507.72	2733.09	247.551	8.02209	1.09	0.12	0.358553	0.476007
	C9 H24 N9 O4 P	Full match	No results	No results	No results	No results	353.168	4.993	74173.7		0	0	0	0		No matches found	No matches found		3814.89	4498.61	42.5094	160.916	1.179	0.24	0.231445	0.392056
		No results	No results	No results	No results	No results	1420.69	0.85	144240		0	0	0	0		No matches found	No matches found		16925.1	5386.36	105.037	137.444	0.318	-1.65	0.0285765	0.121067
	C23 H45 O2 P3	Full match	No results	No results	No match	No results	446.264	13.273	74157.7		1	0	0	0		No matches found	No matches found		3397.24	6608.95	57.3616	127.166	1.945	0.96	0.0892303	0.217467
		No results	No results	No results	No results	No results	2043.15	11.523	74130.8		0	0	0	0		No matches found	No matches found		7331.61	2962.78	44.3395	221.15	0.404	-1.31	0.793934	0.8472
		No results	No results	No results	No results	No results	929.277	2.189	74126.7		0	0	0	0		No matches found	No matches found		2353.5	16419.5	133.273	97.4267	6.977	2.8	0.0290328	0.122111
1-Phenyl-5-(2-tetrahydro-1H-pyrrol-1-ylvinyl)-1H-1,2,3,4-tetraazole	C13 H15 N5	No match	Invalid mass	No match	No match	No results	241.131	9.542	74091.9	38.1	2	1	0	0		No matches found	No matches found		3800.65	8312.98	166.077	128.958	2.187	1.13	0.303159	0.463291
	C25 H29 N2 O2 P	Full match	No results	No results	No match	No results	420.197	4.806	74088.8		4	0	0	0		No matches found	No matches found		3026.24	3440.89	41.6293	167.611	1.137	0.19	0.197344	0.352539
(1beta,11beta,12alpha,15beta)-1,11,12-Trihydroxy-2,16-dioxo-11,20-epoxypicras-3-en-15-yl (2S)-2-hydroxy-2-methylbutanoate	C25 H34 O10	Full match	Invalid mass	No results	Full match	No results	494.215	12.273	157534		2	9	0	0		No matches found	No matches found	73.8	3544.8	12050.5	69.5838	128.91	3.399	1.77	0.0588757	0.174335
	C29 H39 N8 O2 P	Full match	No results	No results	No results	No results	562.292	7.076	74070.4		0	0	0	0		No matches found	No matches found		3033.79	3719.8	50.0457	168.17	1.226	0.29	0.214007	0.372072
[Similar to: Cortisone; ΔMass: -17.7585 Da]	C6 H22 Br Cl N2 O P2 S2	Full match	Invalid mass	No results	No results	No results	377.952	3.615	89253.1		0	47	0	0		No matches found	No matches found	85.5	2170.78	3150.56	73.9311	172.854	1.451	0.54	0.167559	0.318525
	C10 H29 N9 O3 S	Full match	No results	No results	No results	No results	355.211	0.985	74044.8		0	0	0	0		No matches found	No matches found		5435.72	16699.1	101.701	95.67	3.072	1.62	0.068353	0.187779
	C42 H91 N10 O7 P	Full match	No results	No results	No results	No results	878.682	21.785	74044.2		0	0	0	0		No matches found	No matches found		50536.2	54016.7	18.3833	16.3633	1.069	0.1	0.281723	0.442719
	C30 H28 N8 S2	Full match	No results	No results	No results	No results	564.188	11.748	74037.3		0	0	0	0		No matches found	No matches found		3055.54	11763	118.417	112.803	3.85	1.94	0.0631446	0.180213
		No results	No results	No results	No results	No results	294.566	1.363	74026.7		0	0	0	0		No matches found	No matches found		2617	7177.23	197.97	126.469	2.743	1.46	0.155323	0.303897
	C5 H17 Cl N8 O3	Full match	No results	No results	No results	No results	272.111	6.19	201162		0	0	0	0		No matches found	No matches found		3125.74	19560.3	186.254	131.726	6.258	2.65	0.104551	0.238598
		No results	No results	No results	No results	No results	1232.15	2.749	73997.5		0	0	0	0		No matches found	No matches found		24903.3	1904.7	73.3406	66.4576	0.076	-3.71	0.000804175	0.0166057
		No results	No results	No results	No results	No results	605.039	11.132	73997.5		0	0	0	0		No matches found	No matches found		2521.5	2574.83	4.2118	230.945	1.021	0.03	0.338788	0.471961
	C10 H37 O8 P S	Full match	No results	No match	No match	No match	348.194	7.738	73993.9		14	0	0	9	Other	Multiple matches found	No matches found		3798.24	12343.8	109.895	104.302	3.25	1.7	0.0573417	0.172153
	C19 H26 N4 O6 S	Full match	No results	No match	No match	No results	438.157	4.256	75133		1	0	0	1	Other	No matches found	No matches found		3013.75	14817.9	198.522	96.0953	4.917	2.3	0.129867	0.271956
	C13 H25 N4 P3	Full match	No results	No results	No results	No results	330.129	4.609	73938.9		0	0	0	0		No matches found	No matches found		4171.32	31967.9	141.967	71.4035	7.664	2.94	0.00862793	0.0675069
(2E,4Z)-N-Isobutyl-2,4-octadecadienamide	C22 H41 N O	Full match	No results	No results	Full match	No results	335.319	19.551	81549.9		1	0	0	0		No matches found	No matches found		64492.8	61116.3	14.4466	13.9308	0.948	-0.08	0.484469	0.582377
[Similar to: Tilmicosin; ΔMass: 423.2855 Da]	C20 H48 N O3 P S2	Full match	Invalid mass	No results	No results	No results	445.281	9.925	134113		0	17	0	0		No matches found	No matches found	68.4	2817.23	11697.8	25.4885	137.659	4.152	2.05	0.0673053	0.186234
	C14 H54 N4 O10 P2	Full match	No results	No results	No results	No results	500.332	19.411	119684		0	0	0	0		No matches found	No matches found		59871.6	73148.5	14.9612	35.1467	1.222	0.29	0.161718	0.311701
[Similar to: Nystatin; ΔMass: 540.3300 Da]	C13 H24 N9 O3 P	Full match	Invalid mass	No results	No results	No results	385.173	11.843	73857.9		0	65	0	0		No matches found	No matches found	85.4	3449.66	4468.4	40.1506	157.795	1.295	0.37	0.184324	0.336906
	C3 H11 Cl2 N2 O13 P3 S5	Full match	No results	No results	No results	No results	605.745	0.904	73840		0	0	0	0		No matches found	No matches found		15562.7	5123.92	97.2257	33.3249	0.329	-1.6	0.0159238	0.0915912
	C6 H18 O5 P2	Full match	No results	No results	No results	No results	232.062	1.597	185362		0	0	0	0		No matches found	No matches found		12404.2	51487.7	96.2505	77.5772	4.151	2.05	0.0209059	0.104666
	C36 H58 N4 O	Full match	No results	No results	No match	No results	562.459	22.575	73828.1		9	0	0	0		No matches found	No matches found		55610.5	51543.1	23.5009	22.9544	0.927	-0.11	0.913081	0.936901
	C20 H40 N O3 P3	Full match	No results	No results	No results	No results	435.222	1.615	73822.2		0	0	0	0		No matches found	No matches found		2347.88	16253.6	148.073	95.0071	6.923	2.79	0.0313201	0.127508
3,4,5-Trifluorophenol	C6 H3 F3 O	No results	No results	No results	Full match	No results	148.013	2.246	74201.6		1	0	0	0		No matches found	No matches found		1169.85	1007.51	134.512	178.682	0.861	-0.22	0.0428471	0.149003
Nicotinuricacid	C8 H8 N2 O3	Full match	No results	No results	Partial match	Full match	180.053	0.992	74699.9		6	0	0	0		Single match found	No matches found		7223.48	24448.7	42.5372	62.6381	3.385	1.76	0.00409705	0.0454578
	C29 H25 N2 O3 P	Full match	No results	No results	No results	No results	480.161	8.179	74202		0	0	0	0		No matches found	No matches found		4173.06	5090.6	8.40462	140.441	1.22	0.29	0.137277	0.28096
	C35 H95 N5 O11 P2	Full match	No results	No results	No results	No results	823.651	23.626	74260.4		0	0	0	0		No matches found	No matches found		6017.49	6287.11	65.376	145.657	1.045	0.06	0.432693	0.53601
		No results	No results	No results	No results	No results	1662.89	10.778	74683.2		0	0	0	0		No matches found	No matches found		2918.7	2814.81	9.92936	225.6	0.964	-0.05	0.352751	0.472782
[Similar to: Stevioside; ΔMass: 389.1212 Da]	C15 H48 N O3 P3 S	Full match	Invalid mass	No results	No results	No results	415.257	8.581	74674.7		0	30	0	0		No matches found	No matches found	76.7	3171.42	9364.67	192.709	114.593	2.953	1.56	0.088459	0.216478
		No results	No results	No results	No results	No results	467.932	10.116	74658.9		0	0	0	0		No matches found	No matches found		3332.54	3323.09	3.95866	213.797	0.997	0	0.340797	0.471961
		No results	No results	No results	No results	No results	401.096	2.159	142081		0	0	0	0		No matches found	No matches found		2206.04	3994.52	139.929	158.271	1.811	0.86	0.116258	0.254637
	C54 H31 N5 O9 P2	Full match	No results	No match	No match	No match	955.16	3.155	74641.9		3	0	0	5	Other	Single match found	No matches found		3743.53	5424.05	63.611	160.406	1.449	0.53	0.202233	0.358392
		No results	No results	No results	No results	No results	805.727	0.851	74628.8		0	0	0	0		No matches found	No matches found		7164.75	12601.2	48.5516	116.474	1.759	0.81	0.116849	0.255303
		No results	No results	No results	No results	No results	320.796	2.128	132393		0	0	0	0		No matches found	No matches found		3676.23	57444.6	152.949	74.7517	15.626	3.97	0.0051561	0.05143
	C19 H15 N5 O2 P2 S	Full match	No results	No results	No results	No results	439.043	1.587	74598.9		0	0	0	0		No matches found	No matches found		3577.53	4728.2	211.731	53.3504	1.322	0.4	0.608729	0.695414
1D-myo-Inositol3-phosphate	C6 H13 O9 P	Full match	No results	Invalid mass	Partial match	Full match	260.029	1.012	74573.9		63	0	0	9	Other	Multiple matches found	No matches found		7365.25	16088	51.1102	93.8215	2.184	1.13	0.073898	0.19646
		No results	No results	No results	No results	No results	897.633	0.848	74568.6		0	0	0	0		No matches found	No matches found		3905.5	6002.53	9.72351	133.033	1.537	0.62	0.0970276	0.227855
[Similar to: Cannabidivarin; ΔMass: -138.9935 Da]	C23 H28 N3 O3 P	Full match	Invalid mass	Invalid mass	No results	No results	425.187	12.015	76737.4		0	12	0	0		No matches found	No matches found	76.3	3524.11	15185.7	104.133	112.191	4.309	2.11	0.0790743	0.20435
	C69 H62 N3 O5 P S2	Full match	No results	No match	No results	No results	1107.39	13.407	74550.3		0	0	0	2	Other	No matches found	No matches found		2701.62	2430.93	44.6983	236.525	0.9	-0.15	0.423615	0.527939
	C5 H19 N6 O8 P	Full match	No results	No results	No match	No results	322.1	6.103	74548.9		1	0	0	0		No matches found	No matches found		2773.57	18699.6	89.1232	99.1464	6.742	2.75	0.0229814	0.10929
	C28 H33 Cl N P S	Full match	No results	No results	No match	No results	481.176	0.937	116532		2	0	0	0		No matches found	No matches found		9822.08	11491.9	51.4392	122.472	1.17	0.23	0.141525	0.286015
	C16 H17 N10 O3 P S	Full match	No results	No results	No results	No results	460.093	7.459	74521.4		0	0	0	0		No matches found	No matches found		2987.1	31039.2	143.434	76.9496	10.391	3.38	0.00734339	0.0622217
		No results	No results	No results	No results	No results	852.286	8.122	947009		0	0	0	0		No matches found	No matches found		44277.3	6837.82	159.989	271.046	0.154	-2.69	0.716603	0.785448
		No results	No results	No results	No results	No results	323.078	3.203	392720		0	0	0	0		No matches found	No matches found		5742.98	15959.3	148.798	201.743	2.779	1.47	0.265431	0.426854
[Similar to: Betaine; ΔMass: -357.1937 Da]	C16 H47 N2 O9 P S	Full match	Invalid mass	No results	No results	No results	474.273	4.607	74472.9		0	13	0	0		No matches found	No matches found	80.7	25171.8	2710.53	80.0965	8.9898	0.108	-3.22	0.00148925	0.0245356
7,8-Bis(hydroxymethyl)-1,4a-dimethyl-3,4,4a,5,6,7-hexahydro-2H-benzo[7]annulen-2-one	C15 H22 O3	Full match	Full match	Partial match	Partial match	Full match	250.157	4.271	74463.8	70.6	35	2	0	5	Other	Single match found	No matches found		2648.59	13667.6	120.461	106.083	5.16	2.37	0.0459835	0.154011
	C H Br Cl2 N2 O6 P2 S2	Full match	No results	No results	No results	No results	411.731	0.905	74461.8		0	0	0	0		No matches found	No matches found		6967.92	6146.86	11.8675	167.969	0.882	-0.18	0.41119	0.517188
	C19 H29 N O8 P2	Full match	No results	No match	No match	No results	461.137	5.059	74454.4		2	0	0	0		No matches found	No matches found		2810.9	3050.02	4.87499	210.817	1.085	0.12	0.299449	0.459605
		No results	No results	No results	No results	No results	394.137	4.463	74437.2		0	0	0	2	Other	No matches found	No matches found		2204.9	2647.29	78.119	231.068	1.201	0.26	0.359657	0.476648
	C11 H38 N6 O P2 S2	Full match	No results	No results	No match	No results	396.204	19.854	121646		6	0	0	0		No matches found	No matches found		31769.3	69130	75.5137	56.9902	2.176	1.12	0.568174	0.658347
[Similar to: 3-Hydroxy-2,3-dihydropyrrolo[2,1-b]quinazolin-9(1H)-one; ΔMass: -112.0596 Da]	C11 H28 N2 O2 P2 S	Full match	Invalid mass	No results	No results	No results	314.134	7.831	74404.1		0	42	0	0		No matches found	No matches found	84.5	3481.59	3957.03	41.2349	169.824	1.137	0.18	0.231562	0.392097
	C13 H27 N8 O7 P S	Full match	No results	No results	No results	No results	470.146	5.856	74394.3		0	0	0	0		No matches found	No matches found		2314.77	2712.69	190.98	134.874	1.172	0.23	0.103969	0.237807
[Similar to: Carbaprostacyclin; ΔMass: 10.0057 Da]	C17 H33 N4 O P	Full match	Invalid mass	No results	No match	No results	340.24	14.556	278315		8	53	0	0		No matches found	No matches found	88.8	7891.01	71453.5	198.299	87.2219	9.055	3.18	0.0152156	0.0895593
	C11 H34 N4 O P2	Full match	No results	No results	No results	No results	300.22	10.779	74333		0	0	0	0		No matches found	No matches found		3242.16	3078.96	9.74422	204.573	0.95	-0.07	0.308508	0.468343
[Similar to: Triethanolamine; ΔMass: -94.9297 Da]	C9 H14 N2 P2 S	Full match	Invalid mass	Invalid mass	No match	No match	244.035	3.653	99841.6		8	2	0	5	Other	Multiple matches found	No matches found	60.9	2750.3	5808.79	147.677	136.566	2.112	1.08	0.260503	0.422058
	C7 H4 N4 O11	Full match	No results	No results	No results	No results	319.988	4.128	74281.3		0	0	0	0		No matches found	No matches found		3622.74	15381.7	63.3078	109.552	4.246	2.09	0.0534222	0.165989
	C19 H25 O9 P	Full match	No results	No results	No match	No results	428.124	7.353	74225.2		2	0	0	0		No matches found	No matches found		3445.54	11316.9	104.343	109.395	3.285	1.72	0.0481285	0.157784
	C7 H28 N4 O5 P2 S2	Full match	No results	No results	No match	No results	374.098	2.125	73822.2		1	0	0	0		No matches found	No matches found		2244.84	3206.58	20.9253	212.94	1.428	0.51	0.285551	0.446408
	C15 H29 O2 P3	Full match	No results	No match	No match	No results	334.139	11.338	75500.5		1	0	0	4	Other	No matches found	No matches found		3525	29017.5	188.445	72.7558	8.232	3.04	0.0221049	0.107112
	C23 H32 N2 O12 S2	Full match	No results	No results	No results	No results	592.14	2.188	75528.2		0	0	0	0		No matches found	No matches found		2917.58	4313.21	17.1397	189.191	1.478	0.56	0.248022	0.409019
		No results	No results	No results	No results	No results	847.264	22.577	76760.4		0	0	0	0		No matches found	No matches found		58275.3	56053	12.8918	22.7702	0.962	-0.06	0.745448	0.809386
	C12 H40 N8 O5 S	Full match	No results	No match	No results	No results	408.286	20.15	78330.8		0	0	0	2	Other	No matches found	No matches found		69553.9	71546.9	11.6669	11.5474	1.029	0.04	0.560409	0.651232
	C9 H23 N5 O2 P2	Full match	No results	No results	No match	No results	295.132	3.109	85579.8		2	0	0	0		No matches found	No matches found		7718.24	10605.8	131.167	113.42	1.374	0.46	0.397382	0.504821
	C16 H32 N8 O4 P2 S2	Full match	No results	Invalid mass	No results	No results	526.145	2.396	76749.1		0	0	0	1	Other	No matches found	No matches found		4158.66	6358.55	27.6716	171.81	1.529	0.61	0.265	0.426521
	C16 H3 Cl O2	Full match	No results	No results	No results	No results	261.981	8.1	76721.5		0	0	0	0		No matches found	No matches found		2437.84	2855.07	12.0698	229.218	1.171	0.23	0.327233	0.471961
	C9 H13 O2 P S	Full match	No results	Invalid mass	No results	No results	216.037	4.124	123838		0	0	0	0		No matches found	No matches found		4835.23	30374.3	191.252	84.2013	6.282	2.65	0.0154459	0.0902724
	C7 H25 O11 P	Full match	No results	No results	No results	No results	316.113	1.826	76708.2		0	0	0	0		No matches found	No matches found		3183.55	14423.2	184.13	103.597	4.531	2.18	0.0423502	0.148406
	C46 H47 N3 O	Full match	No results	No results	No results	No results	657.372	12.133	76702.7		0	0	0	0		No matches found	No matches found		3468.78	3412.83	224.133	3.67308	0.984	-0.02	0.33673	0.471961
	C12 H30 N6 O S	Full match	No results	No match	No match	No match	306.219	16.954	76698.8		10	0	0	0		Multiple matches found	No matches found		5566.99	3635.61	156.207	83.4067	0.653	-0.61	0.223267	0.382385
	C18 H42 N3 O13 P	Full match	No results	No results	No results	No results	539.247	9.095	76663.2		0	0	0	0		No matches found	No matches found		2622.23	10866.6	85.4851	114.804	4.144	2.05	0.0397194	0.143545
JK23F1137Z	C11 H11 N5 O	No results	Invalid mass	No results	Full match	No results	229.096	1.111	76655.4		2	3	0	0		No matches found	No matches found	65	25136.5	8300.52	89.6575	61.1498	0.33	-1.6	0.0183929	0.0988661
	C40 H48 N6 O11 P2 S	Full match	No results	No match	No match	No match	882.258	8.333	95443.8		1	0	0	1	Other	Single match found	No matches found		2664.44	4048.48	91.881	145.348	1.519	0.6	0.0981277	0.22959
		No results	No results	No results	No results	No results	808.816	0.845	214842		0	0	0	0		No matches found	No matches found		109427	4539.31	55.182	179.523	0.041	-4.59	0.000635473	0.0145109
	C6 H9 N7 O	Full match	No results	No results	No results	No results	195.087	1.984	76578.2		0	0	0	0		No matches found	No matches found		2989.59	3879.87	166.116	197.969	1.298	0.38	0.614365	0.700053
	C12 H36 N9 O14 P	Full match	No results	No results	No results	No results	561.211	3.239	96476.3		0	0	0	0		No matches found	No matches found		4664.82	21905.6	121.414	95.3505	4.696	2.23	0.0295857	0.123626
	C7 H12 N4 O10 P2	Full match	No results	No results	No results	No results	374.003	1.003	76525.7		0	0	0	0		No matches found	No matches found		8676.17	16423.4	58.8598	86.2773	1.893	0.92	0.0784824	0.203615
	C3 H6 Cl N10 O4 P3 S2	Full match	No results	No results	No results	No results	437.892	0.908	250490		0	0	0	0		No matches found	No matches found		23665.1	6054.37	130.638	36.5986	0.256	-1.97	0.0344924	0.133963
		No results	No results	No results	No results	No results	514.361	22.538	76492.4		0	0	0	0		No matches found	No matches found		31721.5	25370.5	43.2671	39.7741	0.8	-0.32	0.201164	0.357187
	C23 H5 Cl N6 O11 P2	Full match	No results	No results	No results	No results	637.918	0.875	76488.2		0	0	0	0		No matches found	No matches found		37914.6	3517.89	68.1327	26.6473	0.093	-3.43	0.000489425	0.0122443
[Similar to: 6,7-Dihydro-1H-[1,4]dioxino[2',3' 4,5]benzo[d]imidazole-2-thiol; ΔMass: -0.0176 Da]	C9 H8 N2 O4	Full match	Invalid mass	No results	No results	No results	208.048	3.376	1.41924e+06		0	13	0	0		No matches found	No matches found	66.7	3332.45	3803.82	288.579	307.982	1.141	0.19	0.38854	0.497783
	C20 H28 O11 P2	Full match	No results	No results	No results	No results	506.11	9.257	76473.1		0	0	0	0		No matches found	No matches found		13532.9	3168.43	109.51	82.85	0.234	-2.09	0.0276622	0.119379
	C19 H41 N3 O4	Full match	No results	No results	No results	No results	375.311	21.248	87471.9		0	0	0	0		No matches found	No matches found		55172.6	62581.7	25.129	16.0268	1.134	0.18	0.329961	0.471961
	C14 H31 O7 P	Full match	No results	No results	No results	No results	342.181	7.141	214053		0	0	0	0		No matches found	No matches found		3320.94	43860.6	139.899	99.0178	13.207	3.72	0.020691	0.104143
1,4-Butanediol diglycidyl ether	C10 H18 O4	No match	Invalid mass	No results	No match	No results	219.147	9.987	76433.2	30.1	2	1	0	0		No matches found	No matches found		3175.05	3655.71	165.427	153.293	1.151	0.2	0.494145	0.591189
2166Q8568W	C19 H24 O2	Full match	No results	Full match	Full match	No results	284.178	10.842	76421.4		9	0	0	4	superpathway of cholesterol degradation I (cholesterol oxidase);superpathway of cholesterol degradation II (cholesterol dehydrogenase);superpathway of testosterone and androsterone degradation;androstenedione degradation	No matches found	No matches found		3506.45	7346.86	80.6143	130.398	2.095	1.07	0.111614	0.2481
	C35 H77 N10 O7 P	Full match	No results	No match	No results	No results	780.572	22.651	80086.7		0	0	0	0		No matches found	No matches found		54032.6	59188.4	22.3192	26.6796	1.095	0.13	0.790592	0.844555
	C8 H12 N4 O4 S	Full match	No results	No results	No results	No results	260.057	2.948	192064		0	0	0	0		No matches found	No matches found		14388.7	80638.3	147.329	53.4768	5.604	2.49	0.00278586	0.0365419
		No results	No results	No results	No results	No results	773.781	0.818	118940		0	0	0	0		No matches found	No matches found		68904.4	20127.3	34.8413	83.7029	0.292	-1.78	0.00132965	0.0227496
	C24 H14 N3 O P	Full match	No results	No results	No results	No results	391.088	2.993	83078.8		0	0	0	0		No matches found	No matches found		2810.13	17926.8	140.522	106.682	6.379	2.67	0.0508583	0.162235
	C21 H42 N9 O3 P S	Full match	No results	No results	No match	No results	531.287	10.044	76763.6		1	0	0	0		No matches found	No matches found		3321.23	6165.01	4.05883	150.332	1.856	0.89	0.136793	0.280343
	C34 H40 O4	Full match	No results	No results	No results	No results	512.292	13.341	76369.9		0	0	0	0		No matches found	No matches found		4079.55	14292.4	147.585	109.641	3.503	1.81	0.0848062	0.211696
	C16 H34 O10 P2 S2	Full match	No results	No results	No match	No results	512.107	7.465	78383.1		3	0	0	0		No matches found	No matches found		3213.03	42376.6	151.193	66.7253	13.189	3.72	0.00251997	0.0344572
	C15 H14 N3 O4 P S	Full match	No results	No results	No results	No results	363.043	4.059	97520.9		0	0	0	0		No matches found	No matches found		3207.82	28175.6	159.062	85.6939	8.783	3.13	0.0145504	0.0872536
	C23 H29 O4 P S	Full match	No results	No results	No match	No match	432.152	12.099	77081.3		2	0	0	0		No matches found	Multiple matches found		16190.7	3477.09	95.0676	7.14123	0.215	-2.22	0.00591374	0.0552222
	C29 H42 N O15 P	Full match	No results	No results	No results	No results	675.23	7.294	77078.8		0	0	0	0		No matches found	No matches found		3316.72	11624.8	61.3126	124.986	3.505	1.81	0.0903092	0.219022
	C35 H47 N5 O2 S	Full match	No results	No results	No results	No results	601.346	14.193	77075.7		0	0	0	0		No matches found	No matches found		3484.8	13556	81.9384	107.983	3.89	1.96	0.0528688	0.165231
	C15 H20 N2 P2	Full match	No results	No results	No match	No match	290.111	9.793	77066.9		7	0	0	0		Single match found	No matches found		5062.35	3186.17	135.217	171.122	0.629	-0.67	0.6628	0.742124
	C22 H27 N4 O P S	Full match	No results	No results	No results	No results	426.165	6.107	718848		0	0	0	0		No matches found	No matches found		34148.7	2990.06	153.549	8.85703	0.088	-3.51	0.0400557	0.144349
[Similar to: Ajmaline; ΔMass: 169.1417 Da]		No results	Invalid mass	No results	No results	No results	157.058	4.53	77044.3		0	6	0	0		No matches found	No matches found	82.9	3241.65	3905.83	115.619	139.082	1.205	0.27	0.130524	0.272665
	C18 H22 O S	Full match	No results	No results	No results	No results	286.139	6.569	244549		0	0	0	0		No matches found	No matches found		5981.52	27332.1	65.7742	130.982	4.569	2.19	0.0786415	0.203889
[Similar to: PEG n16; ΔMass: 200.1015 Da]		No results	Invalid mass	No results	No results	No results	522.328	10.567	77023.4		0	15	0	0		No matches found	No matches found	78	2368.5	2406.64	2.99758	238.944	1.016	0.02	0.342552	0.471961
	C5 H16 N10 O P2	Full match	No results	No results	No results	No results	294.098	5.403	77021.3		0	0	0	0		No matches found	No matches found		4560.5	3794.12	129.422	150.801	0.832	-0.27	0.295535	0.455772
	C34 H23 N O13	Full match	No results	No results	No results	No results	653.117	9.569	76990.2		0	0	0	0		No matches found	No matches found		3105.22	3487.25	131.844	211.848	1.123	0.17	0.449485	0.551968
		No results	No results	No results	No results	No results	414.482	10.769	76964.8		0	0	0	0		No matches found	No matches found		2370.19	2222.67	9.77243	241.869	0.938	-0.09	0.351348	0.47243
(S)-4-Hydroxymandelonitrile	C8 H7 N O2	Full match	No results	Partial match	Partial match	Full match	149.048	3.47	116573		11	0	0	8	Other	Multiple matches found	No matches found		3785.44	54016.6	204.69	80.6257	14.27	3.83	0.0112733	0.0771685
		No results	No results	No results	No results	No results	1834.24	22.874	128236		0	0	0	0		No matches found	No matches found		80987.8	77559.3	17.178	20.0781	0.958	-0.06	0.843385	0.884886
	C5 H3 N7 O3	Full match	No results	No results	No results	No results	209.03	1.416	177518		0	0	0	0		No matches found	No matches found		7469.31	66874.2	132.568	69.1433	8.953	3.16	0.00343368	0.0409785
	C31 H24 O2 S	Full match	No results	No results	No match	No results	460.151	8.301	76925.3		1	0	0	0		No matches found	No matches found		2690.87	12581	172.951	114.502	4.675	2.23	0.0579695	0.173257
[Similar to: PharmaGSID 48511; ΔMass: -100.9759 Da]	C13 H45 N10 O15 P S	Full match	Invalid mass	No results	No results	No results	644.253	1.314	76897.8		0	1	0	0		No matches found	No matches found	77	2003.74	22541.6	175.391	90.9955	11.25	3.49	0.0171838	0.0956124
		No results	No results	No results	No results	No results	1840.05	11.141	2.08996e+06		0	0	0	0		No matches found	No matches found		2858.94	2846.38	145.122	311.867	0.996	-0.01	0.347841	0.471961
	C40 H67 N O7 P2	Full match	No results	No results	No results	No results	735.44	8.042	76891.6		0	0	0	0		No matches found	No matches found		3170.67	3421.09	229.791	22.9317	1.079	0.11	0.377039	0.489172
	C14 H27 O4 P	Full match	No results	No results	No results	No results	290.164	18.333	76868.9		0	0	0	0		No matches found	No matches found		65947.2	59511.6	20.028	16.0244	0.902	-0.15	0.79438	0.847422
	C10 H16 N8 O P2	Full match	No results	No results	No results	No results	326.093	18.937	97719.1		0	0	0	0		No matches found	No matches found		76073.4	70288.8	53.4217	62.4739	0.924	-0.11	0.676707	0.754244
[Similar to: Acetildenafil; ΔMass: 233.3456 Da]		No results	Invalid mass	No results	No results	No results	232.924	0.736	117171		0	1	0	0		No matches found	No matches found	61.9	45739.7	47430	47.3541	66.999	1.037	0.05	0.994428	0.995962
	C24 H28 N3 P S	Full match	No results	No results	No results	No results	421.175	1.014	76831.8		0	0	0	0		No matches found	No matches found		3491.22	5203.48	216.18	40.5976	1.49	0.58	0.526728	0.620932
		No results	No results	No results	No results	No results	203.042	1.111	206178		0	0	0	0		No matches found	No matches found		21848.3	82784.4	100.414	64.3201	3.789	1.92	0.0189802	0.100153
	C21 H76 N10 O6 P2 S	Full match	No results	No results	No results	No results	658.515	24.103	152673		0	0	0	0		No matches found	No matches found		89574.8	104639	15.1972	15.9533	1.168	0.22	0.403638	0.510503
		No results	No results	No results	No results	No results	378.274	20.707	76801.7		0	0	0	0		No matches found	No matches found		51683.6	50382	22.5236	25.6455	0.975	-0.04	0.97117	0.97964
[Similar to: Hexanoylcarnitine; ΔMass: -41.9584 Da]	C14 H25 N O2 P2	Full match	Invalid mass	No results	No results	No results	301.137	9.838	140224		0	26	0	0		No matches found	No matches found	94	3149.73	24201.5	188.013	105.762	7.684	2.94	0.0366911	0.137997
[Similar to: Dicyclomine; ΔMass: -55.9532 Da]		No results	Invalid mass	No results	No results	No results	365.22	15.932	76794.1		0	24	0	0		No matches found	No matches found	79.7	41657.4	42739.6	31.6169	34.4014	1.026	0.04	0.481388	0.579787
		No results	No results	No results	No results	No results	1867.05	11.213	76785.9		0	0	0	0		No matches found	No matches found		1991.96	2044.16	2.84481	245.565	1.026	0.04	0.334216	0.471961
		No results	No results	No results	No results	No results	456.095	2.749	189710		0	0	0	0		No matches found	No matches found		101294	5245.22	51.29	131.438	0.052	-4.27	8.94265e-05	0.00437723
	C14 H34 N4 O P2 S2	Full match	No results	No results	No match	No results	400.165	10.048	161755		1	0	0	0		No matches found	No matches found		42611.5	3469.53	65.1428	50.3724	0.081	-3.62	0.000261249	0.00833972
	C19 H22 O2 S	Full match	No results	No results	No results	No results	314.134	9.738	75524.1		0	0	0	0		No matches found	No matches found		3577.39	34122.7	121.798	74.7438	9.538	3.25	0.0082544	0.0659064
		No results	No results	No results	No results	No results	2180.99	4.445	76358.4		0	0	0	0		No matches found	No matches found		4938.11	23352.1	110.579	85.8592	4.729	2.24	0.0265167	0.116855
	C8 H12 N6	Full match	No results	No results	No results	No results	192.113	12.811	76335.6		0	0	0	0		No matches found	No matches found		47898.4	42352.3	12.4853	27.3846	0.884	-0.18	0.13046	0.272591
	C27 H54 N6 O S2	Full match	No results	No results	No results	No results	542.381	22.541	75906.9		0	0	0	0		No matches found	No matches found		34182.3	39590.5	26.5594	30.9458	1.158	0.21	0.786902	0.842017
	C29 H17 N2 P3	Full match	No results	No results	No results	No results	486.061	3.694	81565.5		0	0	0	0		No matches found	No matches found		2589.44	3678.57	143.445	150.523	1.421	0.51	0.61008	0.696439
Tetrahydropalmatine	C21 H25 N O4	Full match	No results	Partial match	Partial match	Full match	355.178	4.527	75898.7		5	0	0	1	Other	Single match found	No matches found		3841.1	4074.28	164.507	19.3596	1.061	0.09	0.141252	0.285668
	C5 H13 N6 O5 P	Full match	No results	No results	No match	No results	268.069	9.536	93793.3		4	0	0	0		No matches found	No matches found		2885.02	18288.4	202.024	111.905	6.339	2.66	0.171102	0.32217
[Similar to: Rupatadine; ΔMass: -40.9849 Da]	C23 H28 N4 O2 S2	Full match	Invalid mass	No results	No results	No results	456.166	4.723	75866.5		0	1	0	0		No matches found	No matches found	64.1	2778.67	19210.6	144.244	93.6643	6.914	2.79	0.020643	0.104143
	C7 H24 N7 O6 P	Full match	No results	No results	No results	No results	333.153	2.138	75846		0	0	0	0		No matches found	No matches found		2727.84	45881.6	134.227	67.7411	16.82	4.07	0.00327648	0.0399205
		No results	No results	No results	No results	No results	334.608	11.565	75835.1		0	0	0	0		No matches found	No matches found		5308.78	6717.02	40.1818	134.187	1.265	0.34	0.137727	0.281675
	C19 H47 N10 O P	Full match	No results	No results	No results	No results	462.368	22.556	117807		0	0	0	0		No matches found	No matches found		74010.9	65256	26.0474	24.2669	0.882	-0.18	0.707468	0.777902
	C7 H13 N4 O5 P	Full match	No results	No results	No results	No results	264.062	7.283	75820.5		0	0	0	0		No matches found	No matches found		18139.9	18747.6	82.6575	96.3671	1.034	0.05	0.26275	0.424436
	C23 H20 N10	Full match	No results	No results	No match	No results	436.188	1.07	75792.6		3	0	0	0		No matches found	No matches found		4631.02	7779.19	142.459	41.8606	1.68	0.75	0.359992	0.476887
[Similar to: 3-{[(2,6-Dimethylpyrimidin-4-yl)amino]methylidene}-1-methyl-1,2,3,4-tetrahydro-2λ6,1-benzothiazine-2,2,4-trione; ΔMass: 43.9880 Da]	C6 H21 N8 P S2	Full match	Invalid mass	No results	No results	No results	300.106	6.096	75792.3		0	16	0	0		No matches found	No matches found	70.8	3058.18	21951.2	96.1893	96.9029	7.178	2.84	0.023148	0.109672
D9EO38Y085	C9 H16 N2 O2	Full match	No results	Partial match	Full match	No results	184.121	3.926	75774		4	0	0	0		No matches found	No matches found		3050.81	6591.75	94.7871	155.73	2.161	1.11	0.280932	0.441805
	C33 H62 N2 O6	Full match	No results	No results	No results	No results	582.462	23.085	87049.9		0	0	0	0		No matches found	No matches found		63937.6	56931.5	16.5586	16.9712	0.89	-0.17	0.228379	0.388301
	C26 H42 Cl O10 P3 S2	Full match	No results	No results	No results	No results	706.112	6.765	75765.2		0	0	0	0		No matches found	No matches found		2443.75	3316.66	23.4259	187.228	1.357	0.44	0.215892	0.373963
		No results	No results	No results	No results	No results	262.063	2.174	75745.5		0	0	0	0		No matches found	No matches found		3172.84	14935.3	137.647	95.1845	4.707	2.23	0.0280372	0.120047
	C9 H20 N10 O5	Full match	No results	No results	No results	No results	348.161	15.354	75710.5		0	0	0	0		No matches found	No matches found		57368.3	56425.7	14.1477	18.32	0.984	-0.02	0.262608	0.424294
	C24 H40 N4 S	Full match	No results	No results	No results	No results	416.298	21.005	81090.8		0	0	0	0		No matches found	No matches found		54775.8	65570.4	22.657	23.2708	1.197	0.26	0.504357	0.600682
	C10 H36 N5 O2 P S2	Full match	No results	No results	No results	No results	353.205	8.221	75649.6		0	0	0	0		No matches found	No matches found		2682.12	24131.4	141.811	93.3312	8.997	3.17	0.0175277	0.0964136
	C12 H20 N6 O S2	Full match	No results	No results	No results	No results	328.115	10.861	112509		0	0	0	0		No matches found	No matches found		3138.7	9366.25	187.058	126.178	2.984	1.58	0.0898256	0.218225
		No results	No results	No results	No results	No results	957.753	0.853	360850		0	0	0	0		No matches found	No matches found		150038	6136.94	74.6543	162.114	0.041	-4.61	0.00895284	0.0688925
	C5 H17 Cl N8 O3	Full match	No results	No results	No results	No results	272.111	7.245	75632.8		0	0	0	0		No matches found	No matches found		2930.34	12604	191.985	109.041	4.301	2.1	0.113718	0.251031
6'-Hydroxy-3-oxo-3H-spiro[2-benzofuran-1,9'-xanthen]-3'-yl pentafluorobenzenesulfonate	C26 H11 F5 O7 S	No results	No results	No results	Full match	No results	562.013	0.919	151319		1	0	0	0		No matches found	No matches found		47001.2	7273.62	78.5861	41.6381	0.155	-2.69	0.00211198	0.030509
	C14 H37 O14 P S2	Full match	No results	No results	No results	No results	524.137	8.559	75612.1		0	0	0	0		No matches found	No matches found		2796.8	19090.6	186.909	85.8833	6.826	2.77	0.0170642	0.0952919
	C21 H27 O12 P	Full match	No results	No results	No results	No results	502.125	4.635	90661		0	0	0	0		No matches found	No matches found		3408.6	15398.1	133.752	107.892	4.517	2.18	0.0406504	0.145222
	C5 H11 N8 O2 P S	Full match	No results	No match	No results	No results	278.047	7.02	91641.5		0	0	0	0		No matches found	No matches found		3295.45	11700	153.775	108.811	3.55	1.83	0.0488887	0.159103
	C3 H12 Cl N6 P3	Full match	No results	No results	No results	No results	260.003	1.598	75689.3		0	0	0	0		No matches found	No matches found		30371.8	7445.2	68.2433	76.3497	0.245	-2.03	0.00585542	0.0548796
1-hexadecanoyl-2-(9Z,12Z-octadecadienoyl)-sn-glycero-3-phosphoethanolamine zwitterion	C39 H74 N O8 P	Full match	No results	Partial match	Full match	No results	715.515	22.828	75558.2		11	0	0	0		No matches found	No matches found		12545.3	18931.8	108.548	78.936	1.509	0.59	0.661064	0.74067
[Similar to: 10-Nitrolinoleate; ΔMass: -98.9550 Da]	C17 H35 N2 O4 P3	Full match	Invalid mass	No results	No match	No results	424.18	20.283	120803		2	43	0	0		No matches found	No matches found	83.5	80049	78187.7	28.8784	53.2822	0.977	-0.03	0.538594	0.631263
		No results	No results	No results	No results	No results	395.179	11.791	75533.8		0	0	0	0		No matches found	No matches found		29353	3992.1	73.991	44.6415	0.136	-2.88	0.00146049	0.0243227
	C22 H10 O8	Full match	No results	No results	No results	No results	402.037	1.49	75915.2		0	0	0	0		No matches found	No matches found		2388.21	5096.76	33.5018	172.162	2.134	1.09	0.178179	0.330069
[Similar to: 4-[4-(1,3-Benzodioxol-5-yl)-2,3-dimethylbutyl]-2-methoxyphenol; ΔMass: 89.1715 Da]	C5 H2 N7 O3 P	Full match	Invalid mass	No results	No results	No results	238.996	2.742	272324		0	19	0	0		No matches found	No matches found	65.1	165786	33164.8	44.7257	73.8882	0.2	-2.32	4.95862e-05	0.0030216
	C4 H15 N8 O8 P	Full match	No results	No results	No results	No results	334.075	2.815	75923.6		0	0	0	0		No matches found	No matches found		5341.96	26105.3	146.363	78.6375	4.887	2.29	0.067134	0.185894
		No results	No results	No results	No results	No results	1872.51	7.373	75936.9		0	0	0	0		No matches found	No matches found		7963.92	1521.95	109.043	198.249	0.191	-2.39	0.700115	0.772002
	C7 H25 N8 O2 P3	Full match	No results	No results	No match	No results	346.131	1.127	107176		1	0	0	0		No matches found	No matches found		3170.17	24605.2	174.953	93.9381	7.761	2.96	0.0318145	0.128237
[Similar to: Tetrahydrocortisone; ΔMass: 20.1756 Da]	C15 H13 N4 O2 P S	Full match	Invalid mass	No results	No results	No results	344.049	5.537	76309.7		0	55	0	0		No matches found	No matches found	89.2	3620.47	3757.52	210.514	56.5607	1.038	0.05	0.392978	0.501416
2-Amino-5,6,7,8-tetrahydroxy-6-(1,2,3-trihydroxypropyl)-4a,5,6,7,8,8a-hexahydro-4(3H)-pteridinone	C9 H17 N5 O8	No results	No results	No results	Full match	No results	323.107	3.432	76266.2		1	0	0	0		No matches found	No matches found		2797.33	13942.4	9.741	121.541	4.984	2.32	0.0557181	0.169508
	C21 H27 N4 P S	Full match	No results	No results	No match	No match	398.17	3.852	76233.7		1	0	0	0		Single match found	No matches found		3859.66	18759	141.004	96.6485	4.86	2.28	0.048057	0.157703
[Similar to: 1-Linoleoyl glycerol; ΔMass: 42.1072 Da]	C10 H21 N10 P	Full match	Invalid mass	No results	No match	No results	312.17	18.451	76221.9		1	22	0	0		No matches found	No matches found	74.9	48873	56236.8	19.0787	17.5056	1.151	0.2	0.274041	0.435469
	C42 H37 N2 O P S2	Full match	No results	No results	No results	No results	680.209	10.495	76221.1		0	0	0	0		No matches found	No matches found		2582.95	2670.67	4.6233	222.067	1.034	0.05	0.312225	0.47128
		No results	No results	No results	No results	No results	961.769	0.845	143931		0	0	0	0		No matches found	No matches found		71222.4	5281.19	54.2575	148.062	0.074	-3.75	0.000323144	0.0093215
	C6 H20 N7 P S4	Full match	No results	No results	No results	No results	349.041	3.146	76202.1		0	0	0	0		No matches found	No matches found		6513.42	4950.84	167.534	119.246	0.76	-0.4	0.927572	0.947376
	C11 H36 N4 O4 P2 S2	Full match	No results	No results	No results	No results	414.165	6.037	135977		0	0	0	0		No matches found	No matches found		3255.58	43392	165.065	88.9762	13.328	3.74	0.0135748	0.0845584
YW59P10266	C12 Cl8 O2	No results	Invalid mass	No results	Full match	No results	455.74	11.047	2.33327e+06		1	7	0	0		No matches found	No matches found	96.5	2808.4	2761.38	100.532	312.424	0.983	-0.02	0.345768	0.471961
17a-Ethynyl-4,9,11-estratrien-17b-ol-3-one	C20 H22 O2	Full match	No results	No results	Full match	No results	294.162	5.212	76175.5		5	0	0	0		No matches found	No matches found		41240.6	10021	35.4443	40.6576	0.243	-2.04	3.19555e-06	0.000545084
	C5 H7 N7 O5	Full match	No results	No results	No results	No results	245.051	2.532	81348.6		0	0	0	0		No matches found	No matches found		2887.63	24776.2	173.229	91.9098	8.58	3.1	0.0204425	0.103874
	C8 H22 O6 P2	Full match	No results	No results	No match	No results	276.089	0.956	76133.3		1	0	0	0		No matches found	No matches found		7758.37	8266.57	33.2406	146.447	1.066	0.09	0.372439	0.485592
[Similar to: Convallatoxin; ΔMass: 235.2989 Da]	C11 H10 N O4 P S2	Full match	Invalid mass	No results	No results	No results	314.979	1.701	175214		0	26	0	0		No matches found	No matches found	84.8	4663.37	49233.8	184.59	84.6858	10.558	3.4	0.0153194	0.0899507
	C22 H74 N7 O6 P S	Full match	No results	No results	No results	No results	595.517	22.762	76115.4		0	0	0	0		No matches found	No matches found		45758.1	49574.7	23.5168	26.256	1.083	0.12	0.832424	0.876326
	C28 H39 N8 P S	Full match	No results	No results	No results	No results	550.276	11.663	76109.6		0	0	0	0		No matches found	No matches found		3428.56	21618.9	169.133	88.979	6.306	2.66	0.0253387	0.114564
	C17 H20 N6	Full match	No results	No results	No results	No results	308.175	15.164	91800.4		0	0	0	0		No matches found	No matches found		75474.4	66542.4	17.2999	14.5593	0.882	-0.18	0.125742	0.266558
	C26 H58 N3 O14 P3 S	Full match	No results	No results	No results	No results	761.286	1.249	76098.9		0	0	0	0		No matches found	No matches found		2093.08	3384.39	34.8437	170.911	1.617	0.69	0.15292	0.300868
Gramine	C11 H14 N2	No match	Invalid mass	No match	No match	No match	129.058	1.862	146668	43.9	4	3	0	0		Multiple matches found	No matches found		32648.6	35970.3	68.3806	80.7787	1.102	0.14	0.279574	0.440366
	C14 H13 N4 O6 P	Full match	No results	No results	No results	No results	364.058	2.056	76083.1		0	0	0	0		No matches found	No matches found		2001.19	7101.8	168.558	126.006	3.549	1.83	0.129975	0.271993
		No results	No results	No results	No results	No results	596.866	0.835	130114		0	0	0	0		No matches found	No matches found		44549	5491.71	84.025	112.33	0.123	-3.02	0.00538195	0.0525043
		No results	No results	No results	No results	No results	266.581	2.659	232487		0	0	0	0		No matches found	No matches found		13295.5	36049.2	125.469	128.977	2.711	1.44	0.0945741	0.224655
	C18 H43 O2 P3	Full match	No results	No results	No results	No results	384.249	17.899	79154.8		0	0	0	0		No matches found	No matches found		63014	67244.2	15.1318	6.02881	1.067	0.09	0.493662	0.590869
Decanophenone	C16 H24 O	Not the top hit	Full match	No results	Partial match	No results	232.183	16.365	76040.5	48.1	1	1	0	0		No matches found	No matches found		44459.3	42287.4	22.4184	14.1741	0.951	-0.07	0.122534	0.262255
		No results	No results	No results	No results	No results	589.842	0.851	76027		0	0	0	0		No matches found	No matches found		18391.6	14869	49.9121	90.8364	0.808	-0.31	0.680709	0.757414
	C16 H31 N3 O5 P2	Full match	No results	No results	No results	No results	407.174	13.933	76017.4		0	0	0	0		No matches found	No matches found		4452.01	10233.5	147.489	112.77	2.299	1.2	0.118707	0.25743
		No results	No results	No results	No results	No results	190.01	1.007	236838		0	0	0	0		No matches found	No matches found		53391.6	77855.6	54.732	78.8815	1.458	0.54	0.158901	0.308219
	C23 H63 N9 O13	Full match	No results	No results	No results	No results	673.454	1.573	75985.4		0	0	0	0		No matches found	No matches found		3065.8	4051.88	18.1776	191.473	1.322	0.4	0.263367	0.425148
	C2 H6 N2 O14 P2	Full match	No results	No results	No results	No results	343.929	3.799	75967.9		0	0	0	0		No matches found	No matches found		707.388	946.787	65.7158	216.96	1.338	0.42	0.21326	0.37102
	C18 H48 N O9 P3	Full match	No results	No results	No results	No results	515.255	3.732	75936.8		0	0	0	0		No matches found	No matches found		2904.44	14705.3	183.609	113.177	5.063	2.34	0.105928	0.240626
	C4 H10 N O7 P S	Full match	No results	No results	No results	No results	246.992	3.585	105060		0	0	0	0		No matches found	No matches found		3072.43	5474.29	55.8941	163.518	1.782	0.83	0.147253	0.293828
Beclomethasone	C22 H29 Cl O5	No match	Invalid mass	No results	No results	No results	408.176	11.284	243235	40.5	0	1	0	0		No matches found	No matches found		4599.13	7459.98	179.857	196.148	1.622	0.7	0.284202	0.444958
	C8 H26 N9 O5 P	Full match	No results	No results	No results	No results	359.18	0.944	204009		0	0	0	0		No matches found	No matches found		11588.2	7709.47	29.0101	160.71	0.665	-0.59	0.209222	0.366317
3-(3,4-Dihydroxyphenyl)-2-{[(2E)-3-(4-{[(1Z)-1-(3,4-dihydroxyphenyl)-3-methoxy-3-oxo-1-propen-2-yl]oxy}-3-hydroxyphenyl)-2-propenoyl]oxy}propanoic acid	C28 H24 O12	No results	No results	No results	Full match	No results	552.128	5.368	173762		1	0	0	0		No matches found	No matches found		76023.7	1049.31	68.5786	189.918	0.014	-6.18	0.000288536	0.00874777
	C25 H26 N9 O2 P S	Full match	No results	No results	No results	No results	547.166	4.062	71776.3		0	0	0	0		No matches found	No matches found		1031.61	1290.71	220.371	267.889	1.251	0.32	0.455825	0.557468
2-(N'-Phosphonocarbamimidamido)ethanesulfinic acid	C3 H10 N3 O5 P S	Full match	No results	Full match	Full match	No results	231.008	5.61	71775.3		1	0	0	0		No matches found	No matches found		2673.3	3104.97	4.57591	218.725	1.161	0.22	0.322346	0.471961
		No results	No results	No results	No results	No results	1582.82	10.457	71769.6		0	0	0	0		No matches found	No matches found		1769.67	1786.81	4.7947	248.785	1.01	0.01	0.336389	0.471961
		No results	No results	No results	No results	No results	1473.33	10.211	71769.3		0	0	0	0		No matches found	No matches found		2822.1	2879.21	14.3489	213.596	1.02	0.03	0.321441	0.471961
		No results	No results	No results	No results	No results	757.269	12.463	71765		0	0	0	0		No matches found	No matches found		19078.7	1783.8	80.0209	63.3856	0.093	-3.42	0.00157964	0.0254583
	C20 H44 N O9 P3	Full match	No results	No match	No match	No results	535.223	11.653	102642		2	0	0	0		No matches found	No matches found		2926.17	3733.73	12.2466	148.366	1.276	0.35	0.0954817	0.225858
	C24 H12 N3 O2 P	Full match	No results	No results	No results	No results	405.067	1.808	71756.5		0	0	0	0		No matches found	No matches found		2807.06	18452.6	120.604	88.2318	6.574	2.72	0.0156814	0.0908754
		No results	No results	No results	No results	No results	615.817	0.802	80566.3		0	0	0	0		No matches found	No matches found		48766.9	9475.04	44.7016	102.47	0.194	-2.36	0.00377338	0.0432888
	C5 H14 N4 O15	Full match	No results	No results	No results	No results	370.045	2.883	289279		0	0	0	0		No matches found	No matches found		35812.6	167946	89.2254	43.4325	4.69	2.23	0.000532297	0.0129151
N-(1-Amino-3,3-dimethyl-1-oxo-2-butanyl)-1-[(2,2,3,3,4,4,5,5,5-~2~H_9_)pentyl]-1H-indazole-3-carboxamide	C19 H19 D9 N4 O2	No results	Invalid mass	No results	Full match	No results	353.278	14.649	122525		1	12	0	0		No matches found	No matches found	70.5	52481.2	32855.2	51.3817	57.0606	0.626	-0.68	0.0593694	0.174835
	C25 H23 N6 O9 P3	Full match	No results	No results	No results	No results	644.074	3.441	71720.4		0	0	0	0		No matches found	No matches found		1500.38	1740.39	7.24363	226.177	1.16	0.21	0.268001	0.429141
		No results	No results	No results	No results	No results	461.201	15.508	71716.9		0	0	0	0		No matches found	No matches found		5233.28	5259.15	34.3923	176.699	1.005	0.01	0.400331	0.507538
	C38 H37 N2 O4 P S	Full match	No results	No results	No results	No results	648.222	3.889	71710.9		0	0	0	0		No matches found	No matches found		2694.04	3136.64	5.80572	217.902	1.164	0.22	0.322532	0.471961
	C13 H32 N3 O5 P	Full match	No results	No results	No results	No results	341.208	2.399	71677.9		0	0	0	0		No matches found	No matches found		2212.12	3085.17	196.217	222.87	1.395	0.48	0.607496	0.694475
[Similar to: Megestrol acetate; ΔMass: -127.0309 Da]	C21 H38 N9 O2 P S	Full match	Invalid mass	No results	No results	No results	511.261	11.753	71669.3		0	6	0	0		No matches found	No matches found	69.4	3413.16	13483.5	47.5809	103.6	3.95	1.98	0.0404654	0.144999
	C9 H13 O3 P S	Full match	No results	No results	No results	No results	232.032	1.772	73005.6		0	0	0	0		No matches found	No matches found		2630.87	14385.1	177.685	98.6371	5.468	2.45	0.0265299	0.116883
	C11 H34 N2 O13 P2 S	Full match	No results	No results	No match	No results	496.125	10.178	71640.6		4	0	0	0		No matches found	No matches found		3142.89	3929.03	144.919	152.01	1.25	0.32	0.219017	0.377633
	C7 H9 O2 P S	Full match	No results	No results	No match	No results	188.006	1.195	71632.5		1	0	0	0		No matches found	No matches found		11048.5	12320.6	103.416	79.8226	1.115	0.16	0.928894	0.948439
	C8 H13 N7 O2	Full match	No results	No results	No results	No results	239.113	4.704	71630.5		0	0	0	0		No matches found	No matches found		2543.42	2904.42	158.117	149.689	1.142	0.19	0.179319	0.331237
	C9 H26 O4 P2	Full match	No results	No results	No results	No results	260.13	13.769	71621.8		0	0	0	0		No matches found	No matches found		32178	22878.1	33.8183	64.9712	0.711	-0.49	0.78224	0.838498
		No results	No results	No results	No results	No results	559.231	10.69	71618.6		0	0	0	0		No matches found	No matches found		3023.29	3994.56	116.777	144.513	1.321	0.4	0.157653	0.306609
	C33 H37 N6 O8 P3 S	Full match	No results	No results	No results	No results	770.16	8.136	71616.7		0	0	0	0		No matches found	No matches found		2559.51	3018.9	11.0554	214.846	1.179	0.24	0.307473	0.467418
	C27 H41 N O11 S	Full match	No results	No results	No results	No results	587.238	11.652	71608.5		0	0	0	0		No matches found	No matches found		2633.17	5470.24	3.15508	140.04	2.077	1.05	0.0931988	0.222735
	C11 H34 N8 O5 S2	Full match	No results	No match	No match	No results	422.208	1.487	71598.5		3	0	0	0		No matches found	No matches found		2069.05	3093.31	169.219	147.865	1.495	0.58	0.128111	0.269583
	C24 H42 O11 P2	Full match	No results	No results	No results	No results	568.22	8.821	71590.5		0	0	0	0		No matches found	No matches found		3451.17	18694	117.909	93.3918	5.417	2.44	0.0298371	0.123981
		No results	No results	No results	No results	No results	795.309	15.74	71587.9		0	0	0	0		No matches found	No matches found		1279.5	1246.19	219.178	2.10284	0.974	-0.04	0.181501	0.333552
	C23 H42 N10 O P2 S	Full match	No results	No results	No results	No results	568.273	11.319	71536		0	0	0	0		No matches found	No matches found		2938.63	9953.6	142.642	105.908	3.387	1.76	0.049976	0.160793
	C30 H30 O S	Full match	No results	No results	No results	No results	438.202	12.73	71530.3		0	0	0	0		No matches found	No matches found		10931.2	3390.61	104.193	3.81579	0.31	-1.69	0.0143326	0.0866563
Hexanoylcarnitine	C13 H25 N O4	Full match	No results	Invalid mass	Partial match	Full match	259.178	8.253	71801.9		5	0	0	0		Single match found	No matches found		2709.49	8791.66	218.051	124.923	3.245	1.7	0.208104	0.365117
	C19 H35 O5 P3	Full match	No results	No results	No match	No results	436.171	10.893	129123		1	0	0	0		No matches found	No matches found		4170.34	38779.9	88.2443	77.2464	9.299	3.22	0.00554844	0.0534492
		No results	No results	No results	No results	No results	280.175	12.196	82335		0	0	0	0		No matches found	No matches found		3150.16	4598.72	138.968	138.684	1.46	0.55	0.122935	0.262863
[Similar to: N1-(5-Chloro-2-hydroxyphenyl)-2-(morpholinomethyl)benzamide; ΔMass: -111.8494 Da]		No results	Invalid mass	No results	No results	No results	457.958	0.92	237073		0	1	0	0		No matches found	No matches found	63.3	13166.3	12196.5	199.198	87.2976	0.926	-0.11	0.412081	0.518014
	C23 H32 O3 S	Full match	No results	No results	No results	No results	388.207	8.8	72190.4		0	0	0	0		No matches found	No matches found		3524.71	3597.12	46.8334	204.735	1.021	0.03	0.368764	0.482924
METIPRANOLOL	C17 H27 N O4	Full match	No results	Partial match	Full match	No results	309.194	8.776	1.10613e+06		3	0	0	3	superpathway of jasmonoyl-amino acid conjugates biosynthesis;jasmonoyl-amino acid conjugates biosynthesis I;Other	No matches found	No matches found		4374.64	22261.4	158.639	232.156	5.089	2.35	0.287479	0.447857
		No results	No results	No results	No results	No results	745.807	0.837	129580		0	0	0	0		No matches found	No matches found		56766.5	4548.92	46.3714	166.431	0.08	-3.64	0.0542414	0.167057
	C53 H101 N10 O15 P3	Full match	No results	No results	No results	No results	1210.67	9.351	72167.1		0	0	0	0		No matches found	No matches found		2573.25	2697.81	232.424	117.167	1.048	0.07	0.85739	0.895408
		No results	No results	No results	No results	No results	817.771	0.873	72118.8		0	0	0	0		No matches found	No matches found		20832.8	3620.65	79.9367	86.357	0.174	-2.52	0.00522557	0.0517607
	C21 H27 N4 P S	Full match	No results	No results	No match	No match	398.17	5.801	72039.5		1	0	0	0		Single match found	No matches found		5142.44	10006	164.22	97.4609	1.946	0.96	0.799857	0.851219
[Similar to: N-Acetylneuraminic acid; ΔMass: -128.0712 Da]	C13 H32 N3 O11 P	Full match	Invalid mass	Invalid mass	No results	No results	437.177	2.184	256801		0	2	0	0		No matches found	No matches found	72.9	3274.59	56399.5	205.581	97.5633	17.223	4.11	0.0189249	0.100078
	C33 H11 N6 O13 P	Full match	No results	No results	No results	No results	730.012	0.874	72012.9		0	0	0	0		No matches found	No matches found		5764.46	4645.44	132.023	26.9787	0.806	-0.31	0.103867	0.23769
	C5 H8 O12	Full match	No results	No results	No results	No results	260.002	1.091	72012.9		0	0	0	0		No matches found	No matches found		44916.1	14050.6	47.0478	85.447	0.313	-1.68	0.0998886	0.23161
	C19 H31 N4 O8 P3	Full match	No results	No results	No results	No results	536.136	8.329	72009.4		0	0	0	0		No matches found	No matches found		4108	34266.3	167.388	71.5771	8.341	3.06	0.00881584	0.0684416
35695QDB9F	C17 H32 O2	Full match	No results	Partial match	Full match	No results	268.24	18.863	72006.1		22	0	0	0		No matches found	No matches found		51869.3	57851.2	19.9358	14.4218	1.115	0.16	0.0408116	0.145459
[Similar to: 15-(tert-Butyl)-2,3,5,6,8,9,11,12-octahydro-1,4,7,10,13-benzopentaoxacyclopentadecine; ΔMass: -163.1572 Da]	C20 H50 N5 O6 P	Full match	Invalid mass	No results	No results	No results	487.351	17.422	80791.7		0	1	0	0		No matches found	No matches found	63.5	34469.8	33537.3	38.4664	41.9609	0.973	-0.04	0.799706	0.851115
		No results	No results	No results	No results	No results	1150.84	9.856	71973.1		0	0	0	0		No matches found	No matches found		3892.55	4179.74	41.8065	193.388	1.074	0.1	0.356338	0.47449
	C7 H22 N2 O5 P2	Full match	No results	No match	No match	No results	276.1	5.422	71965.7		12	0	0	2	Other	No matches found	No matches found		3044.05	2904.64	33.3316	162.792	0.954	-0.07	0.182561	0.334554
		No results	No results	No results	No results	No results	351.247	19.733	130418		0	0	0	0		No matches found	No matches found		42116.4	71146.1	35.6093	52.964	1.689	0.76	0.159797	0.30934
	C42 H93 N9 O10	Full match	No results	No results	No match	No results	883.705	0.843	71942.6		4	0	0	0		No matches found	No matches found		6155.76	5992.39	9.42745	133.618	0.973	-0.04	0.149696	0.297053
	C16 H48 N5 O15 P3	Full match	No results	No results	No results	No results	643.237	9.624	71924.5		0	0	0	0		No matches found	No matches found		4991.45	7416.05	47.41	118.268	1.486	0.57	0.112413	0.249208
	C6 H15 N O6 P2 S	Full match	No results	No results	No results	No results	291.009	2.802	128993		0	0	0	0		No matches found	No matches found		71902.4	9193.06	42.4024	116.929	0.128	-2.97	0.000854262	0.0171737
	C13 H52 N10 O7 P2 S	Full match	No results	No results	No match	No results	554.322	19.475	71902		2	0	0	0		No matches found	No matches found		54998.2	54528.9	17.3469	15.8013	0.991	-0.01	0.829571	0.874248
	C37 H21 N5 O P2 S	Full match	No results	No results	No results	No results	645.094	2.779	92435		0	0	0	0		No matches found	No matches found		51140.4	3858.72	42.787	96.8495	0.075	-3.73	5.1886e-06	0.000775398
	C19 H17 N2 O7 P	Full match	No results	No results	No results	No match	416.077	7.722	71887.1		0	0	0	0		No matches found	Multiple matches found		22851.4	2986.79	76.9366	57.1115	0.131	-2.94	0.0017963	0.0276772
		No results	No results	No results	No results	No results	402.17	18.631	71879.3		0	0	0	0		No matches found	No matches found		52403	55025.7	9.99175	15.2915	1.05	0.07	0.97767	0.984081
	C18 H42 N9 O13 P3	Full match	No results	No results	No results	No results	685.212	13.677	71871.5		0	0	0	0		No matches found	No matches found		3495.47	3515.97	2.82313	201.73	1.006	0.01	0.319777	0.471961
	C4 H2 N6 O3 P2	Full match	No results	No results	No results	No results	243.966	1.086	94762.8		0	0	0	0		No matches found	No matches found		53194.4	21719.5	69.6557	46.64	0.408	-1.29	0.0218148	0.106593
		No results	No results	No results	No results	No results	1701.59	0.844	71864.3		0	0	0	0		No matches found	No matches found		40181.9	5274.1	51.9375	125.755	0.131	-2.93	0.00345952	0.0411838
	C7 H18 N10 P2	Full match	No results	No results	No results	No results	304.12	6.559	71852.3		0	0	0	0		No matches found	No matches found		7458.26	17110	74.5242	89.3864	2.294	1.2	0.144956	0.290582
		No results	No results	No results	No results	No results	821.216	5.228	128313		0	0	0	0		No matches found	No matches found		67823.2	2056.92	49.1251	245.739	0.03	-5.04	6.11914e-05	0.003388
	C20 H47 O9 P3 S	Full match	No results	No results	No match	No results	556.214	7.67	71836.3		2	0	0	0		No matches found	No matches found		14533	3449.01	107.495	25.9345	0.237	-2.08	0.0233933	0.110193
		No results	No results	No results	No results	No results	1028.75	0.848	71825.5		0	0	0	0		No matches found	No matches found		19959	2857.49	79.5569	165.336	0.143	-2.8	0.0418886	0.14748
	C11 H35 O4 P S2	Full match	No results	No results	No results	No results	326.171	3.504	71804.2		0	0	0	0		No matches found	No matches found		3940.36	34798.2	90.7103	66.2726	8.831	3.14	0.0029659	0.0376864
	C3 H12 N7 O4 P	Full match	No results	No results	No results	No results	241.069	1.253	512627		0	0	0	0		No matches found	No matches found		5995.05	99383.6	274.822	82.0616	16.578	4.05	0.245854	0.406886
[Similar to: Ginsenoside Rg3; ΔMass: 482.3996 Da]	C9 H24 N2 O3 P2 S	Full match	Invalid mass	No results	No match	No results	302.098	1.611	75882.8		2	9	0	0		No matches found	No matches found	62.3	2728.27	18669.8	187.735	94.69	6.843	2.77	0.0357471	0.136221
	C20 H25 N3 O5 S	Full match	No results	No results	No match	No results	419.152	8.027	71494.5		1	0	0	0		No matches found	No matches found		2689.89	3545.02	6.4676	142.651	1.318	0.4	0.102506	0.235961
	C82 H105 N3 O14	Full match	No results	No results	No results	No results	1355.76	9.981	4.64488e+06		0	0	0	0		No matches found	No matches found		2952.01	3289.18	190.756	309.762	1.114	0.16	0.343868	0.471961
[Similar to: PEG n15; ΔMass: 83.0340 Da]	C18 H58 N7 O10 P S	Full match	Invalid mass	No results	No results	No results	595.37	11.052	70868.6		0	14	0	0		No matches found	No matches found	84	2526.13	2602.05	3.78194	226.962	1.03	0.04	0.33422	0.471961
	C16 H35 O8 P	Full match	No results	No results	No match	No results	386.206	6.207	72542.3		1	0	0	0		No matches found	No matches found		3132.77	15186.8	118.834	106.61	4.848	2.28	0.0449931	0.152592
	C51 H79 N10 O6 P S2	Full match	No results	No match	No results	No results	1022.54	12.847	70851.6		0	0	0	0		No matches found	No matches found		1648.78	1791.97	2.74151	213.928	1.087	0.12	0.248185	0.409207
[Similar to: Piperophos; ΔMass: -507.1555 Da]		No results	Invalid mass	No results	No results	No results	860.28	8.576	2.29723e+06		0	5	0	0		No matches found	No matches found	86.6	5849.72	586753	284.427	91.8474	100.304	6.65	0.0145956	0.0873659
	C4 H4 N5 O14 P3	Full match	No results	No results	No results	No results	438.897	9.844	6.65327e+06		0	0	0	0		No matches found	No matches found		3342.95	3473.99	163.215	310.161	1.039	0.06	0.341648	0.471961
SIA20BP28W	C8 H11 N O4 S	No results	No results	No results	Full match	No results	217.041	7.15	70826.6		1	0	0	0		No matches found	No matches found		3604.4	3780.35	23.6092	200.463	1.049	0.07	0.344706	0.471961
[Similar to: N-Acetyl-DL-tryptophan; ΔMass: -246.0667 Da]		No results	Invalid mass	No results	No results	No results	492.167	5.198	70819.6		0	8	0	0		No matches found	No matches found	93.3	12367.3	4016.18	93.1879	26.7072	0.325	-1.62	0.009801	0.0721157
	C12 H35 N3 O5 P2	Full match	No results	No results	No results	No results	363.204	5.553	70812.5		0	0	0	0		No matches found	No matches found		2524.55	3003.92	113.603	166.21	1.19	0.25	0.197816	0.353082
	C38 H35 N O P2	Full match	No results	No results	No results	No results	583.221	6.184	70808.6		0	0	0	0		No matches found	No matches found		2807.42	3700	205.854	155.269	1.318	0.4	0.257489	0.418541
		No results	No results	No results	No results	No results	793.163	16.027	70787.3		0	0	0	0		No matches found	No matches found		2034.07	539.268	220.621	103.014	0.265	-1.92	0.186149	0.338973
	C9 H9 N5 O10	Full match	No results	No results	No match	No results	347.035	2.367	107006		1	0	0	0		No matches found	No matches found		3274.9	8585.54	179.616	139.539	2.622	1.39	0.141553	0.286037
[Similar to: Palmitoylcarnitine; ΔMass: 111.7550 Da]		No results	Invalid mass	No results	No results	No results	287.58	7.776	70759.2		0	24	0	0		No matches found	No matches found	92.7	3449.79	13194.6	66.8367	106.882	3.825	1.94	0.0503827	0.161383
	C7 H20 Cl N4 O3 P S2	Full match	No results	No results	No results	No results	338.04	0.777	70757.3		0	0	0	0		No matches found	No matches found		7228.71	7515.09	58.8968	110.713	1.04	0.06	0.128325	0.269832
		No results	No results	No results	No results	No results	527.256	12.302	70701.7		0	0	0	0		No matches found	No matches found		3295.71	3424.32	8.62356	168.548	1.039	0.06	0.20288	0.358935
		No results	No results	No results	No results	No results	246.159	14.419	71540.3		0	0	0	0		No matches found	No matches found		57143.4	60281.4	19.0343	21.0429	1.055	0.08	0.817881	0.864537
		No results	No results	No results	No results	No results	801.669	23.631	70676.3		0	0	0	0		No matches found	No matches found		9036.92	10615	40.3175	112.084	1.175	0.23	0.367243	0.482182
	C14 H55 N8 O6 P3 S2	Full match	No results	No results	No results	No results	588.291	14.351	70670		0	0	0	0		No matches found	No matches found		3314.57	10247.8	118.496	116.566	3.092	1.63	0.0809313	0.206652
	C36 H25 N5 O2	Full match	No results	No results	No match	No results	559.2	1.337	70655.8		1	0	0	0		No matches found	No matches found		1678.56	2639.79	25.5109	143.32	1.573	0.65	0.0817726	0.207748
	C6 H16 N O6 P	Full match	No results	No results	No results	No results	229.071	6.902	200552		0	0	0	0		No matches found	No matches found		6632.29	16241.2	126.997	159.661	2.449	1.29	0.315472	0.471961
[Similar to: Poly THF n12; ΔMass: 361.2719 Da]	C32 H61 N P2	Full match	Invalid mass	No results	No results	No results	521.429	17.471	169554		0	7	0	0		No matches found	No matches found	86.3	20575	3516.18	133.311	111.787	0.171	-2.55	0.13795	0.28181
	C29 H67 N7 O4 S	Full match	No results	No results	No results	No results	609.497	22.739	70646.9		0	0	0	0		No matches found	No matches found		51363.9	47958.7	18.0847	22.7018	0.934	-0.1	0.825485	0.871084
	C39 H31 N3 O	Full match	No results	No results	No results	No results	557.247	10.03	70641.7		0	0	0	0		No matches found	No matches found		2818.56	2967.13	11.5083	144.155	1.053	0.07	0.103012	0.236545
	C32 H88 N7 O12 P	Full match	No results	No results	No results	No results	793.623	20.082	73953.9		0	0	0	0		No matches found	No matches found		23301.9	27893.9	24.0181	8.88699	1.197	0.26	0.0122635	0.0805496
	C6 H20 N7 O4 P3	Full match	No results	No results	No match	No results	347.078	1.59	70634.6		1	0	0	0		No matches found	No matches found		2969.86	8102.43	79.0758	120.744	2.728	1.45	0.0799848	0.205342
	C25 H11 N7 O2	Full match	No results	No results	No results	No results	441.097	5.977	70633.2		0	0	0	0		No matches found	No matches found		2727.7	3146.45	187.092	207.274	1.154	0.21	0.554567	0.645949
	C29 H39 N P2 S	Full match	No results	No results	No results	No results	495.229	8.786	70626.5		0	0	0	0		No matches found	No matches found		3836.83	3274.11	137.29	10.9869	0.853	-0.23	0.0718397	0.193579
(5S,6S)-5-Hydroxy-4-methoxy-6-[(E)-2-phenylvinyl]-5,6-dihydro-2H-pyran-2-one	C14 H14 O4	No match	Invalid mass	No results	No match	No results	246.087	7.676	99902	34.9	1	1	0	0		No matches found	No matches found		3117.98	37415.7	207.622	72.7719	12	3.58	0.00619165	0.0563353
[Similar to: Oxyphenbutazone; ΔMass: 16.1332 Da]	C6 H13 O12 P	Full match	Invalid mass	No results	No results	No results	308.014	2.179	70620.3		0	34	0	0		No matches found	No matches found	78.4	2758.7	30999.2	141.712	78.605	11.237	3.49	0.00912049	0.0695026
		No results	No results	No results	No results	No results	1996.79	12.434	142926		0	0	0	0		No matches found	No matches found		35345.3	969.97	99.0531	213.301	0.027	-5.19	0.00581122	0.0546708
	C10 H40 N2 O11 P2 S	Full match	No results	No results	No results	No results	458.183	1.014	71513.8		0	0	0	0		No matches found	No matches found		5934.31	13833	36.8353	100.32	2.331	1.22	0.0549903	0.16835
	C9 H19 N6 O4 P S2	Full match	No results	No results	No results	No results	370.064	3.354	80268.7		0	0	0	0		No matches found	No matches found		22994.8	22738	71.6002	77.5759	0.989	-0.02	0.556963	0.647936
	C33 H36 N O2 P3 S2	Full match	No results	No results	No results	No results	635.14	9.952	70981.4		0	0	0	0		No matches found	No matches found		2657.21	2631.1	6.77537	220.303	0.99	-0.01	0.325537	0.471961
	C16 H33 N7 O4 S2	Full match	No results	No results	No results	No results	451.203	7.174	71452.6		0	0	0	0		No matches found	No matches found		4108.05	18781.8	26.7111	88.4232	4.572	2.19	0.0172552	0.0958
	C7 H15 O9 P S2	Full match	No results	No results	No results	No results	337.989	0.925	71451.8		0	0	0	0		No matches found	No matches found		15029.1	17422.6	39.3039	85.9833	1.159	0.21	0.569409	0.659068
	C10 H28 N6 O15 P2	Full match	No results	No results	No match	No results	534.109	5.897	71442.6		1	0	0	0		No matches found	No matches found		3362.72	3687.09	51.3973	202.899	1.096	0.13	0.357457	0.475267
	C25 H37 N3 O12 S	Full match	No results	No results	No results	No results	603.21	4.016	142167		0	0	0	0		No matches found	No matches found		2769.03	17020.7	155.019	136.103	6.147	2.62	0.0882743	0.216292
	C6 H20 N9 O5 P	Full match	No results	No results	No results	No results	329.132	0.951	108583		0	0	0	0		No matches found	No matches found		11197	48231.8	136.089	58.5774	4.308	2.11	0.0628991	0.179986
	C16 H9 N3 O9 S2	Full match	No results	No results	No results	No results	450.977	2.569	71393.5		0	0	0	0		No matches found	No matches found		2603.72	4283.65	44.4414	176.596	1.645	0.72	0.214848	0.372843
[Similar to: 6α-Methylprednisolone 21-hemisuccinate; ΔMass: -0.0703 Da]	C22 H51 O4 P S2	Full match	Invalid mass	No results	No results	No results	474.296	12.554	71392		0	38	0	0		No matches found	No matches found	91.9	3257.29	5129.16	20.9913	152.958	1.575	0.66	0.151135	0.298644
	C42 H81 N O5	Full match	No results	No results	No results	No results	679.611	24.376	71365.1		0	0	0	0		No matches found	No matches found		51354.9	48661.2	13.4639	24.9894	0.948	-0.08	0.240291	0.401145
	C10 H15 N3 O7 S	Full match	No results	No results	No results	No results	321.063	2.018	71361.3		0	0	0	0		No matches found	No matches found		3988.89	3491.99	181.58	83.0521	0.875	-0.19	0.444972	0.547565
		No results	No results	No results	No results	No results	1098.29	5.265	100668		0	0	0	0		No matches found	No matches found		42952.4	1562.92	57.2404	187.174	0.036	-4.78	0.00029543	0.00892719
	C27 H20 N2 O11 P2 S	Full match	No results	No results	No results	No results	642.027	1.061	71320.8		0	0	0	0		No matches found	No matches found		16079.9	12475.8	93.0787	39.365	0.776	-0.37	0.112807	0.249759
	C24 H51 O9 P S	Full match	No results	No results	No results	No results	546.298	12.711	81153.8		0	0	0	0		No matches found	No matches found		2605.86	2740.24	151.587	149.186	1.052	0.07	0.136868	0.280462
	C19 H32 N10 O10 P2	Full match	No results	No results	No results	No results	622.178	2.247	71291.3		0	0	0	0		No matches found	No matches found		1891.76	2632.05	30.9926	195.943	1.391	0.48	0.222482	0.381512
	C10 H35 Br P2 S	Full match	No results	No results	No results	No results	328.112	4.16	71269.1		0	0	0	0		No matches found	No matches found		2568.5	3436.98	50.3626	204.486	1.338	0.42	0.31499	0.471961
	C7 H13 N2 O6 P	Full match	No results	No results	No results	No results	252.051	8.021	71243.3		0	0	0	0		No matches found	No matches found		2704.09	3113.78	154.093	197.494	1.152	0.2	0.535847	0.628611
[Similar to: Amphomycin; ΔMass: 928.4407 Da]	C11 H32 N5 O6 P	Full match	Invalid mass	No results	No results	No results	361.21	1.954	71226.3		0	1	0	0		No matches found	No matches found	63.4	2449.39	4559.78	81.6796	133.051	1.862	0.9	0.0865354	0.214145
		No results	No results	No results	No results	No results	456.198	1.325	71216.6		0	0	0	1	Other	No matches found	No matches found		3854.48	27450.1	74.0832	64.9439	7.122	2.83	0.00293645	0.0374531
	C8 H21 Cl N10 O2	Full match	No results	Invalid mass	No match	No match	324.153	8.691	71213.2		5	0	0	1	Other	Single match found	No matches found		4730.31	7229.7	126.457	116.233	1.528	0.61	0.11233	0.249178
5J61HSP0QJ	C17 H15 F2 I N4 O4	No results	No results	No results	Full match	No results	504.011	11.37	71204		1	0	0	0		No matches found	No matches found		3111.59	2875.96	9.69298	222.189	0.924	-0.11	0.362648	0.478567
		No results	No results	No results	No results	No results	459.135	2.181	71165.2		0	0	0	0		No matches found	No matches found		2464.47	18559.6	174.41	84.3448	7.531	2.91	0.0202461	0.103498
2-Methyl-6-oxohepta-2_4-dienal	C8 H12 O2	Full match	No results	Partial match	Partial match	Full match	140.084	11.577	71136.9		25	0	0	0		Multiple matches found	No matches found		13160.1	2823.31	113.005	103.497	0.215	-2.22	0.058174	0.173429
	C31 H37 N O8	Full match	No results	No results	No results	No results	551.253	12.249	89689.8		0	0	0	0		No matches found	No matches found		3097.89	8186.02	195.446	109.481	2.642	1.4	0.0656859	0.184045
2-Methyl-3-hydroxy-5-formylpyridine-4-carboxylate	C8 H7 N O4	Full match	No results	Not the top hit	Partial match	Full match	181.038	2.897	278184		13	0	0	3	Other	Single match found	No matches found		3112.98	20778.6	55.5121	160.573	6.675	2.74	0.104642	0.238698
	C8 H5 O8 P3	Full match	No results	No results	No results	No results	321.919	0.839	71113.8		0	0	0	0		No matches found	No matches found		42795.3	7205.89	59.6559	77.5408	0.168	-2.57	0.00157449	0.0254435
		No results	No results	No results	No results	No results	1069.87	20.586	104534		0	0	0	0		No matches found	No matches found		50975.8	58195.9	39.8649	54.253	1.142	0.19	0.52135	0.616039
	C15 H57 N6 O9 P S	Full match	No results	No results	No results	No results	528.364	20.269	106943		0	0	0	0		No matches found	No matches found		69663.4	58970.4	23.6215	17.0269	0.847	-0.24	0.115526	0.253657
		No results	No results	No results	No results	No results	141.979	0.719	154722		0	0	0	0		No matches found	No matches found		90856.5	76210.3	29.1306	53.7513	0.839	-0.25	0.1766	0.328297
	C30 H33 N O5	Full match	No results	No results	No results	No results	487.235	9.727	70991.8		0	0	0	0		No matches found	No matches found		3027.48	8068.29	165.223	127.492	2.665	1.41	0.139235	0.283191
	C31 H59 N8 O6 P S	Full match	No results	No results	No results	No results	702.402	10.235	1.55219e+06		0	0	0	0		No matches found	No matches found		2736.71	2792.05	32.5928	309.402	1.02	0.03	0.342729	0.471961
	C6 H17 N6 O6 P	Full match	No results	No results	No results	No results	300.095	9.617	141600		0	0	0	0		No matches found	No matches found		2930.68	15147	31.6875	131.57	5.168	2.37	0.0591006	0.174599
	C26 H30 O2 P2	Full match	No results	No results	No match	No results	436.171	11.873	73815.7		1	0	0	0		No matches found	No matches found		4080.89	4427.06	2.30446	155.745	1.085	0.12	0.177088	0.328806
	C11 H39 N3 O6 P2	Full match	No results	No results	No results	No results	371.231	5.333	72210.3		0	0	0	0		No matches found	No matches found		38102.2	19185.9	28.3159	92.9699	0.504	-0.99	0.347315	0.471961
	C9 H24 N7 P3	Full match	No results	No results	No match	No results	323.13	1.839	72227.1		2	0	0	0		No matches found	No matches found		2608.23	4064.59	98.2607	167.983	1.558	0.64	0.240608	0.401377
		No results	No results	No results	No results	No results	119.059	0.936	998383		0	0	0	0		No matches found	No matches found		49292.4	305204	90.2999	82.241	6.192	2.63	0.0114201	0.0777309
	C7 H26 N8 O3 P2	Full match	No results	No results	No results	No results	332.16	13.926	73415.5		0	0	0	0		No matches found	No matches found		53767.7	51512.2	12.1646	22.6502	0.958	-0.06	0.803125	0.853677
	C7 H11 N7 O3	Full match	No results	No results	No results	No results	241.093	1.138	88846		0	0	0	0		No matches found	No matches found		2404.52	27834.5	201.222	94.4351	11.576	3.53	0.0603954	0.176392
	C27 H77 N6 O11 P S	Full match	No results	No results	No results	No results	724.509	21.004	87278.8		0	0	0	0		No matches found	No matches found		29603.6	26941.8	15.1109	24.1088	0.91	-0.14	0.896328	0.925145
3,5a,9-Trimethyl-2,3,3a,4,5,5a,8,9b-octahydronaphtho[1,2-b]furan-2,8-dione	C15 H18 O3	Full match	Full match	Full match	Partial match	Full match	246.126	4.2	73615	35.6	31	1	0	1	Other	Single match found	Multiple matches found		37681.5	2593.92	72.2508	47.4755	0.069	-3.86	0.000676863	0.0150766
		No results	No results	No results	No results	No results	300.213	9.276	76102.9		0	0	0	0		No matches found	No matches found		2806.4	7017.97	156.356	128.969	2.501	1.32	0.0938065	0.223366
	C23 H16 O7	Full match	No results	No results	No match	No results	404.089	12.674	73371.4		1	0	0	0		No matches found	No matches found		3396.73	3388.66	112.735	146.255	0.998	0	0.203779	0.360036
	C27 H40 N4 O	Full match	No results	No results	No match	No results	436.319	13.243	73370.1		1	0	0	0		No matches found	No matches found		4557.43	13140.4	20.3844	101.652	2.883	1.53	0.0394521	0.14319
	C25 H34 N2 O7 P2	Full match	No results	No results	No match	No results	536.184	1.344	73360.6		1	0	0	0		No matches found	No matches found		1695.27	2617.41	123.031	153.904	1.544	0.63	0.12329	0.263239
	C16 H43 N6 O10 P	Full match	No results	No results	No match	No results	510.276	12.15	73356.8		2	0	0	0		No matches found	No matches found		2540.17	6533.05	137.356	127.401	2.572	1.36	0.0894736	0.217715
	C13 H16 N6 O S2	Full match	No results	No results	No match	No results	336.082	4.539	73319.4		1	0	0	0		No matches found	No matches found		3573.73	4317.17	126.867	195.219	1.208	0.27	0.465214	0.565591
		No results	No results	No results	No results	No results	910.115	0.913	590444		0	0	0	0		No matches found	No matches found		16413.2	5965.4	166.794	170.926	0.363	-1.46	0.0763264	0.200333
	C14 H28 N2 O S2	Full match	No results	Unused	No match	No match	304.165	14.104	73282.4		2	0	0	0		Single match found	No matches found		19602.4	14770.6	67.8798	113.636	0.754	-0.41	0.438658	0.54169
[Similar to: 5-[2-(3-Furyl)ethyl]-8-hydroxy-5,6,8a-trimethyl-3,4,4a,5,6,7,8,8a-octahydro-1-naphthalenecarboxylic acid; ΔMass: -50.9778 Da]	C19 H29 N O5 S	Full match	Invalid mass	No results	No results	No results	383.177	4.631	73268.3		0	18	0	0		No matches found	No matches found	72	3178.76	3485.9	19.0196	200.843	1.097	0.13	0.292352	0.453056
	C33 H50 O6	Full match	No results	No results	No results	No results	542.361	19.538	81777.9		0	0	0	0		No matches found	No matches found		64154.4	54814.1	12.5281	17.0863	0.854	-0.23	0.406882	0.513184
19-Nortestosterone	C18 H26 O2	Not the top hit	Full match	Partial match	Full match	No results	274.193	14.89	73254.4	45.4	19	1	0	0		No matches found	No matches found		3415.91	9746.12	107.101	120.112	2.853	1.51	0.0934334	0.22298
	C7 H19 O11 P	Full match	No results	No results	No results	No results	310.066	1.173	73244.3		0	0	0	0		No matches found	No matches found		3554.61	21387.6	130.348	84.619	6.017	2.59	0.0145741	0.0872742
	C9 H10 N10 O7 S2	Full match	No results	No results	No results	No results	434.017	2.751	168456		0	0	0	0		No matches found	No matches found		103381	4538.29	50.7192	117.53	0.044	-4.51	3.29547e-05	0.00246241
		No results	No results	No results	No results	No results	313.613	0.7	73194.5		0	0	0	0		No matches found	No matches found		7565.64	7954.13	112.439	126.134	1.051	0.07	0.400483	0.507653
	C20 H40 N P3 S2	Full match	No results	No results	No results	No results	451.182	8.457	73194.4		0	0	0	0		No matches found	No matches found		2684.91	3255.88	203.717	191.064	1.213	0.28	0.502186	0.598435
Aphidicol-16-ene	C20 H32	Full match	No results	Partial match	Partial match	Full match	272.25	19.829	73181.6		46	0	0	27	Other	Multiple matches found	No matches found		28806.1	29925.6	22.3068	21.2699	1.039	0.06	0.322319	0.471961
Etoricoxib	C18 H15 Cl N2 O2 S	No match	Invalid mass	No results	No results	No match	358.052	8.86	143878	35.2	0	2	0	0		No matches found	Multiple matches found		22575.3	3346.22	119.129	119.122	0.148	-2.75	0.043159	0.149595
	C7 H14 P2	Full match	No results	No results	No results	No results	160.057	2.328	817673		0	0	0	0		No matches found	No matches found		7123.1	3891.33	123.431	277.478	0.546	-0.87	0.369647	0.483631
[Similar to: L-Glutathione oxidized; ΔMass: 356.0360 Da]		No results	Invalid mass	No results	No results	No results	256.116	5.275	83046		0	13	0	0		No matches found	No matches found	81	35767.3	37520.3	28.4313	55.6721	1.049	0.07	0.472364	0.571734
	C12 H30 O14 S	Full match	No results	No results	No results	No results	430.135	4.252	73019.9		0	0	0	0		No matches found	No matches found		2571.8	2518.77	96.3355	222.186	0.979	-0.03	0.497756	0.594203
Plerixafor	C28 H54 N8	Full match	No results	No results	Full match	No results	502.447	21.997	73005.7		1	0	0	0		No matches found	No matches found		52215.6	62387	18.6326	10.9167	1.195	0.26	0.0976071	0.228866
	C5 H18 N7 O P3	Full match	No results	No results	No results	No results	285.078	1.63	73005		0	0	0	0		No matches found	No matches found		3160.31	3830.06	29.9807	139.338	1.212	0.28	0.0996773	0.231353
[Similar to: 17(S)-HETE; ΔMass: -66.8973 Da]	C14 H32 N O3 P3 S	Full match	Invalid mass	No results	No match	No match	387.132	5.624	337174		1	34	0	0		No matches found	Multiple matches found	73	33549.2	3094.78	134.127	9.03583	0.092	-3.44	0.0248112	0.113499
	C5 H13 N10 O2 P S2	Full match	No results	No results	No results	No results	340.041	2.188	87474.8		0	0	0	0		No matches found	No matches found		2784.52	16269	149.02	89.1401	5.843	2.55	0.0211701	0.105271
	C32 H79 N6 O10 P3	Full match	No results	No results	No results	No results	800.506	20.602	132252		0	0	0	0		No matches found	No matches found		30952.4	46617.5	86.9446	79.9314	1.506	0.59	0.938893	0.955701
	C34 H22 O2	Full match	No results	No results	No results	No match	462.163	10.747	72976.9		0	0	0	0		No matches found	Multiple matches found		11890.3	2926.2	124.769	33.4641	0.246	-2.02	0.0486406	0.158509
	C7 H18 N O8 P	Full match	No results	No results	No results	No results	275.077	2.452	178686		0	0	0	0		No matches found	No matches found		11529.6	43018.5	97.1542	90.442	3.731	1.9	0.046482	0.154797
	C17 H27 O2 P S2	Full match	No results	No results	No match	No results	358.12	1.732	73469.6		1	0	0	0		No matches found	No matches found		3953.5	13009.6	128.349	101.718	3.291	1.72	0.0524634	0.164583
	C19 H34 N10 O12	Full match	No results	No results	No results	No results	594.235	12.021	73768.9		0	0	0	0		No matches found	No matches found		3241.69	3261.96	4.92604	206.429	1.006	0.01	0.312881	0.47171
	C6 H12 N8 S	Full match	No results	Invalid mass	No match	No results	228.09	4.261	73767.6		2	0	0	1	Other	No matches found	No matches found		2971.98	2954.64	46.748	208.425	0.994	-0.01	0.337613	0.471961
	C20 H18 O S	Full match	No results	No match	No results	No results	306.108	8.535	73752.7		0	0	0	1	Other	No matches found	No matches found		2851.58	20593.7	153.564	85.9205	7.222	2.85	0.0180534	0.0979239
Methyl N-acetyl-L-alanyl-L-alanyl-L-alaninate	C12 H21 N3 O5	No results	No results	No results	Full match	No results	287.148	0.769	150766		1	0	0	0		No matches found	No matches found		11536.4	53120	74.9786	80.0913	4.605	2.2	0.0162054	0.0923906
		No results	No results	No results	No results	No results	1052.74	19.706	84865.9		0	0	0	0		No matches found	No matches found		43745.1	42623.8	39.592	54.5599	0.974	-0.04	0.543248	0.635483
		No results	No results	No results	No results	No results	113.047	0.99	152220		0	0	0	0		No matches found	No matches found		15908	13828.6	107.511	92.7917	0.869	-0.2	0.204967	0.361453
	C56 H116 N9 O6 P3 S	Full match	No results	No results	No results	No results	1135.8	24.366	73740.2		0	0	0	0		No matches found	No matches found		6253.19	6180.34	140.345	164.487	0.988	-0.02	0.746312	0.810152
		No results	No results	No results	No results	No results	661.564	23.823	73713.5		0	0	0	0		No matches found	No matches found		5782.1	6705.28	71.2373	150.558	1.16	0.21	0.395464	0.503408
	C15 H33 O4 P3	Full match	No results	Invalid mass	No results	No results	370.16	13.592	73709.9		0	0	0	0		No matches found	No matches found		3622.89	10651.9	37.0123	109.28	2.94	1.56	0.0426284	0.148696
	C25 H42 O13 S	Full match	No results	No results	No results	No results	582.235	9.592	73692.3		0	0	0	0		No matches found	No matches found		2820.38	7644.64	112.977	128.122	2.71	1.44	0.0966905	0.227417
	C20 H24 N10	Full match	No results	No results	No results	No results	404.217	9.755	73691.5		0	0	0	0		No matches found	No matches found		3184.82	23319	147.31	91.2528	7.322	2.87	0.0252532	0.114361
N-(Cyclohexylcarbamoyl)glycine	C9 H16 N2 O3	Full match	No results	No results	Full match	No results	200.116	2.044	73686.3		1	0	0	0		No matches found	No matches found		2706.16	17931.4	64.4243	90.547	6.626	2.73	0.0197037	0.102412
	C13 H45 N3 O6 P2	Full match	No results	No results	No match	No results	401.278	9.803	73676.2		2	0	0	0		No matches found	No matches found		3255.08	3730.86	8.25022	160.394	1.146	0.2	0.169834	0.320837
[Similar to: PEG n13; ΔMass: 24.3320 Da]		No results	Invalid mass	No results	No results	No results	566.019	10.869	73668.8		0	14	0	0		No matches found	No matches found	76.9	3291.19	3249.87	5.32184	216.572	0.987	-0.02	0.350963	0.472361
2,2-Methylenebis(4-ethyl-6-tert-butylphenol)	C25 H36 O2	No results	Invalid mass	No results	No results	No results	390.247	22.623	77262.9	96.9	0	1	0	0		No matches found	No matches found		34308.2	48900.7	40.9583	38.3069	1.425	0.51	0.543024	0.635309
	C15 H38 O8 P2	Full match	No results	No results	No results	No results	408.203	6.727	73647.1		0	0	0	0		No matches found	No matches found		4072.11	5869.37	135.628	152.515	1.441	0.53	0.373777	0.486336
Carbofuran	C12 H15 N O3	Full match	No results	No results	Full match	No results	221.105	1.738	73643.5		5	0	0	0		No matches found	No matches found		12518.6	29500.9	63.9058	70.8468	2.357	1.24	0.0200387	0.103175
	C30 H29 O7 P	Full match	No results	No results	No results	No results	532.165	4.96	73629.6		0	0	0	0		No matches found	No matches found		2884.58	13264.1	126.186	100.682	4.598	2.2	0.0407782	0.145441
		No results	No results	No results	No results	No results	456.89	9.974	73621.8		0	0	0	0		No matches found	No matches found		2726.53	2701.76	7.78049	228.369	0.991	-0.01	0.344628	0.471961
	C17 H27 N5 P2	Full match	No results	No results	No results	No results	363.174	5.797	73611.6		0	0	0	0		No matches found	No matches found		2804.28	3002.16	188.016	13.4492	1.071	0.1	0.198188	0.353634
[Similar to: Maduramicin; ΔMass: 579.4025 Da]	C7 H24 N5 O8 P	Full match	Invalid mass	No results	No match	No results	337.137	2.378	219546		2	9	0	0		No matches found	No matches found	67.2	3090.72	24338.9	206.972	131.347	7.875	2.98	0.0814829	0.207479
		No results	No results	No results	No results	No results	663.887	0.912	73591.5		0	0	0	0		No matches found	No matches found		10418.1	8797.75	101.296	79.3318	0.844	-0.24	0.18007	0.332333
		No results	No results	No results	No results	No results	805.684	0.851	73576.1		0	0	0	0		No matches found	No matches found		6793.54	6515.05	12.7128	148.516	0.959	-0.06	0.295054	0.455256
[Similar to: Fluoxymesterone; ΔMass: -25.6928 Da]	C8 H8 Cl2 N2 O4 S3	Full match	Invalid mass	No results	No results	No results	361.903	3.796	99140.8		0	51	0	0		No matches found	No matches found	89.5	1900.37	2552.9	105.756	181.539	1.343	0.43	0.185801	0.338506
[Similar to: 2-{[2-(1-Pyrrolidinyl)-5-(trifluoromethyl)anilino]carbonyl}benzoic acid; ΔMass: -11.9847 Da]	C6 H20 N10 O6 P2	Full match	Invalid mass	No results	No results	No results	390.104	7.664	73531.4		0	33	0	0		No matches found	No matches found	94.6	2855.67	9161.4	115.67	115.83	3.208	1.68	0.0612634	0.178097
	C9 H25 O8 P	Full match	No results	No results	No match	No results	292.129	8.184	131639		1	0	0	0		No matches found	No matches found		25918.3	42728.2	43.5313	76.6781	1.649	0.72	0.0681835	0.187592
[Similar to: Cortisol; ΔMass: -118.9353 Da]	C19 H33 N O7 P2 S	Full match	Invalid mass	No results	No results	No results	481.145	12.005	73527.8		0	25	0	0		No matches found	No matches found	68.5	3035.89	24196.5	147.667	90.043	7.97	2.99	0.0395136	0.14319
		No results	No results	No results	No results	No results	503.85	0.856	73524.8		0	0	0	0		No matches found	No matches found		13163.4	3222.5	101.122	175.856	0.245	-2.03	0.236566	0.397303
	C13 H40 N5 O3 P S2	Full match	No results	No results	No results	No results	409.231	9.507	73521.1		0	0	0	0		No matches found	No matches found		2939.37	2967.42	3.23748	199.47	1.01	0.01	0.275149	0.43608
		No results	No results	No results	No results	No results	800.828	0.843	215514		0	0	0	0		No matches found	No matches found		63682.9	4911.71	80.1619	196.209	0.077	-3.7	0.00437974	0.0471989
		No results	No results	No results	No results	No results	137.06	0.747	151179		0	0	0	0		No matches found	No matches found		93953.4	89988	22.8029	53.1112	0.958	-0.06	0.69274	0.766642
		No results	No results	No results	No results	No results	1815.33	0.855	72972.4		0	0	0	0		No matches found	No matches found		4528.23	4548.73	11.912	152.546	1.005	0.01	0.196083	0.350956
	C36 H60 N2 O13 P2 S4	Full match	No results	No match	No match	No match	918.245	8.873	72923.4		2	0	0	2	Other	Single match found	No matches found		2549.01	2652.38	244.072	9.65768	1.041	0.06	0.35135	0.47243
		No results	No results	No results	No results	No results	450.21	5.489	81559.7		0	0	0	0		No matches found	No matches found		2746.9	22581.7	159.877	92.4802	8.221	3.04	0.022515	0.1078
	C6 H19 N10 O P3	Full match	No results	No match	No match	No results	340.096	10.6	72503.3		6	0	0	2	Other	No matches found	No matches found		2862.31	13466.4	183.975	108.978	4.705	2.23	0.0655552	0.183874
	C29 H33 N5 O14 P2	Full match	No results	No results	No results	No results	737.15	11.88	72495.7		0	0	0	0		No matches found	No matches found		2659.48	2709.13	157.561	227.408	1.019	0.03	0.509442	0.605117
		No results	No results	No results	No results	No results	1153.48	3.543	125832		0	0	0	0		No matches found	No matches found		4381.96	10829.1	54.0077	145.752	2.471	1.31	0.116753	0.255154
		No results	No results	No results	No results	No results	687.731	0.853	72482.2		0	0	0	0		No matches found	No matches found		5903.72	6233.24	11.9578	148.286	1.056	0.08	0.250451	0.411273
	C11 H37 N3 O5 P2	Full match	No results	No results	No results	No results	353.22	9.284	72472.3		0	0	0	0		No matches found	No matches found		3939.72	5063.34	4.55201	134.908	1.285	0.36	0.104993	0.239337
	C8 H28 O7 P2	Full match	No results	No results	No match	No results	298.132	8.668	72469.4		1	0	0	0		No matches found	No matches found		2690.18	7948.32	20.9061	117.229	2.955	1.56	0.0455141	0.153374
	C27 H29 N2 P S	Full match	No results	No results	No results	No results	444.179	1.588	72468.4		0	0	0	0		No matches found	No matches found		3129.07	4696.29	64.9613	172.128	1.501	0.59	0.249968	0.410784
		No results	No results	No results	No results	No results	715.857	3.818	347650		0	0	0	0		No matches found	No matches found		1556.36	1995.75	337.915	182.369	1.282	0.36	0.623548	0.70808
	C32 H42 O4 P2	Full match	No results	No results	No results	No match	552.257	10.804	72445		0	0	0	0		No matches found	Single match found		4155.24	3024.76	149.495	64.0669	0.728	-0.46	0.162365	0.312356
	C5 H13 N2 O4 P	Full match	No results	Invalid mass	No results	No results	196.061	3.613	115138		0	0	0	4	Other	No matches found	No matches found		3103.52	9070.73	50.7078	125.926	2.923	1.55	0.0569409	0.171527
Urapidil Dehydration Sulfation	C18 H26 N4 O5 S	No results	No results	No results	No results	Full match	410.162	3.148	103578		0	0	0	0		No matches found	Single match found		5836.36	14447.9	171.639	110.85	2.476	1.31	0.124504	0.264946
		No results	No results	No results	No results	No results	730.795	0.841	72412.3		0	0	0	0		No matches found	No matches found		7359.86	4255.27	109.829	142.107	0.578	-0.79	0.840958	0.882833
	C88 H97 N O2 P2	Full match	No results	No results	No results	No results	1261.7	9.701	72405.5		0	0	0	0		No matches found	No matches found		2808.62	2898.87	5.51809	219.625	1.032	0.05	0.331161	0.471961
[Similar to: Sorbitan monolaurate; ΔMass: -85.1618 Da]	C17 H59 N3 O4 P2	Full match	Invalid mass	No results	No results	No results	431.397	21.841	84850.5		0	19	0	0		No matches found	No matches found	72.8	49508.1	50044.7	25.288	30.3003	1.011	0.02	0.900809	0.9283
	C13 H18 Cl N10 O4 P S	Full match	No results	No results	No results	No results	476.066	4.5	97954.4		0	0	0	0		No matches found	No matches found		8619.29	4199.53	104.108	168.56	0.487	-1.04	0.614351	0.700053
20-trifluoromethyl-leukotriene B4	C20 H29 F3 O4	No results	Invalid mass	No results	Full match	No results	390.201	10.684	72363.6		2	33	0	0		No matches found	No matches found	93.3	6410.68	6495.07	16.4662	143.645	1.013	0.02	0.286498	0.447226
	C10 H38 N3 O3 P3 S	Full match	No results	No results	No match	No results	373.185	2.479	72361		9	0	0	0		No matches found	No matches found		3508.71	20719.2	116.851	90.7946	5.905	2.56	0.0228694	0.108941
	C24 H44 N6 O3 S	Full match	No results	No results	No results	No results	496.319	18.987	95954.7		0	0	0	0		No matches found	No matches found		79376.2	80663.3	9.18278	10.2463	1.016	0.02	0.9041	0.930721
haloxyfop-methyl	C16 H13 Cl F3 N O4	No results	No results	No results	Full match	No results	375.048	1.174	72719		1	0	0	0		No matches found	No matches found		6697.75	32938.7	146.659	48.2831	4.918	2.3	0.00163448	0.0259169
		No results	No results	No results	No results	No results	630.86	0.841	229137		0	0	0	0		No matches found	No matches found		85085.7	4809.72	65.7083	186.707	0.057	-4.14	0.00127569	0.0221859
		No results	No results	No results	No results	No results	1187.71	0.839	72298.4		0	0	0	0		No matches found	No matches found		16434	4248.2	89.172	78.0948	0.259	-1.95	0.0164817	0.0934074
		No results	No results	No results	No results	No results	746.815	0.841	91394.4		0	0	0	0		No matches found	No matches found		66728.6	5587.61	42.2833	146.005	0.084	-3.58	0.00316009	0.0391149
		No results	No results	No results	No results	No results	1493.62	0.849	125144		0	0	0	0		No matches found	No matches found		58949.9	1868.77	47.8944	165.972	0.032	-4.98	0.00036944	0.010194
	C22 H20 N2 O	Full match	No results	No results	No results	No results	328.157	1.218	72263.2		0	0	0	0		No matches found	No matches found		2969.85	6640.74	62.3245	172.71	2.236	1.16	0.223241	0.382378
	C13 H50 N4 O10 S2	Full match	No results	No results	No results	No results	486.295	12.253	72257.7		0	0	0	0		No matches found	No matches found		3303.04	11378.2	54.1854	112.052	3.445	1.78	0.0558391	0.169676
	C16 H33 O11 P	Full match	No results	No results	No results	No results	432.176	2.326	72255.8		0	0	0	0		No matches found	No matches found		2533.27	20705.3	177.784	94.0573	8.173	3.03	0.030247	0.124977
	C61 H54 N3 O14 P3 S	Full match	No results	No results	No results	No results	1177.25	2.62	241062		0	0	0	0		No matches found	No matches found		1721.6	2463.33	265.137	285.679	1.431	0.52	0.454327	0.556079
	C18 H62 N10 O9 P2 S	Full match	No results	No results	No results	No results	656.39	2.168	72229.7		0	0	0	0		No matches found	No matches found		2440.74	5401.32	55.5225	155.139	2.213	1.15	0.155717	0.304174
		No results	No results	No results	No results	No results	741.79	0.848	174666		0	0	0	0		No matches found	No matches found		12642.3	6048.26	119.147	161.126	0.478	-1.06	0.611648	0.697774
	C22 H42 N9 O5 P	Full match	No results	No results	No results	No results	543.304	11.544	72954		0	0	0	0		No matches found	No matches found		6150.96	2900.62	43.6727	198.042	0.472	-1.08	0.588899	0.676927
	C14 H35 O14 P S2	Full match	No results	No results	No results	No results	522.121	9.871	72546.7		0	0	0	0		No matches found	No matches found		3352.16	15305.3	77.2638	98.7123	4.566	2.19	0.0279096	0.119856
	C21 H45 N7 O P2 S2	Full match	No results	No results	No results	No results	537.261	12.856	72563.3		0	0	0	0		No matches found	No matches found		2947.35	7337.01	13.6141	129.856	2.489	1.32	0.0780874	0.202902
		No results	No results	No results	No results	No results	861.792	0.855	106156		0	0	0	0		No matches found	No matches found		72069	2990.42	58.7223	170.409	0.041	-4.59	0.0556911	0.169508
		No results	No results	No results	No results	No results	155.029	1.086	163984		0	0	0	0		No matches found	No matches found		33327.1	14612.6	92.7445	50.2948	0.438	-1.19	0.0230252	0.109375
[Similar to: Betamethasone 17-valerate; ΔMass: 180.0975 Da]	C12 H28 N2 O2 S2	Full match	Invalid mass	No results	No results	No results	296.16	4.738	72894.3		0	61	0	0		No matches found	No matches found	90.1	2781.93	18778.9	132.145	94.3902	6.75	2.75	0.0223823	0.107592
		No results	No results	No results	No results	No results	942.547	12.448	104125		0	0	0	0		No matches found	No matches found		72890.3	1865.96	52.1972	261.927	0.026	-5.29	0.000691242	0.0152988
		No results	No results	No results	No results	No results	341.134	7.66	174846		0	0	0	0		No matches found	No matches found		3465.9	24561.8	139.866	126.837	7.087	2.83	0.0837434	0.210311
[Similar to: N-[4-(3-Chloro-4-methylphenyl)-5-methyl-1,3-thiazol-2-yl]-1-phenyl-5-propyl-1H-pyrazole-4-carboxamide; ΔMass: 206.1385 Da]	C8 H9 N2 O P S2	Full match	Invalid mass	No results	No results	No results	243.99	1.433	155027		0	42	0	0		No matches found	No matches found	81.6	11904.9	13024.5	74.4452	129.818	1.094	0.13	0.222249	0.381288
	C7 H17 Cl N8 O6	Full match	No results	No results	No results	No results	344.096	4.751	72840.4		0	0	0	0		No matches found	No matches found		18014.7	4057.28	93.7969	142.597	0.225	-2.15	0.184899	0.337519
		No results	No results	No results	No results	No results	1686.71	10.703	72830.8		0	0	0	0		No matches found	No matches found		1864.88	2006.77	114.849	190.261	1.076	0.11	0.237282	0.397912
Celastrol	C29 H38 O4	No match	Invalid mass	No results	No results	No results	450.274	19.956	75225.9	48.9	0	1	0	0		No matches found	No matches found		58653.5	60723.5	16.1959	13.8014	1.035	0.05	0.651089	0.73241
	C17 H25 P S5	Full match	No results	No results	No results	No results	420.03	2.754	187016		0	0	0	0		No matches found	No matches found		59393.7	3492.38	78.966	103.266	0.059	-4.09	0.00135156	0.0229847
Teicoplanin Hydration Oxidative Deamination to Alcohol Reduction	C8 H18 O9	No results	Invalid mass	No results	No results	Full match	258.095	7.507	72773.1		0	60	0	0		No matches found	Multiple matches found	85.6	45618.3	6037.38	48.2706	102.602	0.132	-2.92	0.000193443	0.00702512
		No results	No results	No results	No results	No results	2001.79	12.437	112524		0	0	0	0		No matches found	No matches found		76764.5	2171.48	67.7134	84.5497	0.028	-5.14	0.000276724	0.00858888
Jasmonal	C14 H18 O	Full match	No results	No results	Full match	No results	202.136	9.743	72717.3		6	0	0	0		No matches found	No matches found		10087.9	13800.5	61.9832	110.095	1.368	0.45	0.143202	0.288304
	C2 H7 N3 O13	Full match	No results	No results	No results	No results	280.998	1.174	72705.2		0	0	0	0		No matches found	No matches found		6419.36	33155.5	96.3993	47.7017	5.165	2.37	0.000626887	0.0144298
[Similar to: 1,3-Dimethyl-N-(3-morpholinopropyl)-4-nitro-1H-pyrazol-5-amine; ΔMass: -12.9226 Da]	C10 H20 N2 O4 S2	Full match	Invalid mass	No results	No results	No results	296.087	1.49	72703		0	22	0	0		No matches found	No matches found	79.3	2909.65	9365.11	148.302	114.45	3.219	1.69	0.079383	0.204569
	C17 H30 N4 O12	Full match	No results	No results	No results	No results	482.185	1.563	72701.3		0	0	0	0		No matches found	No matches found		1775.92	2347.12	18.3619	216.308	1.322	0.4	0.264134	0.425828
	C21 H45 N7 O2 S	Full match	No results	No results	No results	No results	459.335	7.181	72689.3		0	0	0	0		No matches found	No matches found		2762.97	2921.58	99.1721	216.295	1.057	0.08	0.392165	0.500905
	C22 H7 N10 O6 P3 S2	Full match	No results	No results	No results	No results	663.92	0.867	91683.9		0	0	0	0		No matches found	No matches found		24672.4	3545.79	80.6541	70.2356	0.144	-2.8	0.00274519	0.0362455
		No results	No results	No results	No results	No results	1552.57	0.852	72669.4		0	0	0	0		No matches found	No matches found		8217.05	7275.62	88.6299	128.173	0.885	-0.18	0.581834	0.670495
	C37 H64 N2 P2 S	Full match	No results	No results	No results	No results	630.426	22.741	72667.7		0	0	0	0		No matches found	No matches found		59615	55512.7	11.0081	8.64442	0.931	-0.1	0.105816	0.240436
	C15 H34 N2 O S2	Full match	No results	No results	No results	No results	322.212	17.776	72653.6		0	0	0	0		No matches found	No matches found		39223.4	38675	31.9521	21.7384	0.986	-0.02	0.777644	0.834896
		No results	No results	No results	No results	No results	723.773	0.869	103175		0	0	0	0		No matches found	No matches found		26424	6673.51	76.4152	137.08	0.253	-1.99	0.747174	0.810738
		No results	No results	No results	No results	No results	208.107	1.513	72635.5		0	0	0	0		No matches found	No matches found		4921.41	20631.2	92.0554	76.9017	4.192	2.07	0.0269295	0.117597
	C15 H36 N2 O3 S2	Full match	No results	No results	No results	No results	356.217	13.262	95647		0	0	0	0		No matches found	No matches found		37183.4	39492.3	16.1555	14.2717	1.062	0.09	0.88863	0.919053
		No results	No results	No results	No results	No results	377.091	7.148	72621.3		0	0	0	0		No matches found	No matches found		2124.17	2227.8	5.53645	240.173	1.049	0.07	0.338108	0.471961
	C15 H33 N O	Full match	No results	No results	No results	No results	243.256	14.8	72606.3		0	0	0	0		No matches found	No matches found		36261.9	34410.7	35.0705	23.0783	0.949	-0.08	0.497403	0.593908
Pethidine	C15 H21 N O2	Full match	No results	No results	Full match	No results	247.157	1.61	72592.5		6	0	0	0		No matches found	No matches found		1988.63	2388.78	15.1869	219.293	1.201	0.26	0.282354	0.443257
	C9 H31 N2 O3 P3 S	Full match	No results	No results	No results	No results	340.127	1.309	72587.9		0	0	0	0		No matches found	No matches found		2406.85	4502.43	19.0947	191.532	1.871	0.9	0.231944	0.392587
	C18 H52 N O9 P S	Full match	No results	No match	No match	No match	489.309	8.405	72564.9		4	0	0	0		Single match found	No matches found		2750.63	3125.27	52.016	205.626	1.136	0.18	0.317891	0.471961
		No results	No results	No results	No results	No results	359.303	20.061	86102.9		0	0	0	0		No matches found	No matches found		64007.3	59254.5	13.1397	20.0649	0.926	-0.11	0.668104	0.746576
		No results	No results	No results	No results	No results	348.132	2.406	303166		0	0	0	0		No matches found	No matches found		2398.32	46007	152.828	119.41	19.183	4.26	0.0342501	0.13336
	C9 H31 O8 P	Full match	No results	Invalid mass	No results	No results	298.175	13.172	80640.7		0	0	0	0		No matches found	No matches found		51077	48687.8	16.6353	7.48221	0.953	-0.07	0.040078	0.144365
	C26 H45 O8 P3	Full match	No results	No results	No results	No results	578.234	8.686	77117.9		0	0	0	0		No matches found	No matches found		3014.85	15931.9	193.82	104.146	5.284	2.4	0.0837976	0.210311
[Similar to: Permethrin; ΔMass: -0.2071 Da]		No results	Invalid mass	No results	No results	No results	390.286	18.417	81687.2		0	33	0	0		No matches found	No matches found	94.7	57101.9	59892.1	15.4134	13.0305	1.049	0.07	0.944441	0.959754
	C8 H25 O5 P	Full match	No results	No results	No results	No results	232.144	11.451	82029.8		0	0	0	0		No matches found	No matches found		57965.6	67313.7	18.4157	13.8995	1.161	0.22	0.171313	0.322443
	C22 H39 N8 P	Full match	No results	No match	No match	No results	446.303	14.853	81659.1		8	0	0	1	Other	No matches found	No matches found		3287.95	8982.52	22.3	150.376	2.732	1.45	0.136775	0.28034
	C4 H16 N10 O9 P2	Full match	No results	No results	No results	No results	410.059	10.226	81658.9		0	0	0	0		No matches found	No matches found		2485.05	2560.05	234.59	230.403	1.03	0.04	0.695697	0.768461
	C9 H27 O9 P	Full match	No results	No results	No results	No results	310.139	6.991	81649		0	0	0	0		No matches found	No matches found		4336.66	23275.7	89.4509	78.6171	5.367	2.42	0.0172686	0.0958
		No results	No results	No results	No results	No results	551.254	11.685	81620.1		0	0	0	0		No matches found	No matches found		3758.28	14502	150.563	97.1554	3.859	1.95	0.0368642	0.138365
[Similar to: Nor-LSD; ΔMass: 111.1636 Da]		No results	Invalid mass	No results	No results	No results	198.021	2.067	81597.5		0	4	0	0		No matches found	No matches found	72.9	13455.4	23893.4	106.836	80.5362	1.776	0.83	0.11297	0.249951
	C24 H12 O8	Full match	No results	No results	No results	No results	428.052	2.469	81591.8		0	0	0	0		No matches found	No matches found		2821.99	3778.23	23.878	218.171	1.339	0.42	0.316247	0.471961
	C9 H8 N4 O12	Full match	No results	No results	No results	No results	364.014	1.99	121795		0	0	0	0		No matches found	No matches found		5102.77	64847.3	179.089	70.1721	12.708	3.67	0.0052102	0.0517252
		No results	No results	No results	No results	No results	353.233	17.942	120575		0	0	0	0		No matches found	No matches found		73247.6	76859.7	9.06018	17.943	1.049	0.07	0.172763	0.323908
		No results	No results	No results	No results	No results	411.727	10.766	81562.6		0	0	0	0		No matches found	No matches found		2877.79	2702.78	9.77396	221.026	0.939	-0.09	0.320445	0.471961
	C19 H36 N9 O7 P S2	Full match	No results	No results	No results	No results	597.192	4.032	81543.6		0	0	0	0		No matches found	No matches found		2548.96	10236.6	102.508	129.83	4.016	2.01	0.0801171	0.205561
	C6 H19 N8 O P3	Full match	No results	No results	No results	No results	312.088	7.921	81528.7		0	0	0	0		No matches found	No matches found		3474.2	44860.3	151.044	74.7121	12.912	3.69	0.0252868	0.114451
Isoxanthopterin;2-Aminopteridine-4_7-diol	C6 H5 N5 O2	Full match	No results	Partial match	Partial match	Full match	179.044	1.03	177202		1	0	0	1	Other	Multiple matches found	No matches found		57871.2	39832.1	67.8977	69.3263	0.688	-0.54	0.709503	0.779479
	C20 H34 N2 O6 S	Full match	No results	No results	No match	No results	430.214	4.832	82363.4		1	0	0	0		No matches found	No matches found		2433.17	9618.29	156.47	127.396	3.953	1.98	0.0793824	0.204569
	C20 H12 N2 O3 P2 S3	Full match	No results	No results	No results	No results	485.948	2.346	81493.1		0	0	0	0		No matches found	No matches found		4632.43	7862	87.6931	133.686	1.697	0.76	0.159007	0.308355
		No results	No results	No results	No results	No results	1908.51	8.604	112777		0	0	0	0		No matches found	No matches found		27050.3	5010.27	84.1714	162.968	0.185	-2.43	0.567414	0.657872
	C68 H89 N7 O14 P2 S2	Full match	No results	No results	No results	No results	1353.54	1.624	81479.8		0	0	0	0		No matches found	No matches found		2640.74	20393	161.111	85.5337	7.722	2.95	0.0198094	0.102532
barbital	C8 H12 N2 O3	No results	Invalid mass	Full match	Full match	No results	184.085	0.965	81470.9		2	35	0	0		No matches found	No matches found	73.5	17358.5	19369.5	37.0443	89.889	1.116	0.16	0.126836	0.267903
	C21 H55 N6 O2 P S2	Full match	No results	No results	No results	No results	518.358	21.938	81470.1		0	0	0	0		No matches found	No matches found		26410	29912.1	23.0931	21.9568	1.133	0.18	0.637224	0.720075
		No results	No results	No results	No results	No results	1272.53	1.025	81458.9		0	0	0	0		No matches found	No matches found		4218.42	21061.6	78.4751	79.1929	4.993	2.32	0.0119673	0.0797259
		No results	No results	No results	No results	No results	830.861	3.686	81438.9		0	0	0	0		No matches found	No matches found		1246.47	1532.59	199.314	202.189	1.23	0.3	0.284711	0.445507
	C17 H33 N2 O3 P	Full match	No results	No results	No results	No results	344.224	20.234	81419.7		0	0	0	0		No matches found	No matches found		64217.1	64564.4	14.3556	16.9322	1.005	0.01	0.875746	0.909068
		No results	No results	No results	No results	No results	207.16	14.349	81417		0	0	0	0		No matches found	No matches found		45848.4	49234.3	20.3727	19.4134	1.074	0.1	0.973855	0.981235
2,3,4,5,6-Pentahydroxy-N-(2-hydroxyethyl)hexanamide	C8 H17 N O7	Full match	No results	No results	Full match	No results	239.101	2.738	186578		1	0	0	0		No matches found	No matches found		139007	33124.9	36.0325	70.0774	0.238	-2.07	2.10572e-05	0.00194145
[Similar to: Paclitaxel; ΔMass: 345.1324 Da]	C25 H29 N6 O4 P	Full match	Invalid mass	No results	No match	No results	508.199	4.809	96585.8		1	1	0	0		No matches found	No matches found	85	6060.01	2687.44	118.76	7.66588	0.443	-1.17	0.0179961	0.0977483
	C23 H53 N6 P3 S2	Full match	No results	No results	No results	No results	570.297	10.359	81375.3		0	0	0	0		No matches found	No matches found		3051.28	3215.82	222.937	133.813	1.054	0.08	0.195014	0.349745
	C9 H16 N2 O12 S	Full match	No results	No results	No results	No results	376.042	1.499	81374.5		0	0	0	0		No matches found	No matches found		2218.99	4942.26	30.4333	159.309	2.227	1.16	0.131551	0.273922
[Similar to: Progesterone; ΔMass: -229.0797 Da]	C30 H46 N3 O2 P S	Full match	Invalid mass	No results	No results	No results	543.304	10.737	81369.5		0	4	0	0		No matches found	No matches found	86.8	2986.69	3680.27	14.1947	179.066	1.232	0.3	0.208162	0.365182
[Similar to: Taurocholic acid; ΔMass: 2.0157 Da]	C28 H40 N3 O4 P	Full match	Invalid mass	No match	No match	No match	513.276	12.978	81700.9		1	1	0	0		Single match found	No matches found	60.8	3121.35	18046.3	23.3718	89.3237	5.782	2.53	0.0125576	0.0812304
		No results	No results	No results	No results	No results	1365.07	3.562	136992		0	0	0	0		No matches found	No matches found		4702.48	5589.69	193.564	188.385	1.189	0.25	0.447372	0.550038
	C6 H22 N O7 P S	Full match	No results	No results	No match	No results	283.085	3.255	305822		3	0	0	0		No matches found	No matches found		25196.1	45864.4	90.6028	133.071	1.82	0.86	0.284851	0.445644
	C4 H16 N8 O7 P2	Full match	No results	No results	No results	No results	350.061	6.837	124124		0	0	0	0		No matches found	No matches found		5428.65	13933.4	169.729	117.046	2.567	1.36	0.116694	0.255154
	C15 H7 Cl N6 O2 P2	Full match	No results	No results	No results	No results	399.979	8.098	516268		0	0	0	0		No matches found	No matches found		86845.4	100362	71.0355	118.205	1.156	0.21	0.45955	0.560602
PL3IQ40C34	C13 H24 O4	Full match	No results	Partial match	Full match	No results	244.168	13.044	82162		7	0	0	0		No matches found	No matches found		7759.95	5502.03	124.638	70.2397	0.709	-0.5	0.105243	0.239726
	C22 H43 O P3 S	Full match	No results	No results	No results	No results	448.224	7.375	82160.8		0	0	0	0		No matches found	No matches found		2858.35	5735.76	224.927	141.272	2.007	1	0.233478	0.394313
	C32 H35 N S	Full match	No results	No results	No results	No results	465.249	13.089	82138.8		0	0	0	0		No matches found	No matches found		3414.67	4992.2	1.55122	190.857	1.462	0.55	0.255303	0.416189
[Similar to: PEG n6; ΔMass: -17.0263 Da]	C7 H26 N9 O2 P	Full match	Invalid mass	No results	No results	No results	299.194	2.328	7.0088e+06		0	17	0	0		No matches found	No matches found	98	144254	78567.6	80.3751	243.483	0.545	-0.88	0.332002	0.471961
	C12 H38 N5 O2 P	Full match	No results	No results	No match	No results	315.277	15.223	90863.9		1	0	0	0		No matches found	No matches found		76626.6	78654.7	4.71206	11.2334	1.026	0.04	0.634637	0.718113
	C4 H16 N8 O4 S	Full match	No results	No results	No results	No results	272.102	9.51	82095.2		0	0	0	0		No matches found	No matches found		4587.71	4038.11	157.895	112.313	0.88	-0.18	0.716335	0.785299
	C12 H22 N2 O4 S2	Full match	No results	No results	No match	No results	322.102	1.559	82084.3		1	0	0	0		No matches found	No matches found		2730.82	6916.53	150.684	120.873	2.533	1.34	0.125005	0.265564
	C5 H10 N6	Full match	No results	No results	No results	No results	154.097	5.514	82076.1		0	0	0	0		No matches found	No matches found		4274.12	8929.91	136.404	146.999	2.089	1.06	0.645447	0.727614
1,1,1-Trifluoroacetone	C3 H3 F3 O	No results	No results	No results	Full match	No results	112.014	0.907	439878		1	0	0	0		No matches found	No matches found		82025.2	164842	71.6398	69.3848	2.01	1.01	0.0678391	0.187037
		No results	No results	No results	No results	No results	200.499	3.452	197094		0	0	0	0		No matches found	No matches found		2741.85	3090.19	304.726	188.715	1.127	0.17	0.805132	0.854627
	C22 H34 N O P3 S	Full match	No results	No results	No results	No results	453.157	7.556	81998.2		0	0	0	0		No matches found	No matches found		2964.33	3171.96	240.49	23.5213	1.07	0.1	0.375651	0.488083
	C18 H32 N5 O P S	Full match	No results	No results	No results	No results	397.208	16.766	108367		0	0	0	0		No matches found	No matches found		71652.8	91232.9	29.0859	18.2516	1.273	0.35	0.0321983	0.129337
		No results	No results	No results	No results	No results	2025.56	0.85	107594		0	0	0	0		No matches found	No matches found		24625.3	2899.62	86.8835	165.976	0.118	-3.09	0.00409456	0.0454578
Pantothenol	C9 H19 N O4	Full match	No results	Partial match	Partial match	Full match	205.131	8.017	81959.3		2	0	0	0		Single match found	No matches found		19155	26980.6	74.0165	87.7644	1.409	0.49	0.270946	0.432096
	C9 H26 Cl N2 O3 P3	Full match	No results	No results	No match	No results	338.085	7.729	81946.4		2	0	0	0		No matches found	No matches found		3673.04	3843.44	183.134	108.588	1.046	0.07	0.345524	0.471961
		No results	No results	No results	No results	No results	234.523	3.371	544989		0	0	0	0		No matches found	No matches found		2851.44	3254.77	245.772	298.417	1.141	0.19	0.396428	0.504254
	C29 H54 O4	Full match	No results	No results	No results	No results	466.402	22.11	84160.6		0	0	0	0		No matches found	No matches found		66875.9	59809.5	14.3721	32.992	0.894	-0.16	0.130867	0.273046
	C20 H24 N P S	Full match	No results	No results	No match	No results	341.137	2.664	81860.3		1	0	0	0		No matches found	No matches found		3940.38	3443.73	201.854	118.016	0.874	-0.19	0.435378	0.538664
	C10 H15 N3 S2	Full match	No results	No results	No match	No results	241.071	5.856	81850.7		2	0	0	0		No matches found	No matches found		3507.14	11973.4	166.684	131.928	3.414	1.77	0.170852	0.321863
		No results	No results	No results	No results	No results	135.033	1.243	667970		0	0	0	0		No matches found	No matches found		9089.99	15868.1	174.374	173.257	1.746	0.8	0.22371	0.382832
[Similar to: Gedunin; ΔMass: 280.1423 Da]	C6 H20 O3 P2	Full match	Invalid mass	No results	No results	No results	202.088	7.276	130669		0	24	0	0		No matches found	No matches found	72.3	26175.6	34609.8	67.1525	106.295	1.322	0.4	0.707082	0.777585
lurasidone	C28 H36 N4 O2 S	Full match	No results	No results	Full match	No results	492.255	7.374	81824.9		1	0	0	0		No matches found	No matches found		2582.36	2699.41	71.5541	235.886	1.045	0.06	0.377554	0.489493
	C7 H19 N10 O P	Full match	No results	No results	No results	No results	290.147	0.971	1.33632e+06		0	0	0	0		No matches found	No matches found		10733.6	139326	244.73	137.598	12.98	3.7	0.0795545	0.204792
(4Z,7Z,10Z,13Z,16Z,19Z)-N-(2-Hydroxyethyl)-4,7,10,13,16,19-docosahexaenamide	C24 H37 N O2	Full match	Invalid mass	No results	Full match	No results	371.282	14.665	99606.1		1	45	0	0		No matches found	No matches found	81.8	3465.21	23507.4	132.897	91.8376	6.784	2.76	0.0175356	0.0964258
Wurster's blue	C10 H16 N2	Full match	No results	Partial match	Full match	No results	164.131	1.677	81780.9		8	0	0	0		No matches found	No matches found		4626.01	20277.3	167.71	87.8176	4.383	2.13	0.0349422	0.134519
		No results	No results	No results	No results	No results	526.303	11.589	249734		0	0	0	0		No matches found	No matches found		4465.47	9988.61	67.271	185.544	2.237	1.16	0.177272	0.329039
		No results	No results	No results	No results	No results	1706.92	10.868	81742.4		0	0	0	0		No matches found	No matches found		1897.71	1873.89	5.38724	256.434	0.987	-0.02	0.347501	0.471961
360Q8Z01IP	C18 H26 O	Full match	No results	Partial match	Full match	No results	258.198	18.235	86887.6		3	0	0	1	carotenoid cleavage	No matches found	No matches found		55474	59493.6	12.5093	17.6357	1.072	0.1	0.181861	0.333923
	C20 H41 N3 O2	Full match	No results	No results	No results	No results	355.32	1.987	81717.4		0	0	0	0		No matches found	No matches found		1781.62	2151.22	77.8132	229.727	1.207	0.27	0.313999	0.471961
		No results	No results	No results	No results	No results	673.803	0.848	144042		0	0	0	0		No matches found	No matches found		6072.76	8333.01	145.305	149.283	1.372	0.46	0.362362	0.4784
	C32 H44 N O2 P	Full match	No results	No results	No results	No results	505.31	4.541	81359.9		0	0	0	0		No matches found	No matches found		3016.15	5244.69	21.5693	169.823	1.739	0.8	0.184758	0.337299
	C17 H23 N7 O2	Full match	No results	No results	No results	No results	357.191	9.653	81333.9		0	0	0	0		No matches found	No matches found		2425.74	2935.12	63.9809	161.296	1.21	0.27	0.156423	0.305095
		No results	No results	No results	No results	No results	391.284	18.951	111238		0	0	0	0		No matches found	No matches found		72639	74023.2	23.9204	8.89192	1.019	0.03	0.549573	0.641282
	C H4 Br O P S3	Full match	No results	No results	No results	No results	237.834	0.89	80884.5		0	0	0	0		No matches found	No matches found		16742.2	6561.45	87.1795	133.764	0.392	-1.35	0.406039	0.51235
	C12 H29 O13 P	Full match	No results	No results	No match	No results	412.135	4.557	80874.3		1	0	0	0		No matches found	No matches found		2990.3	3068.65	12.6484	224.69	1.026	0.04	0.338424	0.471961
[Similar to: (1α,2α,3β,5ξ,9ξ,18ξ)-1,2,3,19-Tetrahydroxyurs-12-en-28-oic acid; ΔMass: 254.1524 Da]	C10 H27 N4 O P	Full match	Invalid mass	No match	No match	No match	250.193	16.45	80864.2		14	51	0	1	Other	Multiple matches found	No matches found	82.9	7990.06	6647.09	71.3023	77.7207	0.832	-0.27	0.683241	0.759455
		No results	No results	No results	No results	No results	314.122	1.009	339574		0	0	0	0		No matches found	No matches found		5428.39	43887	182.498	144.543	8.085	3.02	0.417659	0.522561
	C14 H52 N8 O2 S2	Full match	No results	No match	No match	No match	428.366	22.625	80845.6		16	0	0	8	Other	Multiple matches found	No matches found		9877	9559.61	59.5901	115.893	0.968	-0.05	0.343157	0.471961
	C14 H37 N8 O2 P S2	Full match	No results	No results	No results	No results	444.221	11.449	80820.1		0	0	0	0		No matches found	No matches found		5856.86	23738.5	49.3029	95.1924	4.053	2.02	0.0310808	0.126844
	C44 H50 O15 S2	Full match	No results	No match	No results	No results	882.259	9.871	80814.7		0	0	0	1	Other	No matches found	No matches found		3297.64	3543.16	10.5457	176.113	1.074	0.1	0.206306	0.363018
Venlafaxine	C17 H27 N O2	Full match	No results	No results	Full match	No results	277.204	4.806	80810.4		3	0	0	0		No matches found	No matches found		2738.02	2939.49	202.871	79.87	1.074	0.1	0.389088	0.498107
	C16 H34 N O9 P	Full match	No results	No results	No results	No results	415.198	11.944	80796.8		0	0	0	0		No matches found	No matches found		2249.94	2158.22	108.58	211.78	0.959	-0.06	0.353809	0.473249
2,4,6-Trideoxy-6-{[(4E)-3-hydroxy-2,4-dimethyl-4-heptenoyl]amino}-2,4-dimethylhex-5-ulosonic acid	C17 H29 N O6	No results	Full match	No results	No results	No results	343.199	2.482	80796.8	40.9	0	1	0	0		No matches found	No matches found		1623.15	5742.06	208.11	116.689	3.538	1.82	0.0495989	0.160254
	C18 H4 O8	Full match	No results	No results	No results	No results	347.991	9.171	80773.1		0	0	0	0		No matches found	No matches found		19588.2	17623.3	93.135	98.3306	0.9	-0.15	0.696189	0.768753
	C18 H26 O13	Full match	No results	No results	No results	No results	450.137	11.016	80769.9		0	0	0	0		No matches found	No matches found		2676.52	11439.5	123.362	111.471	4.274	2.1	0.0411595	0.14595
		No results	No results	No results	No results	No results	1085.62	0.845	80736.2		0	0	0	0		No matches found	No matches found		6256.82	6090.83	10.1401	152.956	0.973	-0.04	0.256517	0.417604
	C8 H25 N2 O9 P	Full match	No results	No results	No results	No results	324.129	5.505	95195.9		0	0	0	0		No matches found	No matches found		2698.36	16486.2	140.407	109.541	6.11	2.61	0.0422244	0.14818
	C32 H41 N O2 S	Full match	No results	No results	No results	No results	503.286	9.519	80705.9		0	0	0	0		No matches found	No matches found		3178.58	3907.51	19.5008	165.214	1.229	0.3	0.150816	0.298328
	C6 H24 N8 O8 S	Full match	No results	No match	No match	No results	368.145	8.71	130037		2	0	0	1	Other	No matches found	No matches found		4017.57	42206.1	199.499	76.7992	10.505	3.39	0.00940105	0.0707152
	C24 H32 N6 O2 S2	Full match	No results	No results	No results	No results	500.202	8.958	212213		0	0	0	0		No matches found	No matches found		4494.92	60685.5	120.164	86.9217	13.501	3.75	0.0128117	0.0821514
	C7 H7 Cl N2 O2	Full match	No results	No results	No results	No results	186.02	1.123	80662.8		0	0	0	0		No matches found	No matches found		23303.8	21572.8	74.634	50.9906	0.926	-0.11	0.392792	0.501337
	C8 H28 N8 O9 S	Full match	No results	No results	No match	No results	412.171	12.993	118419		1	0	0	0		No matches found	No matches found		5614.04	21568.9	105.094	106.059	3.842	1.94	0.0474826	0.156732
Ankorine	C19 H29 N O4	Full match	No results	Partial match	Full match	No results	335.21	4.155	80656.8		2	0	0	0		No matches found	No matches found		2999.16	3153.52	10.1797	223.406	1.051	0.07	0.3373	0.471961
	C35 H35 N2 O P	Full match	No results	No results	No results	No results	530.249	13.485	80646		0	0	0	0		No matches found	No matches found		3906.8	3805.51	44.0417	205.538	0.974	-0.04	0.391923	0.500749
	C9 H27 O10 P	Full match	No results	No results	No results	No results	326.134	3.328	80645.2		0	0	0	0		No matches found	No matches found		15182.1	27361.9	56.9983	78.2797	1.802	0.85	0.147764	0.2945
	C20 H29 O6 P S	Full match	No results	No results	No results	No results	428.143	1.468	80643.8		0	0	0	0		No matches found	No matches found		2833.31	4173.1	180.556	156.785	1.473	0.56	0.239133	0.399826
		No results	No results	No results	No results	No results	1277.69	0.846	110062		0	0	0	0		No matches found	No matches found		69741.2	4759.06	50.7582	139.123	0.068	-3.87	0.000241415	0.00798251
	C18 H30 O2 P2	Full match	No results	No results	No results	No results	340.172	1.531	96888		0	0	0	0		No matches found	No matches found		1698.27	2411.34	65.328	239.336	1.42	0.51	0.34053	0.471961
6-[3-Hydroxy-2-(hydroxymethyl)propyl]-5-methyl-2,4(1H,3H)-pyrimidinedione	C9 H14 N2 O4	No results	No results	No results	Full match	No results	214.095	1.551	80609.1		2	0	0	0		No matches found	No matches found		9596.99	17955.7	91.4394	88.7234	1.871	0.9	0.136413	0.279775
	C15 H46 N2 O2 P2 S2	Full match	No results	No match	No match	No results	412.248	8.845	80608.4		1	0	0	0		No matches found	No matches found		2382.29	2663.83	196.854	165.121	1.118	0.16	0.892168	0.922091
	C5 H8 N10 O P2	Full match	No results	No results	No results	No results	286.036	4.414	80604.1		0	0	0	0		No matches found	No matches found		3458.15	13669.2	183.534	106.429	3.953	1.98	0.0591116	0.174599
	C22 H20 N8 O S2	Full match	No results	No results	No results	No results	476.12	8.396	80935.3		0	0	0	0		No matches found	No matches found		4373.25	32768.9	95.28	68.2385	7.493	2.91	0.00463992	0.0486976
		No results	No results	No results	No results	No results	194.628	11.762	81340		0	0	0	0		No matches found	No matches found		2661.68	9906.18	189.69	124.964	3.722	1.9	0.103327	0.236947
	C18 H50 N4 O6 P2	Full match	No results	No results	No results	No results	480.32	13.464	397460		0	0	0	0		No matches found	No matches found		3121.77	32718.9	142.647	166.607	10.481	3.39	0.128153	0.269636
	C6 H18 Cl N6 O5 P S	Full match	No results	No results	No results	No results	352.049	3.287	80954.1		0	0	0	0		No matches found	No matches found		5859.14	7632.86	100.935	119.738	1.303	0.38	0.153872	0.302011
	C9 H10 N6 O2	Full match	No results	No results	No results	No results	234.087	5.984	95798.2		0	0	0	0		No matches found	No matches found		6423.28	11714	162.242	126.978	1.824	0.87	0.315661	0.471961
	C22 H48 N4 O5	Full match	No results	No results	No results	No results	448.364	19.807	81278.6		0	0	0	0		No matches found	No matches found		36130.6	35626.6	11.9453	17.8131	0.986	-0.02	0.400332	0.507538
		No results	No results	No results	No results	No results	798.781	0.844	95535.7		0	0	0	0		No matches found	No matches found		12812.5	6328.41	94.6318	136.487	0.494	-1.02	0.917505	0.940107
[Similar to: Betamethasone 17-valerate; ΔMass: 234.2043 Da]	C11 H15 O2 P S	Full match	Invalid mass	No match	No results	No results	242.053	7.848	196444		0	68	0	0		No matches found	No matches found	88.4	5177.16	24157.6	219.975	121.038	4.666	2.22	0.148186	0.295102
		No results	No results	No results	No results	No results	927.75	0.829	91908.2		0	0	0	0		No matches found	No matches found		26407.5	8466.54	59.9516	119.962	0.321	-1.64	0.406994	0.513286
	C7 H4 N4 O6	Full match	No results	No results	No results	No results	240.013	5.617	81231.7		0	0	0	0		No matches found	No matches found		2610.07	3029.57	56.3966	229.043	1.161	0.22	0.355158	0.47404
	C24 H44 N2 O6 P2 S	Full match	No results	No results	No results	No results	550.239	6.898	81231.1		0	0	0	0		No matches found	No matches found		3319.65	3686.19	14.1648	205.844	1.11	0.15	0.306994	0.467046
	C44 H36 Cl N9 O S	Full match	No results	No results	No results	No results	773.246	22.238	81194.9		0	0	0	0		No matches found	No matches found		57678.6	63706.4	15.548	15.7862	1.105	0.14	0.535447	0.628228
	C5 H14 O11	Full match	No results	No results	No results	No results	250.054	1.123	131026		0	0	0	0		No matches found	No matches found		66456.8	22909.1	49.0334	51.9232	0.345	-1.54	0.000216485	0.00750906
7FAJ6I3CI0	C17 H22 N2 O5	No results	No results	No results	Full match	No results	334.153	1.347	81169.5		1	0	0	0		No matches found	No matches found		2307.32	3562.39	29.141	197.984	1.544	0.63	0.235336	0.396144
	C H3 Br2 Cl2 O P S4	Full match	No results	No results	No results	No results	417.655	0.903	81126.1		0	0	0	0		No matches found	No matches found		5562.29	5284.73	40.2242	189.328	0.95	-0.07	0.439731	0.542818
	C13 H30 N2 O8	Full match	No results	No results	No match	No results	342.199	18.632	86445.2		2	0	0	0		No matches found	No matches found		62088.7	67490.9	14.0496	15.4318	1.087	0.12	0.205875	0.362487
[Similar to: 15-Deoxy-Δ12,14-prostaglandin A1; ΔMass: 100.1640 Da]	C8 H6 N6 O2	Full match	Invalid mass	No results	No results	No results	218.055	5.426	81110.2		0	50	0	0		No matches found	No matches found	73.9	20594.3	17696.7	72.908	86.3654	0.859	-0.22	0.28581	0.44668
[Similar to: 1-(2,4-Dimethyl-1,3-oxazol-5-yl)ethan-1-one 1-(2,4,6-trichlorophenyl)hydrazone; ΔMass: -66.9740 Da]	C5 H13 N4 O11 P3	Full match	Invalid mass	No results	No results	No results	397.979	0.876	132753		0	1	0	0		No matches found	No matches found	60.5	36650.2	7419.03	69.2503	27.5376	0.202	-2.3	0.00100236	0.0190832
	C21 H68 N8 O9	Full match	No results	No match	No match	No results	576.511	23.715	127059		3	0	0	1	Other	No matches found	No matches found		94062.1	94791.2	19.8183	28.1432	1.008	0.01	0.888467	0.918941
		No results	No results	No results	No results	No results	551.155	3.594	99508.6		0	0	0	0		No matches found	No matches found		2792.27	4336.33	232.986	209.581	1.553	0.64	0.659664	0.739397
	C3 H11 O7 P	Full match	No results	No results	No match	No results	190.024	2.005	81071.9		3	0	0	0		No matches found	No matches found		6745.5	7590.74	135.385	141.145	1.125	0.17	0.897166	0.92567
	C20 H38 N10 O13	Full match	No results	No results	No results	No results	626.261	11.128	81068.7		0	0	0	0		No matches found	No matches found		2545.21	10592	115.677	126.43	4.162	2.06	0.088333	0.216385
Butylparaben	C11 H14 O3	Full match	No results	Partial match	Full match	No results	194.095	11.021	81068.2		24	0	0	1	Other	No matches found	No matches found		2799.63	4066.85	99.7496	138.007	1.453	0.54	0.142829	0.287857
	C6 H20 O2 P2 S2	Full match	No results	No results	No match	No results	250.039	3.628	130056		1	0	0	0		No matches found	No matches found		4199.67	26472.6	150.514	104.856	6.303	2.66	0.0529214	0.165274
	C4 H16 Cl N6 O2 P S	Full match	No results	No results	No results	No results	278.049	1.09	115057		0	0	0	0		No matches found	No matches found		55251.9	17382.2	54.4574	97.2645	0.315	-1.67	0.0682619	0.187651
	C22 H20 O S	Full match	No results	No results	No results	No results	332.124	10.144	81055.7		0	0	0	0		No matches found	No matches found		3117.66	3187.03	184.123	161.85	1.022	0.03	0.32664	0.471961
4-Hydroxyphenylacetylglycine	C10 H11 N O4	Full match	Invalid mass	Not the top hit	Not the top hit	Full match	209.069	1.027	153263		7	1	0	0		Multiple matches found	No matches found	60.5	18499.2	68903	78.9333	55.2426	3.725	1.9	0.00522604	0.0517607
	C27 H41 N O12	Full match	No results	No results	No results	No results	571.262	12.87	81017.4		0	0	0	0		No matches found	No matches found		2912.14	5479.9	6.23243	157.108	1.882	0.91	0.14029	0.284336
	C16 H31 N7	Full match	No results	No results	No results	No results	321.264	19.328	81011.8		0	0	0	0		No matches found	No matches found		63079.9	65808.4	9.84099	13.1947	1.043	0.06	0.491141	0.588721
	C51 H104 N8 O2 P2 S	Full match	No results	No results	No results	No results	954.748	22.209	81006.1		0	0	0	0		No matches found	No matches found		12522.6	6956.59	52.9619	48.3374	0.556	-0.85	0.161833	0.311759
	C6 H24 N7 O3 P3	Full match	No results	No results	No match	No results	335.115	1.29	80996.5		2	0	0	0		No matches found	No matches found		3513.11	17418.4	153.775	85.7789	4.958	2.31	0.028333	0.120671
0N72U4OAF7	C27 H43 N O7	Full match	No results	No results	Full match	No results	493.304	10.793	80977.2		1	0	0	0		No matches found	No matches found		2650.91	2596.09	248.807	36.2603	0.979	-0.03	0.356456	0.474568
[Similar to: PEG n16; ΔMass: 409.2203 Da]	C8 H28 N9 O2 P	Full match	Invalid mass	No results	No results	No results	313.21	2.335	80965.6		0	6	0	0		No matches found	No matches found	62.4	2739.88	3492.66	27.3445	214.171	1.275	0.35	0.308319	0.468176
	C21 H13 N7 O S	Full match	No results	No results	No results	No results	411.091	3.273	80939		0	0	0	0		No matches found	No matches found		3338.77	7063.14	68.352	125.087	2.115	1.08	0.0780252	0.202803
	C17 H24 N4 O2 S	Full match	No results	No results	No results	No results	348.161	15.57	80597.5		0	0	0	0		No matches found	No matches found		54002.7	58766.9	19.3664	15.7432	1.088	0.12	0.518852	0.613748
	C12 H23 N2 O P S	Full match	No results	No results	No results	No results	274.126	7.903	104520		0	0	0	0		No matches found	No matches found		7664.14	28231.2	124.118	82.361	3.684	1.88	0.0185626	0.0991284
	C16 H24 N6	Full match	No results	No results	No results	No results	300.206	16.179	86761.5		0	0	0	0		No matches found	No matches found		60885.4	59938.8	17.8398	21.1769	0.984	-0.02	0.595954	0.683733
		No results	No results	No results	No results	No results	400.213	9.547	83603		0	0	0	0		No matches found	No matches found		2509.7	2643.13	11.1242	236.79	1.053	0.07	0.339116	0.471961
		No results	No results	No results	No results	No results	1738.98	10.966	83523.6		0	0	0	0		No matches found	No matches found		3211.16	3283.62	4.24603	223.118	1.023	0.03	0.337452	0.471961
	C10 H23 Br N2 O3	Full match	No results	No match	No results	No results	298.09	6.288	83523.4		0	0	0	0		No matches found	No matches found		2884.15	8515.69	118.443	140.418	2.953	1.56	0.132651	0.275122
		No results	No results	No results	No results	No results	399.108	5.226	156413		0	0	0	2	Other	No matches found	No matches found		63829.5	1898.1	43.621	221.115	0.03	-5.07	0.000288361	0.00874777
	C13 H35 O13 P	Full match	No results	Invalid mass	No results	No results	430.182	8.98	83473.5		0	0	0	1	Other	No matches found	No matches found		3679.2	3756.4	13.2813	179.736	1.021	0.03	0.234132	0.395101
	C64 H88 N P3 S	Full match	No results	No results	No results	No results	995.585	9.448	83453.4		0	0	0	0		No matches found	No matches found		2513.82	2573.65	190.433	157.623	1.024	0.03	0.715324	0.784395
		No results	No results	No results	No results	No results	599.693	0.855	83403.8		0	0	0	0		No matches found	No matches found		3050.29	3999.46	12.0211	134.86	1.311	0.39	0.0802247	0.205671
		No results	No results	No results	No results	No results	1685.62	0.846	90152.6		0	0	0	0		No matches found	No matches found		42857.9	4144.28	62.9976	149.985	0.097	-3.37	0.00055679	0.0132992
	C16 H26 N8 O6 S2	Full match	No results	No results	No results	No results	490.14	13.558	83379.2		0	0	0	0		No matches found	No matches found		3703.53	10646.9	157.217	106.113	2.875	1.52	0.0482216	0.157871
		No results	No results	No results	No results	No results	481	11.131	83344.3		0	0	0	0		No matches found	No matches found		2552.85	2608.4	3.38098	237.55	1.022	0.03	0.338259	0.471961
Tedatioxetine	C18 H21 N S	Full match	No results	No results	Full match	No results	283.139	6.409	83331.2		1	0	0	0		No matches found	No matches found		3168.85	4453.99	204.308	166.706	1.406	0.49	0.418076	0.522903
	C24 H70 N8 O15	Full match	No results	No results	No results	No results	710.495	21.731	83331.1		0	0	0	0		No matches found	No matches found		51122.8	54674.8	22.0697	20.451	1.069	0.1	0.341119	0.471961
	C12 H24 N O14 P S	Full match	No results	No results	No results	No results	469.065	2.032	83322.1		0	0	0	0		No matches found	No matches found		4362.39	4971.15	19.4667	183.76	1.14	0.19	0.294474	0.454873
[Similar to: PEG n15; ΔMass: 97.7087 Da]	C29 H89 N8 P	Full match	Invalid mass	No results	No results	No results	580.695	10.971	83314.9		0	14	0	0		No matches found	No matches found	80.7	2362.67	2416.68	4.25185	242.398	1.023	0.03	0.33827	0.471961
	C6 H4 N6 O P2	Full match	No results	No results	No results	No results	237.993	2.925	125275		0	0	0	0		No matches found	No matches found		8568.34	52273.8	89.4359	62.3952	6.101	2.61	0.0034507	0.0411526
9N20A8G8SW	C5 H5 F3 O2	No results	No results	No results	Full match	No results	154.025	1.064	83307.6		1	0	0	0		No matches found	No matches found		36511.7	14055.6	63.3822	29.4165	0.385	-1.38	0.00298193	0.0378046
[Similar to: Ethyl caprate; ΔMass: -685.3732 Da]	C34 H80 N9 O15 P	Full match	Invalid mass	No results	No results	No results	885.551	9.063	83298.1		0	9	0	0		No matches found	No matches found	84.2	2904.85	3247.95	182.302	161.352	1.118	0.16	0.839563	0.881588
		No results	No results	No results	No results	No results	998.79	23.31	97002.3		0	0	0	0		No matches found	No matches found		47127.5	39914.5	16.8676	26.6741	0.847	-0.24	0.0845131	0.211245
		No results	No results	No results	No results	No results	519.553	11.509	83266.4		0	0	0	0		No matches found	No matches found		5423.2	2165.3	44.3224	247.453	0.399	-1.32	0.612894	0.698801
	C35 H28 N O9 P	Full match	No results	No results	No results	No results	637.15	13.398	355041		0	0	0	0		No matches found	No matches found		11808.6	5518.47	144.975	3.34339	0.467	-1.1	0.0384684	0.141641
	C7 H27 N3 O8 P2	Full match	No results	No results	No match	No results	343.127	1.034	123630		1	0	0	0		No matches found	No matches found		11350.5	45381.5	115.325	82.2507	3.998	2	0.0202898	0.103498
[Similar to: Triisobutyl phosphate; ΔMass: -60.0809 Da]	C11 H40 N2 O4 P2	Full match	Invalid mass	No results	No match	No results	326.246	15.77	83217.7		6	20	0	0		No matches found	No matches found	66.7	29556.2	7652.15	70.6718	119.916	0.259	-1.95	0.00770727	0.0635821
	C12 H22 N2 O5	Full match	No results	Partial match	No results	No results	274.153	1.041	150290		0	0	0	0		No matches found	No matches found		35222.9	27712	83.8977	100.064	0.787	-0.35	0.735198	0.800987
	C17 H20 S	Full match	No results	No results	No match	No results	256.128	6.321	83169.1		2	0	0	0		No matches found	No matches found		8839.08	6609.35	90.5087	174.488	0.748	-0.42	0.529983	0.623551
[Similar to: β-Cortolone; ΔMass: 22.1737 Da]	C9 H22 N4 O2 P2 S2	Full match	Invalid mass	No results	No match	No results	344.067	4.526	83168.1		1	58	0	0		No matches found	No matches found	88.2	3145.91	6596.07	119.259	133.98	2.097	1.07	0.0934528	0.222995
	C4 H11 N4 O5 P	Full match	No results	No results	No results	No results	226.046	8.136	825209		0	0	0	0		No matches found	No matches found		10237.6	9487.07	153.757	282.793	0.927	-0.11	0.368967	0.483042
	C8 H28 Br N2 O3 P	Full match	No results	No results	No results	No match	310.101	3.134	122822		0	0	0	0		No matches found	Single match found		7853.63	9036.35	130.276	119.633	1.151	0.2	0.123797	0.26376
	C4 H10 Cl N9 O3	Full match	No results	No match	No results	No results	267.059	1.504	83080.7		0	0	0	0		No matches found	No matches found		14179.4	26250.9	99.6895	62.4632	1.851	0.89	0.243997	0.40515
[Similar to: Cortisol; ΔMass: -123.9203 Da]	C22 H31 O6 P S2	Full match	Invalid mass	No results	No results	No results	486.13	7.408	114821		0	2	0	0		No matches found	No matches found	69.2	2836.71	29778.6	154.122	100.721	10.498	3.39	0.0248436	0.113517
[Similar to: 10-Nitrolinoleate; ΔMass: 109.2550 Da]	C2 H6 N2 O6 P2	Full match	Invalid mass	No results	No results	No results	215.97	1.195	98161.7		0	4	0	0		No matches found	No matches found	66.4	4504.77	35790.5	163.002	78.9267	7.945	2.99	0.0419495	0.147584
	C10 H19 O10 P	Full match	No results	No results	No results	No results	330.072	2.247	83048.4		0	0	0	0		No matches found	No matches found		2815.5	16409.7	155.592	111.509	5.828	2.54	0.0600962	0.175817
	C23 H19 N9 S	Full match	No results	Invalid mass	No results	No results	453.148	2.194	83622.7		0	0	0	1	Other	No matches found	No matches found		2290.52	23197.2	175.609	92.1511	10.127	3.34	0.0214464	0.105958
	C20 H30 N4 O2 P2 S2	Full match	No results	No results	No results	No results	484.129	0.969	112135		0	0	0	0		No matches found	No matches found		7281.89	15513.9	79.8259	100.276	2.13	1.09	0.0436479	0.150449
[Similar to: (7E,13E)-9,15-Dihydroxy-4,10,16-trimethyl-1,5,11-trioxacyclohexadeca-7,13-diene-2,6,12-trione; ΔMass: 125.0964 Da]	C4 H12 N O7 P	Full match	Invalid mass	No results	No results	No results	217.035	2.725	185194		0	4	0	0		No matches found	No matches found	67.2	13073.8	8519.86	131.292	117.137	0.652	-0.62	0.670791	0.748688
	C26 H42 O6	Full match	No results	No results	No results	No results	450.298	11.938	83976.7		0	0	0	0		No matches found	No matches found		3617.66	9067.78	27.7672	144.201	2.507	1.33	0.127803	0.269171
(1'R,2R,4S,4'S,5S,6R,8'R,10'E,12'S,13'S,14'E,16'E,20'R,21'R,24'S)-6-[(2S)-2-Butanyl]-4,24'-dihydroxy-21'-methoxy-5,11',13',22'-tetramethyl-2'-oxo-3,4,5,6-tetrahydrospiro[pyran-2,6'-[3,7,19]trioxatetra cyclo[15.6.1.1~4,8~.0~20,24~]pentacosa[10,14,16,22]tetraen]-12'-yl 2,6-dideoxy-3-O-methyl-alpha-L-arabino-hexopyranoside	C42 H64 O12	No results	Invalid mass	No results	Full match	No results	760.439	8.349	617844		1	50	0	0		No matches found	No matches found	82.2	7667.93	79650.1	201.684	126.854	10.387	3.38	0.056804	0.171338
	C16 H37 N10 O2 P S2	Full match	No results	No results	No match	No results	496.229	5.005	4.54087e+06		1	0	0	0		No matches found	No matches found		31118.8	8717.05	153.406	304.626	0.28	-1.84	0.394609	0.502774
	C40 H54 N2 O5 P2	Full match	No results	No results	No results	No results	704.35	11.361	83938.8		0	0	0	0		No matches found	No matches found		3365.5	3607.34	8.10989	202.883	1.072	0.1	0.287504	0.447857
	C17 H24 N2 O5 P2	Full match	No results	No results	No match	No results	398.116	3.072	101436		1	0	0	0		No matches found	No matches found		5345.38	20296.7	85.7034	121.783	3.797	1.92	0.0998081	0.23153
	C22 H53 O9 P3	Full match	No results	No results	No results	No results	554.292	5.082	83899.6		0	0	0	0		No matches found	No matches found		3345.28	25175.9	81.8841	98.3686	7.526	2.91	0.032347	0.129614
	C6 H18 N8 O2 S	Full match	No results	No match	No match	No results	266.127	1.219	84395.4		5	0	0	1	Other	No matches found	No matches found		4081.73	21841.5	139.899	97.7955	5.351	2.42	0.0263869	0.116593
	C4 H12 N7 O10 P S	Full match	No results	No results	No results	No results	381.011	0.912	83863.6		0	0	0	0		No matches found	No matches found		17664.9	20423.2	14.0007	96.5555	1.156	0.21	0.240531	0.401319
	C22 H11 N O9 S	Full match	No results	No results	No results	No results	465.015	1.864	83844.7		0	0	0	0		No matches found	No matches found		2034.32	2524.5	16.0533	239.3	1.241	0.31	0.314532	0.471961
		No results	No results	No results	No results	No results	383.817	0.88	129259		0	0	0	0		No matches found	No matches found		16577.5	18897.3	56.6169	105.317	1.14	0.19	0.185562	0.338181
[Similar to: Ampicillin; ΔMass: -46.0418 Da]	C12 H26 N7 O4 P S	Full match	Invalid mass	No results	No results	No results	395.151	7.411	83835.8		0	4	0	0		No matches found	No matches found	66.5	2850.81	3294.82	246.731	56.7121	1.156	0.21	0.473992	0.573302
	C65 H68 N2 O7 P2	Full match	No results	No results	No results	No results	1050.45	11.68	83828.7		0	0	0	0		No matches found	No matches found		2242.62	2288.63	1.85625	244.57	1.021	0.03	0.33553	0.471961
		No results	No results	No results	No results	No results	1994.78	12.462	128821		0	0	0	0		No matches found	No matches found		36173.1	926.441	95.6478	257.948	0.026	-5.29	0.00728142	0.0621285
	C18 H65 N7 O13 S	Full match	No results	No results	No results	No results	619.435	19.089	139498		0	0	0	0		No matches found	No matches found		79664.9	87686.1	25.5441	29.3002	1.101	0.14	0.799675	0.851115
		No results	No results	No results	No results	No results	971.751	9.843	180619		0	0	0	0		No matches found	No matches found		68508.6	4927.81	75.4098	191.645	0.072	-3.8	0.14612	0.292085
[Similar to: Glycyl-L-leucine; ΔMass: -114.9556 Da]	C11 H19 N3 O P2 S	Full match	Invalid mass	No results	No results	No results	303.072	2.098	83780.2		0	4	0	0		No matches found	No matches found	64.5	2466.98	15625.2	192.811	102.901	6.334	2.66	0.0428951	0.149102
	C63 H83 N2 O10 P S	Full match	No results	No results	No results	No results	1090.55	9.049	83772.5		0	0	0	0		No matches found	No matches found		2567.18	2603.98	69.237	186.698	1.014	0.02	0.224269	0.383497
	C20 H14 O13	Full match	No results	No results	No results	No results	462.044	7.165	83769.2		0	0	0	0		No matches found	No matches found		2899.41	3023.92	103.856	230.241	1.043	0.06	0.412277	0.518093
	C7 H13 N8 P	Full match	No results	No match	No match	No results	240.1	9.817	83759.5		7	0	0	0		No matches found	No matches found		5260.26	9276.1	69.3954	126.119	1.763	0.82	0.1295	0.271404
		No results	No results	No results	No results	No results	2061.59	9.698	89967.2		0	0	0	0		No matches found	No matches found		25518.1	3122.82	84.5122	172.782	0.122	-3.03	0.39126	0.500092
	C16 H25 Cl N2 S	Full match	No results	No results	No results	No results	312.142	9.358	83757.1		0	0	0	0		No matches found	No matches found		2861.9	3006.36	28.4784	191.895	1.05	0.07	0.24414	0.405347
	C23 H40 O11 P2 S	Full match	No results	No results	No results	No results	586.176	11.425	83754.2		0	0	0	0		No matches found	No matches found		30563.6	3058.11	66.903	51.8308	0.1	-3.32	0.000475899	0.0120127
		No results	No results	No results	No results	No results	737.741	0.841	170159		0	0	0	0		No matches found	No matches found		4522.67	10386.6	119.875	144.683	2.297	1.2	0.108569	0.243965
		No results	No results	No results	No results	No results	1528.33	10.203	83719.5		0	0	0	0		No matches found	No matches found		3293.69	3430.07	146.807	213.783	1.041	0.06	0.479531	0.578169
	C47 H98 N7 P	Full match	No results	No results	No results	No results	791.761	0.872	83713.9		0	0	0	0		No matches found	No matches found		19189.4	5337.47	68.4877	136.175	0.278	-1.85	0.658596	0.738542
	C12 H30 N4 O P2 S	Full match	No results	No results	No match	No results	340.161	1.472	169795		2	0	0	0		No matches found	No matches found		1783.66	3027.71	281.306	248.873	1.697	0.76	0.478196	0.576873
		No results	No results	No results	No results	No results	441.887	0.796	117952		0	0	0	0		No matches found	No matches found		74860.9	23841.8	32.4211	88.8711	0.318	-1.65	0.0274321	0.118659
	C19 H26 N6	Full match	No results	No results	No results	No results	338.222	10.2	119140		0	0	0	0		No matches found	No matches found		3654.61	14248.4	213.437	120.752	3.899	1.96	0.112629	0.249536
	C6 H12 N6 P2	Full match	No results	No results	No results	No results	230.06	4.074	197020		0	0	0	0		No matches found	No matches found		2836.51	26759.2	234.133	105.795	9.434	3.24	0.0344042	0.133744
	C6 H16 O8	Full match	No results	No results	No results	No results	216.085	3.361	103499		0	0	0	0		No matches found	No matches found		12177.5	14468.7	107.399	128.493	1.188	0.25	0.894955	0.924123
		No results	No results	No results	No results	No results	1044.32	5.341	195532		0	0	0	0		No matches found	No matches found		114868	1896.31	46.3884	250.612	0.017	-5.92	7.71105e-06	0.00103288
	C6 H20 O4 P2 S	Full match	No results	No results	No match	No results	250.056	2.86	82992.2		3	0	0	0		No matches found	No matches found		4416.75	19104.1	48.5406	81.2086	4.325	2.11	0.0111124	0.0766556
	C13 H42 N4 O8 P2	Full match	No results	No results	No results	No results	444.249	13.782	82650.5		0	0	0	0		No matches found	No matches found		3266.12	13502.1	108.945	106.249	4.134	2.05	0.0366911	0.137997
	C18 H45 N7 O5 P2 S	Full match	No results	No results	No results	No results	533.268	12.021	82644.6		0	0	0	0		No matches found	No matches found		3240.97	4958.71	4.92604	184.058	1.53	0.61	0.225575	0.38501
	C11 H37 O12 P	Full match	No results	No match	No match	No results	392.202	3.429	721579		1	0	0	0		No matches found	No matches found		34210	28189.5	231.599	73.6207	0.824	-0.28	0.356987	0.474827
	C8 H25 N3 O P2	Full match	No results	No results	No match	No results	241.147	5.418	82578.7		4	0	0	0		No matches found	No matches found		4224.22	3394.53	36.6692	206.731	0.804	-0.32	0.385269	0.495396
[Similar to: 6-(3,4,5-Trimethoxystyryl)-2,3,4,5-tetrahydropyridazin-3-one; ΔMass: 44.0010 Da]	C7 H24 N2 O3 P2	Full match	Invalid mass	No match	No match	No match	246.126	7.678	82572.4		31	3	0	1	Other	Single match found	No matches found	66.2	2952.75	3376.59	6.81505	216.911	1.144	0.19	0.309211	0.469024
		No results	No results	No results	No results	No results	1589.67	2.884	82555.4		0	0	0	0		No matches found	No matches found		1693.31	16499.9	181.621	110.431	9.744	3.28	0.0511777	0.162665
[Similar to: Ceftiofur; ΔMass: -271.1276 Da]	C30 H37 N8 O10 P3 S	Full match	Invalid mass	No results	No results	No results	794.157	2.627	165421		0	1	0	0		No matches found	No matches found	61.5	2213.65	3088.92	256.867	264.14	1.395	0.48	0.546833	0.63888
	C84 H113 N2 O13 P3	Full match	No results	No results	No results	No results	1450.75	10.114	82538		0	0	0	0		No matches found	No matches found		2778.89	2749.45	3.82608	233.568	0.989	-0.02	0.342176	0.471961
	C12 H22 N O13 P	Full match	No results	No results	No results	No results	419.083	3.953	82534.2		0	0	0	0		No matches found	No matches found		2752.07	7276.05	76.9801	137.339	2.644	1.4	0.104036	0.237895
(3S,4R,4aR,6S,6aS,12R,12aS,12bS)-4-(Acetoxymethyl)-12-hydroxy-4,6a,12b-trimethyl-11-oxo-9-(3-pyridinyl)-1,3,4,4a,5,6,6a,12,12a,12b-decahydro-2H,11H-benzo[f]pyrano[4,3-b]chromene-3,6-diyl diacetate	C31 H37 N O10	Full match	No results	No results	Full match	No results	583.243	13.879	82519		1	0	0	0		No matches found	No matches found		7086.26	7430.79	3.05572	145.99	1.049	0.07	0.257239	0.418417
		No results	No results	No results	No results	No results	2176.01	3.565	103478		0	0	0	0		No matches found	No matches found		3377.08	42599.4	149.543	84.5379	12.614	3.66	0.0141513	0.0862234
	C12 H35 N10 O5 P3 S2	Full match	No results	No results	No match	No results	556.144	20.966	82500.6		1	0	0	0		No matches found	No matches found		37274	38152.2	34.4233	37.5042	1.024	0.03	0.493847	0.591021
	C9 H25 N2 O6 P3	Full match	No results	No match	No match	No results	350.093	2.631	939084		3	0	0	1	Other	No matches found	No matches found		2800.91	4322.35	255.089	260.339	1.543	0.63	0.397292	0.504815
	C6 H22 Br Cl N6 S	Full match	No results	No results	No results	No results	324.05	5.183	157526		0	0	0	0		No matches found	No matches found		15514.6	62109.9	78.1589	65.3333	4.003	2	0.00785263	0.0642477
		No results	No results	No results	No results	No results	503.76	11.377	82472.3		0	0	0	0		No matches found	No matches found		2412.62	2224.7	9.73212	247.312	0.922	-0.12	0.356291	0.47449
	C14 H43 N3 O8 P2	Full match	No results	No results	No results	No results	443.251	2.894	82428.1		0	0	0	0		No matches found	No matches found		1777.58	17774.7	67.8141	100.92	9.999	3.32	0.0220207	0.107105
		No results	No results	No results	No results	No results	129.994	1.147	291325		0	0	0	0		No matches found	No matches found		35091.2	23299.4	123.307	61.9999	0.664	-0.59	0.127093	0.268277
	C5 H17 O9 P	Full match	No results	No results	No results	No results	252.061	3.694	86325.5		0	0	0	0		No matches found	No matches found		3330.64	17687.9	157.051	107.485	5.311	2.41	0.0958344	0.226185
	C16 H32 N9 P S	Full match	No results	No results	No match	No results	413.224	10.876	82418.1		1	0	0	0		No matches found	No matches found		3253.62	3353.37	42.8888	196.444	1.031	0.04	0.289376	0.450013
	C9 H18 O8 S	Full match	No results	No results	No results	No results	286.073	5.033	179315		0	0	0	0		No matches found	No matches found		7833.02	26406.5	149.433	105.016	3.371	1.75	0.162412	0.312409
	C39 H56 N4 O13 P2 S2	Full match	No results	No results	No results	No results	914.276	10.368	82402.8		0	0	0	0		No matches found	No matches found		3094.36	3268.35	2.56612	216.055	1.056	0.08	0.312819	0.4717
	C5 H9 N4 O7 P S	Full match	No results	No results	No results	No results	299.993	3.068	248947		0	0	0	0		No matches found	No matches found		7771.71	51934.3	149.061	102.105	6.682	2.74	0.0314529	0.127671
	C27 H51 N9 O10 P2 S3	Full match	No results	No results	No results	No results	819.239	9.833	82391.3		0	0	0	0		No matches found	No matches found		3128.38	3426.03	45.7069	216.64	1.095	0.13	0.347129	0.471961
	C14 H55 N5 O6 P2 S2	Full match	No results	No results	No results	No results	515.307	9.047	376355		0	0	0	0		No matches found	No matches found		2503.74	2602.51	270.157	194.214	1.039	0.06	0.210114	0.36746
2_6-Di-tert-butylbenzoquinone	C14 H20 O2	No results	No results	Partial match	Partial match	Full match	220.147	22.504	82353.6		11	0	0	0		Single match found	No matches found		61555.8	58502.4	14.7066	16.6809	0.95	-0.07	0.838374	0.880723
10122	C9 H16 N6 O2	Full match	No results	No results	Full match	No results	240.134	8.019	82345.1		1	0	0	0		No matches found	No matches found		5507.98	21761.5	151.005	93.491	3.951	1.98	0.12605	0.266909
[Similar to: Bis(2-ethylhexyl)adipate; ΔMass: -84.0934 Da]	C20 H60 N2 O4 P2	Full match	Invalid mass	No results	No match	No results	454.402	22.631	97571.1		2	14	0	0		No matches found	No matches found	84.7	85058.2	84424	11.2718	9.5988	0.993	-0.01	0.775703	0.833288
Pilocarpine	C11 H16 N2 O2	Full match	No results	No results	Full match	No results	208.121	5.036	82274.2		5	0	0	0		No matches found	No matches found		2752.23	3115.15	247.294	72.8732	1.132	0.18	0.451096	0.553166
	C38 H79 N8 O8 P3	Full match	No results	No results	No results	No results	868.524	9.059	82253		0	0	0	0		No matches found	No matches found		2591.04	2897.07	185.056	155.49	1.118	0.16	0.72001	0.788356
	C22 H23 N9 O4 S	Full match	No results	No results	No results	No results	509.16	8.083	82661.3		0	0	0	0		No matches found	No matches found		3928.71	20511.2	151.757	93.2057	5.221	2.38	0.0313964	0.12767
	C33 H44 O S	Full match	No results	No results	No results	No results	488.311	13.935	82995.4		0	0	0	0		No matches found	No matches found		4047.38	21779.7	139.399	95.881	5.381	2.43	0.0364273	0.137527
		No results	No results	No results	No results	No results	702.202	23.01	82667.2		0	0	0	0		No matches found	No matches found		43057.8	46077.3	41.4026	45.784	1.07	0.1	0.73241	0.79864
[Similar to: 3-Hydroxy-2,3-dihydropyrrolo[2,1-b]quinazolin-9(1H)-one; ΔMass: -0.4865 Da]		No results	Invalid mass	No results	No results	No results	202.561	3.272	82670.4		0	43	0	0		No matches found	No matches found	87.8	2998.57	16557.3	123.284	94.162	5.522	2.47	0.0213656	0.105813
	C11 H30 N6 O15 P2	Full match	No results	No results	No results	No results	548.125	5.904	82976.9		0	0	0	0		No matches found	No matches found		2577.23	2836.23	66.6531	232.641	1.1	0.14	0.359287	0.476441
	C32 H41 N O2 S	Full match	No results	No results	No results	No results	503.286	11.039	82968.7		0	0	0	0		No matches found	No matches found		2760.26	4180.48	9.8609	142.023	1.515	0.6	0.0915738	0.220637
	C18 H22 N10 O3	Full match	No results	No match	No match	No results	426.188	8.308	82964.1		2	0	0	1	Other	No matches found	No matches found		3514.31	12903.4	137.021	111.03	3.672	1.88	0.0517004	0.163368
		No results	No results	No results	No results	No results	553.331	10.776	2.05147e+06		0	0	0	0		No matches found	No matches found		2817.04	2649.69	219.571	312.091	0.941	-0.09	0.35595	0.47446
	C23 H52 N P3	Full match	No results	No results	No results	No results	435.332	20.761	108588		0	0	0	0		No matches found	No matches found		68970.3	70795.3	26.9697	23.484	1.026	0.04	0.72052	0.788812
		No results	No results	No results	No results	No results	276.058	5.345	106939		0	0	0	0		No matches found	No matches found		75412.3	1909.35	30.9908	192.806	0.025	-5.3	0.00256258	0.0348425
		No results	No results	No results	No results	No results	548.315	11.689	82914.3		0	0	0	0		No matches found	No matches found		3984.73	8733.46	19.5763	143.626	2.192	1.13	0.133566	0.276436
	C11 H9 N7 O3	Full match	No results	No match	No match	No results	287.077	5.185	833438		2	0	0	2	Other	No matches found	No matches found		40140.1	178757	173.519	90.3132	4.453	2.15	0.0350148	0.134519
	C21 H29 N O5	Full match	No results	No results	No results	No results	375.204	11.937	82898		0	0	0	0		No matches found	No matches found		3441.72	3360.03	6.35187	197.478	0.976	-0.03	0.274296	0.43559
		No results	No results	No results	No results	No results	1580.9	7.669	82894.1		0	0	0	0		No matches found	No matches found		2294.56	5173.61	235.813	186.696	2.255	1.17	0.483215	0.581427
	C4 H15 N10 P3	Full match	No results	No results	No results	No results	296.07	2.193	82881.2		0	0	0	0		No matches found	No matches found		2690.27	3938.21	17.1504	202.984	1.464	0.55	0.262636	0.424294
	C2 H6 N9 O2 P	Full match	No results	No results	No results	No results	219.039	4.564	82847.3		0	0	0	0		No matches found	No matches found		3058.14	3233.72	49.9649	198.524	1.057	0.08	0.294386	0.454873
		No results	No results	No results	No results	No results	838.047	15.679	82841.2		0	0	0	0		No matches found	No matches found		919.351	891.525	232.734	1.74414	0.97	-0.04	0.184023	0.336429
	C38 H31 N3 O9 S2	Full match	No results	No results	No results	No results	737.15	11.632	82832.1		0	0	0	0		No matches found	No matches found		2802.06	3036.35	160.891	229.506	1.084	0.12	0.491972	0.58934
	C14 H10 O P2 S	Full match	No results	No results	No results	No results	287.993	3.508	85732		0	0	0	0		No matches found	No matches found		5054.23	56853.2	133.529	65.8084	11.249	3.49	0.00568304	0.0539761
	C3 H6 Cl N6 O P3	Full match	No results	No match	No match	No match	269.951	1.018	82799.9		1	0	0	0		Single match found	No matches found		10455	9460.66	103.637	49.5953	0.905	-0.14	0.101292	0.234029
	C10 H40 N5 O P3	Full match	No results	No results	No results	No results	339.245	19.096	143295		0	0	0	0		No matches found	No matches found		67646.4	74821.4	21.5658	27.8637	1.106	0.15	0.355779	0.47444
		No results	No results	No results	No results	No results	170.065	7.678	206889		0	0	0	0		No matches found	No matches found		3562.46	44394.7	128.023	113.91	12.462	3.64	0.0484987	0.158332
		No results	No results	No results	No results	No results	1949	8.783	82773.5		0	0	0	0		No matches found	No matches found		2347.44	10970.9	99.7857	126.104	4.674	2.22	0.0724579	0.194439
	C5 H14 N9 O P	Full match	No results	No match	No match	No match	247.105	0.948	382809		5	0	0	4	Other	Single match found	No matches found		120139	125270	35.8558	73.1967	1.043	0.06	0.199123	0.354907
	C12 H20 N8 O6 S	Full match	No results	No results	No results	No match	404.122	4.227	82769.9		0	0	0	0		No matches found	Multiple matches found		23830.6	3557.18	95.8515	206.952	0.149	-2.74	0.173819	0.325131
		No results	No results	No results	No results	No results	868.815	0.845	166580		0	0	0	0		No matches found	No matches found		39476.8	3817.89	84.4001	135.59	0.097	-3.37	0.00293287	0.0374356
10,17-Dimethylgona-4,13(17)-dien-3-one	C19 H26 O	Full match	No results	No results	Full match	No results	270.198	11.324	82741.1		2	0	0	0		No matches found	No matches found		2907.47	8452.35	152.375	123.104	2.907	1.54	0.0941881	0.22399
[Similar to: 6-(3,4,5-Trimethoxystyryl)-2,3,4,5-tetrahydropyridazin-3-one; ΔMass: 58.0555 Da]	C9 H8 N6 O2	Full match	Invalid mass	No results	No results	No results	232.071	5.884	82716.9		0	7	0	0		No matches found	No matches found	72.3	4235.43	25507.6	109.565	87.1141	6.022	2.59	0.0273066	0.118511
	C30 H39 N7 P2 S	Full match	No results	No results	No results	No results	591.245	9.432	82713.3		0	0	0	0		No matches found	No matches found		3021.73	4760.3	15.1733	184.748	1.575	0.66	0.228294	0.388238
	C9 H26 N6 O8 S	Full match	No results	No match	No match	No results	378.153	15.929	82691		4	0	0	0		No matches found	No matches found		59496.6	60546.2	25.5114	16.9716	1.018	0.03	0.646267	0.728296
[Similar to: PEG n13; ΔMass: 57.0100 Da]	C16 H53 N7 O8 P2	Full match	Invalid mass	No results	No results	No results	533.341	6.715	82683.1		0	21	0	0		No matches found	No matches found	66.5	3513.65	4901.01	169.458	155.253	1.395	0.48	0.746346	0.810152
	C33 H46 O S	Full match	No results	No results	No results	No results	490.327	13.769	82673.3		0	0	0	0		No matches found	No matches found		4198.39	18297.6	120.61	93.4878	4.358	2.12	0.0275699	0.119073
	C13 H32 N2 O3 P2 S	Full match	No results	No results	No results	No results	358.16	6.358	113315		0	0	0	0		No matches found	No matches found		3644.83	14886	165.717	120.513	4.084	2.03	0.080142	0.205561
2K4430S3XP	C9 H17 N O	Full match	No results	No results	Full match	No results	155.131	10.328	82667.6		5	0	0	0		No matches found	No matches found		8203.54	10679.4	80.6849	112.998	1.302	0.38	0.203329	0.359465
	C5 H5 N6 O9 P3 S4	Full match	No results	No results	No results	No results	513.822	0.907	80590.2		0	0	0	0		No matches found	No matches found		15559.3	5502.14	90.5947	32.5974	0.354	-1.5	0.00892336	0.0688925
	C19 H26 N3 O3 P	Full match	No results	No results	No results	No results	375.171	6.893	121931		0	0	0	0		No matches found	No matches found		3854.46	30966.6	142.099	96.1572	8.034	3.01	0.0217469	0.106502
	C19 H36 N10 O11	Full match	No results	No results	No results	No results	580.256	15.474	80575.2		0	0	0	0		No matches found	No matches found		3203.19	3278.49	22.5384	210.277	1.024	0.03	0.317916	0.471961
	C10 H24 N2 O3 S2	Full match	No results	No match	No results	No results	284.123	3.566	112965		0	0	0	0		No matches found	No matches found		7106.51	16671.2	89.5567	100.762	2.346	1.23	0.047616	0.156979
	C31 H44 N10 S	Full match	No results	No results	No results	No results	588.349	14.418	78347.3		0	0	0	0		No matches found	No matches found		13022	10326.2	80.7245	131.213	0.793	-0.33	0.4584	0.559655
Ethyl sorbate	C8 H12 O2	Full match	Full match	Partial match	Partial match	Full match	140.084	7.246	78346.4	54.9	25	2	0	0		Multiple matches found	No matches found		2865.22	17391.9	112.373	96.9184	6.07	2.6	0.128078	0.269547
		No results	No results	No results	No results	No results	1715.4	0.856	78340.6		0	0	0	0		No matches found	No matches found		6854.11	6564.87	13.217	135.437	0.958	-0.06	0.182013	0.334039
	C7 H24 Cl N O4 P2	Full match	No results	No results	No match	No results	283.086	5.412	130394		1	0	0	0		No matches found	No matches found		5546.23	5462.97	167.486	190.291	0.985	-0.02	0.532917	0.626255
		No results	No results	No results	No results	No results	1499.57	12.437	624103		0	0	0	0		No matches found	No matches found		289777	1636.55	68.5839	272.573	0.006	-7.47	0.000278823	0.00858888
	C16 H26 N7 P S2	Full match	No results	No results	No results	No results	411.144	1.21	78299.3		0	0	0	0		No matches found	No matches found		12949.2	36122.9	82.3375	50.1543	2.79	1.48	0.00182709	0.0279222
	C31 H34 N6 O14 S	Full match	No results	No results	No results	No results	746.186	1.829	78293.1		0	0	0	0		No matches found	No matches found		1532.29	1847.25	285.832	137.937	1.206	0.27	0.506151	0.602224
	C6 H17 O8 P S3	Full match	No results	No results	No results	No results	343.982	8.105	78290.4		0	0	0	0		No matches found	No matches found		6375.58	6808.69	92.1565	148.958	1.068	0.09	0.410269	0.516298
	C4 H16 N5 O2 P3	Full match	No results	No results	No match	No results	259.051	1.911	78264.9		3	0	0	0		No matches found	No matches found		5560.25	24007.4	76.1472	71.7154	4.318	2.11	0.0122544	0.0805215
	C20 H47 O3 P3	Full match	No results	No results	No results	No results	428.275	17.934	78247.8		0	0	0	0		No matches found	No matches found		62761.6	66333	13.281	10.1016	1.057	0.08	0.37728	0.489297
	C29 H45 N O S2	Full match	No results	No results	No match	No results	487.294	14.208	78239.6		1	0	0	0		No matches found	No matches found		32486.2	25602.7	50.1278	65.2232	0.788	-0.34	0.837014	0.879787
trimethadione	C6 H9 N O3	Full match	No results	Not the top hit	Full match	No results	143.058	1.025	528616		7	0	0	0		No matches found	No matches found		43891	298912	77.523	70.392	6.81	2.77	0.00665572	0.0590311
	C37 H25 N7 O	Full match	No results	No match	No results	No results	583.213	9.394	78210		0	0	0	0		No matches found	No matches found		3415.26	5681	8.24369	166.461	1.663	0.73	0.189139	0.342518
	C76 H109 N5 O6 P2 S2	Full match	No results	No results	No results	No results	1313.73	0.848	78207		0	0	0	0		No matches found	No matches found		8858.33	4044.49	129.215	20.8869	0.457	-1.13	0.0658847	0.184388
		No results	No results	No results	No results	No results	498.543	11.44	78203.3		0	0	0	0		No matches found	No matches found		2715.72	1685.33	31.6365	258.497	0.621	-0.69	0.424317	0.528308
	C41 H82 O2 P2 S	Full match	No results	No results	No results	No results	700.552	22.358	78187.3		0	0	0	0		No matches found	No matches found		6648.47	6683.01	24.3058	137.72	1.005	0.01	0.220939	0.379722
1_3_8-Naphthalenertriol	C10 H8 O3	Full match	No results	Partial match	Partial match	Full match	176.048	5.633	78110.8		8	0	0	0		Multiple matches found	No matches found		3743.03	4403.93	54.0547	185.917	1.177	0.23	0.328374	0.471961
7-[2-(3-Hydroxyoctyl)-5-oxo-1-pyrrolidinyl]heptanoic acid	C19 H35 N O4	Full match	No results	No results	Full match	No results	341.256	13.699	78082.6		2	0	0	0		No matches found	No matches found		3780.06	13004.5	121.717	103.737	3.44	1.78	0.0770359	0.201049
		No results	No results	No results	No results	No results	683.835	0.85	235916		0	0	0	0		No matches found	No matches found		132152	3514.3	57.0798	184.725	0.027	-5.23	0.00532838	0.0521489
(2alpha)-2-Hydroxy-12-methoxypicras-12-ene-1,11,16-trione	C21 H28 O6	Full match	No results	No results	Full match	No results	376.188	6.815	78077		5	0	0	0		No matches found	No matches found		2802.23	17964.8	153.455	92.5937	6.411	2.68	0.0285658	0.121052
CP 24,879	C11 H17 N O	No results	Full match	No results	Partial match	No results	179.131	1.529	78062.1	30.4	14	1	0	0		No matches found	No matches found		2787.24	4633.85	26.0037	197.537	1.663	0.73	0.262615	0.424294
N-(3-Carbazol-9-yl-2-hydroxy-propyl)-N-furan-2-ylmethyl-methanesulfonamide	C21 H22 N2 O4 S	No results	No results	No results	Full match	No results	398.131	8.136	78035.3		2	0	0	0		No matches found	No matches found		6237.94	7594.76	102.864	148.525	1.218	0.28	0.45691	0.558431
		No results	No results	No results	No results	No results	778.204	2.621	240587		0	0	0	0		No matches found	No matches found		1818.77	2784.46	269.292	282.999	1.531	0.61	0.461631	0.562451
	C7 H23 N5 O P2	Full match	No results	No results	No results	No results	255.138	8.652	77982.9		0	0	0	0		No matches found	No matches found		2993.77	4470.78	177.197	135.588	1.493	0.58	0.141405	0.28584
	C22 H20 O S	Full match	No results	No match	No results	No results	332.123	9.123	77960.2		0	0	0	1	Other	No matches found	No matches found		13475.9	3954.69	105.687	76.8105	0.293	-1.77	0.0403166	0.144857
	C21 H37 Br N2 O2	Full match	No results	No results	No results	No results	428.203	20.266	77941.5		0	0	0	0		No matches found	No matches found		61739.1	64914.7	11.1432	33.8812	1.051	0.07	0.520053	0.614952
	C14 H34 N8 O10	Full match	No results	No results	No match	No results	474.24	10.474	77922.9		1	0	0	0		No matches found	No matches found		2602.97	2713.24	192.487	144.792	1.042	0.06	0.17042	0.321372
	C22 H47 O6 P	Full match	No results	No results	No results	No results	438.31	20.498	81224		0	0	0	0		No matches found	No matches found		58744.8	64840.4	15.755	24.7011	1.104	0.14	0.610459	0.696707
	C21 H31 O9 P	Full match	No results	No results	No match	No results	458.171	11.441	78451.6		3	0	0	0		No matches found	No matches found		6061.39	4224.79	48.4847	165.871	0.697	-0.52	0.377591	0.489493
	C42 H41 N2 O3 P S2	Full match	No results	No results	No results	No results	716.23	4.368	77886.4		0	0	0	0		No matches found	No matches found		2140.43	2513.47	9.85542	187.37	1.174	0.23	0.197258	0.352426
	C5 H18 N O8 P	Full match	No results	No results	No results	No results	251.077	2.237	82902.7		0	0	0	0		No matches found	No matches found		2638.6	11320.9	167.602	108.304	4.29	2.1	0.0554521	0.169104
	C15 H38 N5 O3 P	Full match	No results	No results	No match	No results	367.272	14.336	78471.5		1	0	0	0		No matches found	No matches found		16435.3	38358.9	104.476	70.736	2.334	1.22	0.0781115	0.202902
	C4 H11 N8 O5 P	Full match	No results	No match	No results	No results	282.059	3.419	109396		0	0	0	0		No matches found	No matches found		22390.8	47711.5	84.6141	41.3844	2.131	1.09	0.0785584	0.20375
[Similar to: Ginsenoside Rd; ΔMass: 587.2831 Da]	C13 H38 N5 O4 P	Full match	Invalid mass	No results	No match	No results	359.267	9.486	196179		2	26	0	0		No matches found	No matches found	87.9	17276.5	22673.9	118.838	127.725	1.312	0.39	0.245666	0.406681
[truncated: 14,989 more rows]

## Sheet: ESI-
Name	Formula	Annotation Source: Predicted Compositions	Annotation Source: mzCloud Search	Annotation Source: BioCyc Search	Annotation Source: ChemSpider Search	Annotation Source: MassList Match	Molecular Weight	RT [min]	Area (Max.)	# ChemSpider Results	# mzCloud Results	# KEGG Pathways	# BioCyc Pathways	BioCyc Pathways	# Usable QC	RSD QC Areas [%]	RSD corr. QC Areas [%]	mzCloud Best Match	Mass List Match: Endogenous Metabolites database 4400 compounds	Mass List Match: Farmaci_TGA_Post_250218	mzCloud Best Sim. Match	Group Area: post	Group Area: pre	Group CV [%]: post	Group CV [%]: pre	Ratio: (pre) / (post)	Log2 Fold Change: (pre) / (post)	P-value: (pre) / (post)	Adj. P-value: (pre) / (post)
[truncated: 22,329 more rows]
