# Supplementary material for: Urinary metabolomics reveals kynurenine pathway perturbation in newborns with transposition of great arteries after surgical repair
Source: Metabolomics. 2019 Oct 28;15(11):145. doi: 10.1007/s11306-019-1605-3 (PMC6817811; doi:10.1007/s11306-019-1605-3)
Supplement: Supplementary file 3 — Supplementary material 3 (XLSX 131 kb) [file 11306_2019_1605_MOESM3_ESM.xlsx]

## Sheet: ESI+
Name	Formula	Annotation Source: Predicted Compositions	Annotation Source: mzCloud Search	Annotation Source: BioCyc Search	Annotation Source: ChemSpider Search	Annotation Source: MassList Match	Molecular Weight	RT [min]	Area (Max.)	mzCloud Best Match	# ChemSpider Results	# mzCloud Results	# KEGG Pathways	# BioCyc Pathways	BioCyc Pathways	Mass List Match: Endogenous Metabolites database 4400 compounds	Mass List Match: Farmaci_TGA_Post_250218	mzCloud Best Sim. Match	Group Area: post	Group Area: pre	Group CV [%]: post	Group CV [%]: pre	Ratio: (pre) / (post)	Log2 Fold Change: (pre) / (post)	P-value: (pre) / (post)	Adj. P-value: (pre) / (post)
N-Acetyl-DL-tryptophan	C13 H14 N2 O3	Full match	Full match	Full match	Not the top hit	Full match	246.1	5.283	9.09874e+08	87.2	7	2	0	3	superpathway of indole-3-acetate conjugate biosynthesis;indole-3-acetate inactivation VIII;Other	Multiple matches found	No matches found		4.67142e+08	275861	43.9291	218.081	0.001	-10.73	3.05466e-06	0.000542232
20 β-Dihydrocortisol	C21 H32 O5	Full match	Full match	Partial match	Partial match	Full match	364.225	5.315	2.6143e+06	86.2	10	2	0	0		Multiple matches found	No matches found		72894	594090	90.3514	97.38	8.15	3.03	0.0179925	0.0977483
Kynurenic acid	C10 H7 N O3	Full match	Full match	Not the top hit	Partial match	Full match	189.043	2.58	1.76685e+07	86.9	7	1	0	4	Other	Multiple matches found	No matches found		654929	6.48037e+06	150.719	71.8642	9.895	3.31	0.00431201	0.0467675
Cortisol	C21 H30 O5	Full match	Full match	Partial match	Full match	Full match	362.209	10.05	3.27246e+06	84.4	15	2	0	3	superpathway of steroid hormone biosynthesis;mineralocorticoid biosynthesis;glucocorticoid biosynthesis	Multiple matches found	No matches found		977020	166560	58.3613	80.8366	0.17	-2.55	0.000192016	0.0070034
Eicosatetraynoic acid	C20 H24 O2	Full match	Full match	Partial match	Partial match	Full match	296.178	4.741	421775	67.8	10	3	0	2	carotenoid cleavage;Other	Single match found	No matches found		80722.8	5825.93	100.892	11.7743	0.072	-3.79	0.00500214	0.050735
N-Phenylacetylglutamine	C13 H16 N2 O4	Full match	Full match	Partial match	Not the top hit	Full match	264.111	2.894	4.68458e+07	86.5	4	1	0	2	Other	Multiple matches found	No matches found		2.46413e+06	2.27647e+07	152.274	68.1266	9.238	3.21	0.0039904	0.0446559
D-(+)-Tryptophan	C11 H12 N2 O2	Full match	Full match	Full match	Full match	Full match	204.09	5.281	7.05943e+07	91.5	12	4	0	64	superpathway of chorismate metabolism;superpathway of aromatic compound degradation via 2-hydroxypentadienoate;tRNA charging;Other	Multiple matches found	No matches found		3.79236e+07	29054.7	44.1177	213.63	0.001	-10.35	3.30464e-06	0.00055253
L-5-Hydroxytryptophan	C11 H12 N2 O3	Full match	Full match	Full match	Full match	Full match	220.085	1.253	2.27299e+07	38.7	8	2	0	6	Other	Multiple matches found	No matches found		687997	6.09091e+06	168.738	83.2259	8.853	3.15	0.0109428	0.076077
Glycocholic acid	C26 H43 N O6	Not the top hit	No match	Full match	Full match	Full match	465.309	14.612	7.72587e+06		6	28	0	3	Other	Single match found	No matches found	85.1	141696	1.53962e+06	146.17	111.672	10.866	3.44	0.0420215	0.147714
trans-3-Indoleacrylic acid	C11 H9 N O2	Full match	Full match	Partial match	Full match	Full match	187.063	5.282	7.18197e+07	87.4	1	24	0	1	Other	Multiple matches found	No matches found		3.83462e+07	73036.2	44.3615	211.071	0.002	-9.04	3.58538e-06	0.000578048
Indole-3-carboxaldehyde	C9 H7 N O	Full match	Full match	Partial match	Not the top hit	Full match	145.053	5.285	2.19769e+06	86.2	12	3	0	2	Other	Multiple matches found	No matches found		1.21119e+06	21358.5	46.4713	181.436	0.018	-5.83	8.45537e-06	0.00109445
[Similar to: Thiothixene; ΔMass: 213.0571 Da]	C15 H18 S	Full match	Invalid mass	No results	No results	No results	230.113	2.318	493756		0	28	0	0		No matches found	No matches found	60.7	187632	5319.83	59.8059	136.281	0.028	-5.14	9.25537e-05	0.00446555
	C15 H20 N8 O6	Full match	No results	No results	No match	No results	408.151	5.842	1.41622e+06		1	0	0	0		No matches found	No matches found		398600	3348.3	70.2542	224.603	0.008	-6.9	0.000303908	0.00906732
	C6 H14 N5 O14 P	Full match	No results	No results	No results	No results	411.027	2.74	624501		0	0	0	0		No matches found	No matches found		250556	11534.1	67.3727	118.647	0.046	-4.44	0.000405752	0.0108245
[Similar to: Deoxylimonin; ΔMass: 60.0238 Da]	C20 H32 N2 P2 S	Full match	Invalid mass	No results	No results	No results	394.175	11.355	957897		0	2	0	0		No matches found	No matches found	62.5	330744	2965.5	68.5534	136.395	0.009	-6.8	0.000227375	0.00769675
	C28 H44 N6 O14	Full match	No results	No results	No results	No results	688.291	10.743	498173		0	0	0	0		No matches found	No matches found		112795	2957.07	86.5339	249.073	0.026	-5.25	0.00273707	0.0362379
		No results	No results	No results	No results	No results	350.616	6.018	1.89189e+06		0	0	0	0		No matches found	No matches found		691339	3492.33	62.3101	242.567	0.005	-7.63	0.000165446	0.00639334
[Similar to: α-Ethylaminopentiophenone; ΔMass: -140.8783 Da]	C8 H17 N2 O7 P3	Full match	Invalid mass	No results	No results	No results	346.025	5.309	720656		0	116	0	0		No matches found	No matches found	70.7	647079	7126.89	10.67	199.17	0.011	-6.5	4.2339e-05	0.00273252
[Similar to: 1-Linoleoyl glycerol; ΔMass: 233.2608 Da]	C6 H3 N O2	Full match	Invalid mass	No results	No results	No results	121.016	1.095	2.91647e+06		0	15	0	0		No matches found	No matches found	67.1	52259	487977	151.207	112.891	9.338	3.22	0.0466962	0.155167
	C4 H12 O9	Full match	No results	No results	No results	No results	204.048	1.209	636763		0	0	0	0		No matches found	No matches found		296663	37978	61.5789	105.077	0.128	-2.97	0.000703668	0.0154603
[Similar to: DL-Tryptophan; ΔMass: 0.0290 Da]	C4 H8 N6 O4	Full match	Invalid mass	No results	No results	No results	204.061	5.469	513885		0	47	0	0		No matches found	No matches found	92.6	127812	22267.7	76.1002	65.99	0.174	-2.52	0.00171496	0.0267658
BM 567	C18 H28 N4 O5 S	No match	Invalid mass	No results	No results	No results	412.186	9.592	562181	46.6	0	1	0	0		No matches found	No matches found		90771.4	3714.33	114.321	65.1611	0.041	-4.61	0.00988788	0.0724096
	C32 H31 N3 O6 P2	Full match	No results	No results	No results	No results	615.169	13.411	5.94677e+07		0	0	0	0		No matches found	No matches found		2.97572e+06	3125.81	150.851	137.741	0.001	-9.89	0.0342261	0.133342
[Similar to: Flupentixol; ΔMass: 224.1135 Da]	C6 H6 N6 O3	Full match	Invalid mass	No results	No results	No results	210.05	1.772	2.23016e+06		0	12	0	0		No matches found	No matches found	75.4	82276.8	437554	164.665	87.5609	5.318	2.41	0.0181028	0.0980039
[Similar to: N1-Cyclopropylmethyl-2-{[(4-chloro-2,5-dimethylphenyl)sulfonyl]amino}benzamide; ΔMass: 120.0190 Da]	C10 H8 N8 O2	Full match	Invalid mass	No match	No match	No results	272.077	3.913	1.1686e+06		1	34	0	0		No matches found	No matches found	73.4	406849	35489.6	65.9218	160.359	0.087	-3.52	0.000576823	0.0136045
	C15 H27 N O7 S	Full match	No results	No results	No match	No results	365.151	5.623	525613		1	0	0	0		No matches found	No matches found		53409.5	6388.58	134.631	15.936	0.12	-3.06	0.0273687	0.118567
	C24 H37 N4 O5 P3	Full match	No results	No results	No results	No results	554.197	6.844	531219		0	0	0	0		No matches found	No matches found		82728.5	4292.01	107.304	20.1267	0.052	-4.27	0.00692884	0.0604689
	C22 H27 N4 P S	Full match	No results	No results	No results	No results	410.17	12.099	620342		0	0	0	0		No matches found	No matches found		188542	6758.34	94.4806	64.0852	0.036	-4.8	0.00311493	0.0387835
	C24 H36 N6 O12	Full match	No results	No results	No results	No results	600.239	10.492	1.04385e+06		0	0	0	0		No matches found	No matches found		452108	3057.31	57.7354	225.312	0.007	-7.21	5.33436e-05	0.00316075
[Similar to: 2,5-Dimethyl-3-[4-(trifluoromethyl)phenyl]-7-{[4-(trifluoromethyl)phenyl]methylene}-3,3a,4,5,6,7-hexahydro-2H-pyrazolo[4,3-c]pyridine; ΔMass: 73.9883 Da]	C19 H21 N7 O2	Full match	Invalid mass	No results	No results	No results	379.176	4.608	512921		0	2	0	0		No matches found	No matches found	96.2	192499	2590.97	77.0997	155.69	0.013	-6.22	0.000653806	0.0147745
[Similar to: N-Acetyl-DL-tryptophan; ΔMass: -534.1413 Da]		No results	Invalid mass	No results	No results	No results	780.242	5.289	665303		0	2	0	0		No matches found	No matches found	65.4	411191	5499.07	43.5804	218.154	0.013	-6.22	2.80768e-06	0.000521025
[Similar to: Resiniferatoxin; ΔMass: 376.1162 Da]	C18 H20 O	Full match	Invalid mass	No results	No results	No results	252.151	12.452	390677		0	40	0	0		No matches found	No matches found	88.2	201312	3325.15	56.778	221.563	0.017	-5.92	5.2758e-05	0.00315365
	C19 H26 N3 O4 P	Full match	No results	No results	No results	No results	391.166	8.488	396619		0	0	0	0		No matches found	No matches found		172713	4820.4	57.676	132.172	0.028	-5.16	6.53479e-05	0.00354428
		No results	No results	No results	No results	No results	403.545	2.74	532101		0	0	0	0		No matches found	No matches found		203569	3855.46	74.9789	122.305	0.019	-5.72	0.000723643	0.0156669
4-Cyano-4-[3-(cyclopentyloxy)-4-methoxyphenyl]cyclohexanecarboxylic acid	C20 H25 N O4	Full match	Invalid mass	No results	Full match	No results	343.178	5.055	403757		11	11	0	0		No matches found	No matches found	80	76388.6	2681.74	123.28	47.0638	0.035	-4.83	0.0147689	0.0880065
	C9 H7 N7 O	Full match	No results	No results	No results	No results	229.071	5.161	1.98728e+06		0	0	0	0		No matches found	No matches found		604152	88464	73.4468	91.7988	0.146	-2.77	0.00159388	0.025543
	C10 H22 O3 P2 S	Full match	No results	Invalid mass	No results	No results	284.077	1.472	604940		0	0	0	13	Other	No matches found	No matches found		208329	10882.7	65.5027	175.732	0.052	-4.26	0.000650134	0.0147508
Bilirubin SP	C33 H36 N4 O6	Full match	Full match	Invalid mass	Full match	Full match	584.263	11.392	425102	71.3	7	1	0	5	Other	Multiple matches found	No matches found		96043.2	9445.44	85.0305	141.929	0.098	-3.35	0.00318731	0.039308
[Similar to: 2-{[(4-Methyl-2-oxo-2H-chromen-7-yl)amino]carbonyl}benzoic acid; ΔMass: -563.3018 Da]	C40 H63 N4 O14 P S	Full match	Invalid mass	No results	No results	No results	886.381	12.447	426797		0	33	0	0		No matches found	No matches found	87.6	274190	2700.89	60.4599	261.222	0.01	-6.67	9.97939e-05	0.00468117
2-Methoxy-1-(3-methyl-2-buten-1-yl)-4-[(Z)-2-phenylvinyl]benzene	C20 H22 O	No results	Invalid mass	No results	Full match	No results	278.167	11.502	643330		1	40	0	0		No matches found	No matches found	86.6	153765	6637.73	87.3733	69.0252	0.043	-4.53	0.00207787	0.0301971
[Similar to: Anhydroecgonine methyl ester; ΔMass: 30.0813 Da]		No results	Invalid mass	No results	No results	No results	151.029	2.893	653846		0	47	0	0		No matches found	No matches found	77.2	59078.2	321373	117.522	53.3891	5.44	2.44	0.00231083	0.0323842
	C22 H22 N10 O3 S	Full match	No results	No results	No results	No results	506.16	11.501	926814		0	0	0	0		No matches found	No matches found		245696	3467.2	64.6562	183.842	0.014	-6.15	0.000149727	0.00607797
[Similar to: Linoleic acid-biotin; ΔMass: 218.2871 Da]	C5 H17 N6 O3 P3	Full match	Invalid mass	No results	No results	No results	302.058	2.892	1.43418e+06		0	1	0	0		No matches found	No matches found	61.3	124449	906996	135.64	52.7644	7.288	2.87	0.00117607	0.0210385
sn-glycero-3-Phosphoethanolamine_BRUTTA FRAMMENTAZIONE	C5 H14 N O6 P	No results	No results	No results	Partial match	Full match	215.056	3.977	703225		4	0	0	0		Single match found	No matches found		149260	9067.42	81.693	136.209	0.061	-4.04	0.00147851	0.0244541
	C3 H10 O9	Full match	No results	No results	No results	No results	190.033	1.104	467448		0	0	0	0		No matches found	No matches found		124572	17250.4	87.3113	63.679	0.138	-2.85	0.00563901	0.0538
[Similar to: 5-Chloro-3-[(1E)-3,4-dihydroxy-3,5-dimethyl-1-hepten-1-yl]-7,8-dihydroxy-7-methyl-7,8-dihydro-6H-isochromen-6-one; ΔMass: 30.0844 Da]	C10 H10 N8 O5 S	Full match	Invalid mass	No results	No match	No results	354.05	1.711	2.01195e+06		1	2	0	0		No matches found	No matches found	80.6	68698.2	760196	207.261	75.9581	11.066	3.47	0.00647909	0.0580746
	C7 H20 N5 O3 P3	Full match	No results	No results	No match	No results	315.078	5.348	1.11291e+06		2	0	0	0		No matches found	No matches found		525139	4964.75	26.9804	282.24	0.009	-6.72	1.95876e-05	0.00192312
[Similar to: Pyrithiobac; ΔMass: 134.0181 Da]	C5 H N6 O P	Full match	Invalid mass	No results	No results	No results	191.995	1.095	1.59166e+06		0	3	0	0		No matches found	No matches found	79.6	525183	49386.6	75.3694	85.0572	0.094	-3.41	0.0011997	0.0213033
[Similar to: 6α-Methylprednisolone 21-hemisuccinate; ΔMass: -528.1438 Da] Potrebbe essere un dimero della molecola -4H2O	C49 H68 N2 O12 P2 S2	Full match	Invalid mass	No results	No results	No results	1002.37	12.447	582056		0	8	0	0		No matches found	No matches found	69.5	347833	4774.43	62.9494	241.764	0.014	-6.19	0.000158266	0.00623802
	C15 H22 O9 S	Full match	No results	No results	No results	No results	378.099	11.441	452571		0	0	0	0		No matches found	No matches found		167521	22624.6	72.1948	114.951	0.135	-2.89	0.00222666	0.0315449
[Similar to: Flurandrenolide; ΔMass: 64.0503 Da]	C15 H35 O4 P3	Full match	Invalid mass	No results	No match	No results	372.176	9.208	2.4628e+06		1	2	0	0		No matches found	No matches found	64.9	50683.5	1.24746e+06	200.081	86.4688	24.613	4.62	0.0117229	0.0787765
		No results	No results	No results	No results	No results	176.093	2.947	1.22462e+06		0	0	0	0		No matches found	No matches found		563969	27661.1	65.8285	109.617	0.049	-4.35	0.000273553	0.00858165
Tetraacetylethylenediamine	C10 H16 N2 O4	Full match	Invalid mass	Partial match	Full match	No results	228.111	1.977	1.05385e+06		5	4	0	0		No matches found	No matches found	64.8	57160.6	387945	176.825	66.1895	6.787	2.76	0.00351319	0.0415457
	C5 H19 N6 O4 P3	Full match	No results	No match	No match	No results	320.068	2.894	909428		3	0	0	1	Other	No matches found	No matches found		64910	561854	145.429	54.1314	8.656	3.11	0.00132266	0.0226759
	C7 H12 N6 O2	Full match	No results	No results	No results	No results	212.102	7.508	741348		0	0	0	0		No matches found	No matches found		497237	31214.9	45.95	64.8255	0.063	-3.99	1.02812e-05	0.00124948
[Similar to: Bis(2-butoxyethyl) adipate ; ΔMass: 24.0728 Da]	C14 H26 O8	Full match	Invalid mass	No results	No results	No results	322.163	4.908	768951		0	6	0	0		No matches found	No matches found	81.4	380681	5570.86	60.2053	230.917	0.015	-6.09	9.79513e-05	0.00464274
	C20 H29 O8 P	Full match	No results	No results	No match	No results	428.16	4.209	781799		1	0	0	0		No matches found	No matches found		397516	3914.06	62.6672	83.5615	0.01	-6.67	0.000104064	0.00476241
	C25 H36 O10 P2	Full match	No results	No results	No results	No results	558.177	12.449	1.4293e+06		0	0	0	0		No matches found	No matches found		835211	10668.8	40.089	275.233	0.013	-6.29	1.67138e-06	0.000409053
	C21 H30 N2 O9 P2	Full match	No results	No results	No results	No results	516.142	5.209	797602		0	0	0	0		No matches found	No matches found		94059.3	3712.05	141.61	221.278	0.039	-4.66	0.0388219	0.142319
	C31 H27 N9 O6 P2	Full match	No results	No results	No results	No results	683.156	13.409	4.87107e+06		0	0	0	0		No matches found	No matches found		160550	6773.17	158.089	3.30729	0.042	-4.57	0.0427089	0.148798
	C12 H23 N3 O6 P2	Full match	No results	No results	No match	No results	367.105	2.405	1.1546e+06		2	0	0	0		No matches found	No matches found		63049.5	471293	124.677	68.8204	7.475	2.9	0.00417633	0.0461254
(9E,11E)-13-Hydroperoxy-9,11-octadecadienoic acid_SP_verificare igor	C18 H32 O4	Full match	No match	Partial match	Full match	Full match	312.23	15.668	1.65258e+06		38	19	0	9	Other	Multiple matches found	No matches found	74.8	414686	45554.8	80.8698	137.576	0.11	-3.19	0.00286862	0.0370368
2-Hydroxy-3-(4-hydroxyphenyl)propenoate	C9 H8 O4	Full match	Invalid mass	Partial match	Partial match	Full match	180.042	1.256	963165		14	2	0	1	Other	Multiple matches found	No matches found	65.7	59075.6	481020	183.219	57.3094	8.142	3.03	0.00233474	0.0325348
Boc-D-Gln-OH	C10 H18 N2 O5	Full match	No results	Partial match	Full match	No results	246.121	2.501	1.06583e+06		12	0	0	4	Other	No matches found	No matches found		68868.3	354762	170.023	64.0899	5.151	2.36	0.00383541	0.0435858
[Similar to: 4-Amino-2-(4-methylpiperazino)-5-pyrimidinecarbonitrile; ΔMass: -32.9373 Da]	C9 H9 N5 O4	Full match	Invalid mass	No results	No results	No results	251.065	1.498	904145		0	3	0	0		No matches found	No matches found	79.9	53299.4	335581	169.572	75.7663	6.296	2.65	0.0108295	0.0757444
	C2 H8 N10 O2 P2	Full match	No results	No results	No results	No results	266.031	1.301	1.28669e+06		0	0	0	0		No matches found	No matches found		308505	33671.7	80.6749	58.6411	0.109	-3.2	0.00166846	0.0262584
	C14 H15 N4 O4 P	Full match	No results	Invalid mass	No match	No results	334.084	2.893	1.4229e+06		2	0	0	2	Other	No matches found	No matches found		130535	852786	129.119	52.2877	6.533	2.71	0.00143158	0.0239833
[Similar to: Betamethasone; ΔMass: -244.1041 Da]	C37 H49 O5 P S	Full match	Invalid mass	No results	No results	No results	636.304	5.237	2.13287e+06		0	22	0	0		No matches found	No matches found	88.2	942763	4866.19	69.6177	90.197	0.005	-7.6	0.000246446	0.00806539
	C6 H16 O6 P2	Full match	No results	No results	No results	No results	246.042	1.588	960378		0	0	0	0		No matches found	No matches found		52834.7	344490	160.143	64.541	6.52	2.7	0.00426976	0.0465184
6 β-Hydroxycortisol SP VERIFICARE - POLIIDROSSILATO	C21 H30 O6	Not the top hit	Full match	No results	Partial match	No results	378.204	3.386	969655	44.3	9	1	0	0		No matches found	No matches found		58222	354819	140.849	59.8778	6.094	2.61	0.0025773	0.0349382
	C12 H18 N2 O6 P2	Full match	No results	No results	No results	No results	348.063	2.892	1.24305e+06		0	0	0	0		No matches found	No matches found		141843	881405	112.624	47.9774	6.214	2.64	0.000635877	0.0145109
[Similar to: Validamycin A; ΔMass: -475.2270 Da]		No results	Invalid mass	No results	No results	No results	972.438	12.451	2.91524e+06		0	2	0	0		No matches found	No matches found	64.3	732257	2304.27	102.52	273.425	0.003	-8.31	0.00486342	0.0500631
1-Nitrosonaphthalene	C10 H7 N O	Full match	Invalid mass	No results	Full match	No results	157.053	1.253	2.47591e+06		1	4	0	0		No matches found	No matches found	75.9	68656.7	624582	177.871	85.9543	9.097	3.19	0.0124547	0.0809102
5,8,11,14-Icosatetraynoic acid_SP_Verificare Igor	C20 H24 O2	Not the top hit	Full match	Partial match	Partial match	Full match	296.177	11.514	1.03643e+06	71.5	10	3	0	2	carotenoid cleavage;Other	Single match found	No matches found		213882	6600.79	95.3848	92.7591	0.031	-5.02	0.00338244	0.0405677
[Similar to: Ingenol-3-angelate; ΔMass: 178.0844 Da]	C10 H24 N2 O3 S	Full match	Invalid mass	No results	No results	No results	252.151	11.5	722265		0	41	0	0		No matches found	No matches found	88.1	125010	3221.64	101.939	140.137	0.026	-5.28	0.0051507	0.0514127
[Similar to: Methylprednisolone; ΔMass: -118.0115 Da]	C27 H32 N4 O3 S	Full match	Invalid mass	No results	No match	No results	492.221	11.504	2.15525e+06		2	25	0	0		No matches found	No matches found	78.7	549021	8878.02	70.6147	159.828	0.016	-5.95	0.000322506	0.0093215
	C10 H20 N3 O7 P	Full match	No results	No results	No results	No results	325.104	3.271	4.69689e+06		0	0	0	0		No matches found	No matches found		66855	668956	161.859	107.019	10.006	3.32	0.0297876	0.1239
(E)-Dacarbazine	C6 H10 N6 O	Full match	No results	No results	Full match	No results	182.092	9.133	490300		3	0	0	0		No matches found	No matches found		169798	20635.5	95.4858	60.5598	0.122	-3.04	0.00665389	0.0590311
[Similar to: Gendenafil; ΔMass: -146.0086 Da]	C16 H36 O15 S	Full match	Invalid mass	No results	No results	No results	500.178	5.226	588007		0	3	0	0		No matches found	No matches found	79.8	63840.7	2981.17	138.808	188.044	0.047	-4.42	0.0478444	0.157495
[Similar to: Anhydroecgonine methyl ester; ΔMass: -1.9448 Da]		No results	Invalid mass	No results	No results	No results	183.055	2.888	584061		0	47	0	0		No matches found	No matches found	77.2	56767.6	286171	115.046	53.8849	5.041	2.33	0.00269508	0.0359456
	C26 H36 O4 S	Full match	No results	No results	No match	No results	444.233	11.452	1.77446e+06		1	0	0	0		No matches found	No matches found		67672.6	1.21609e+06	154.866	78.1152	17.97	4.17	0.00814312	0.0654512
Obacunoic acid Pochi frammenti	C26 H32 O8	Full match	Full match	Partial match	Partial match	Full match	472.21	12.023	588008	39.9	4	1	0	0		Single match found	No matches found		149665	6416.36	85.6908	79.8679	0.043	-4.54	0.001819	0.0278773
[Similar to: Validamycin A; ΔMass: -1445.6571 Da]		No results	Invalid mass	No results	No results	No results	1942.87	12.451	7.9821e+06		0	1	0	0		No matches found	No matches found	68.2	2.21714e+06	2238.46	97.6992	301.46	0.001	-9.95	0.00352845	0.0416013
[Similar to: 25T2-NBOMe; ΔMass: 17.0265 Da]	C12 H20 N6 O6	Full match	Invalid mass	No results	No results	No results	344.145	4.908	730713		0	1	0	0		No matches found	No matches found	92	362805	3097.22	59.4994	256.05	0.009	-6.87	8.22404e-05	0.00412818
[Similar to: 2-{[2-(1-Pyrrolidinyl)-5-(trifluoromethyl)anilino]carbonyl}benzoic acid; ΔMass: 230.1079 Da]	C5 H9 O P S	Full match	Invalid mass	No results	No results	No results	148.011	1.214	1.25318e+06		0	2	0	0		No matches found	No matches found	65.7	291504	10785.4	101.528	39.6192	0.037	-4.76	0.00494031	0.050558
	C25 H47 N8 O15 P S	Full match	No results	No results	No results	No results	762.262	5.251	1.45089e+06		0	0	0	0		No matches found	No matches found		247505	1475.5	97.7425	263.949	0.006	-7.39	0.00380085	0.0433976
Estradiol acetate_SP_Verificare Igor	C20 H26 O3	Full match	Partial match	Partial match	Not the top hit	Full match	314.188	11.552	626707	72.9	18	1	0	1	Other	Single match found	No matches found		92114	4435.88	103.181	76.1156	0.048	-4.38	0.00577725	0.0545946
	C42 H54 N6 O10	Full match	No results	No results	No results	No results	802.39	5.209	1.46418e+06		0	0	0	0		No matches found	No matches found		169981	1359.8	116.04	24.276	0.008	-6.97	0.00927867	0.0702326
[Similar to: 3-{[4-(2-Pyrimidinyl)piperazino]carbonyl}-2-pyrazinecarboxylic acid; ΔMass: -176.0324 Da]	C21 H33 O7 P3	Full match	Invalid mass	No results	No results	No results	490.145	9.263	650514		0	1	0	0		No matches found	No matches found	77.6	100396	7765.86	122.529	136.431	0.077	-3.69	0.0452026	0.152898
		No results	No results	No results	No results	No results	590.085	2.742	656570		0	0	0	0		No matches found	No matches found		132779	6874.61	98.7043	57.9147	0.052	-4.27	0.00424034	0.0464375
[Similar to: Cefazolin; ΔMass: 205.9834 Da]	C8 H12 N2 O5 S	Full match	Invalid mass	No results	No match	No results	248.047	1.102	1.26293e+06		1	1	0	0		No matches found	No matches found	60.3	91882.2	574848	130.88	61.5911	6.256	2.65	0.00360542	0.0419852
Trazodone	C19 H22 Cl N5 O	No match	Invalid mass	No results	No match	No results	371.146	4.221	674321	52.6	1	2	0	0		No matches found	No matches found		112545	3103.79	103.491	11.1274	0.028	-5.18	0.0049822	0.0506456
[Similar to: Anhydroecgonine methyl ester; ΔMass: -170.9842 Da]	C14 H17 N4 O5 P	Full match	Invalid mass	No results	No match	No results	352.094	2.89	748984		8	48	0	0		No matches found	No matches found	70	79123.7	452551	117.167	49.4194	5.72	2.52	0.0010538	0.0195554
	C15 H14 N8 O4 S2	Full match	No results	No results	No results	No results	434.059	2.742	1.58032e+06		0	0	0	0		No matches found	No matches found		523149	10835.7	76.9627	134.206	0.021	-5.59	0.000850449	0.017147
L-Pyroglutamic acid SP VERIFICARE	C5 H7 N O3	Full match	Full match	Not the top hit	Not the top hit	Full match	129.043	2.89	960087	77.8	11	2	0	7	Other	Multiple matches found	No matches found		54565.4	488576	149.692	66.6443	8.954	3.16	0.00363813	0.0422538
	C7 H4 N6 O	Full match	No results	No results	No match	No results	188.045	4.459	709482		2	0	0	0		No matches found	No matches found		104719	7851.29	123.248	73.0898	0.075	-3.74	0.0178971	0.0974637
[Similar to: N-Acetyl-DL-tryptophan; ΔMass: -44.9670 Da]	C6 H20 N3 O4 P3	Full match	Invalid mass	No results	No match	No results	291.067	5.303	598255		1	25	0	0		No matches found	No matches found	89.9	475191	7151	10.4008	199.654	0.015	-6.05	0.000120763	0.00521567
[Similar to: Obacunone; ΔMass: 162.0531 Da]	C20 H20 O2	Full match	Invalid mass	No results	No results	No results	292.146	11.502	370878		0	18	0	0		No matches found	No matches found	83.7	80915.6	3257.01	85.2124	63.1359	0.04	-4.63	0.00158658	0.0255167
	C24 H37 N7 O4	Full match	No results	No results	No results	No results	487.291	14.611	3.99365e+06		0	0	0	0		No matches found	No matches found		75228	807650	145.365	111.914	10.736	3.42	0.044507	0.151714
	C23 H41 O14 P	Full match	No results	No results	No results	No results	572.223	11.175	429245		0	0	0	0		No matches found	No matches found		54982.1	4201.78	111.025	47.9431	0.076	-3.71	0.00952017	0.0711674
	C12 H26 N8 O4 S	Full match	No results	No results	No results	No results	378.18	11.502	195152		0	0	0	0		No matches found	No matches found		97620.7	6540.93	44.3278	32.9197	0.067	-3.9	6.38912e-06	0.000922162
	C5 H14 N7 O P3	Full match	No results	No results	No results	No results	281.048	2.746	307823		0	0	0	0		No matches found	No matches found		157804	21497.7	46.385	97.3971	0.136	-2.88	4.15801e-05	0.00271225
[Similar to: CP-532623; ΔMass: 292.2093 Da]	C10 H11 O5 P S2	Full match	Invalid mass	No results	No results	No results	305.978	2.001	1.75262e+06		0	2	0	0		No matches found	No matches found	70.3	90962.4	950546	164.207	69.7863	10.45	3.39	0.00577209	0.0545763
[Similar to: Butralin; ΔMass: 104.1338 Da]	C5 H N7 O2	Full match	Invalid mass	No results	No results	No results	191.019	1.484	1.53926e+06		0	11	0	0		No matches found	No matches found	67.5	82291.4	426340	46.2256	79.3004	5.181	2.37	0.00979559	0.0721157
[Similar to: 6-(3,4,5-Trimethoxystyryl)-2,3,4,5-tetrahydropyridazin-3-one; ΔMass: 12.0590 Da]	C10 H11 N6 O2 P	Full match	Invalid mass	No results	No results	No results	278.068	1.403	1.00473e+06		0	48	0	0		No matches found	No matches found	82.8	194486	8985.4	112.554	165.165	0.046	-4.44	0.0154078	0.0902325
Bethanidine	C10 H15 N3	Full match	Invalid mass	No results	Full match	No results	177.127	1.413	166808		2	1	0	0		No matches found	No matches found	60.7	59823	4734.88	86.2996	74.0488	0.079	-3.66	0.00242063	0.0334255
[Similar to: Betamethasone 21-acetate; ΔMass: 16.9592 Da]	C18 H36 N5 O4 P	Full match	Invalid mass	No results	No match	No results	417.251	9.076	173622		8	3	0	0		No matches found	No matches found	62.1	52292.2	6560.41	82.9928	50.0171	0.125	-2.99	0.00256679	0.0348436
[Similar to: 6-Methoxy-2-morpholino-3-nitrobenzonitrile; ΔMass: -269.0431 Da]		No results	Invalid mass	No results	No results	No results	532.134	5.298	252118		0	35	0	0		No matches found	No matches found	64.4	179822	7182.55	23.1953	170.768	0.04	-4.65	1.988e-05	0.00192939
Eplerenone	C24 H30 O6	No match	Invalid mass	No results	No results	No results	414.202	5.031	1.43229e+06	61.4	0	6	0	0		No matches found	No matches found		393075	2673.12	101.431	77.0113	0.007	-7.2	0.00419868	0.046308
	C24 H44 N6 O S4	Full match	No results	No results	No results	No results	560.247	11.483	371005		0	0	0	0		No matches found	No matches found		102664	3179.01	75.8943	206.133	0.031	-5.01	0.00152127	0.024869
1_3_8-Naphthalenertriol	C10 H8 O3	No results	Invalid mass	Partial match	Partial match	Full match	176.047	2.891	727760		8	48	0	0		Multiple matches found	No matches found	70	67533.1	420349	120.698	50.6369	6.224	2.64	0.00117514	0.0210385
		No results	No results	No results	No results	No results	511.672	12.446	211189		0	0	0	0		No matches found	No matches found		145462	2751.08	47.4856	247.008	0.019	-5.72	1.06977e-05	0.00128651
[Similar to: Gambogic acid; ΔMass: -64.1356 Da]	C36 H57 N10 O2 P	Full match	Invalid mass	No match	No results	No results	692.439	5.302	643983		0	3	0	0		No matches found	No matches found	81.9	409142	5198.35	38.0457	185.854	0.013	-6.3	5.30587e-07	0.000165926
L-5-Hydroxytryptophan	C11 H12 N2 O3	Full match	Full match	Full match	Full match	Full match	220.085	1.484	664393	42	8	1	0	6	Other	Multiple matches found	No matches found		73694.9	409108	102.222	56.976	5.551	2.47	0.00297676	0.0377676
[Similar to: Obacunone; ΔMass: 152.0323 Da]	C22 H22 O	Full match	Invalid mass	No results	No results	No results	302.167	12.445	343256		0	8	0	0		No matches found	No matches found	80.1	172916	3283.86	56.7953	229.171	0.019	-5.72	6.26047e-05	0.00344367
	C23 H29 N8 O2 P S	Full match	No results	No results	No results	No results	512.186	4.519	357351		0	0	0	0		No matches found	No matches found		132631	9236.11	63.4579	155.818	0.07	-3.84	0.00221459	0.0314531
	C14 H27 N P2 S	Full match	No results	No results	No results	No results	303.135	6.629	363722		0	0	0	0		No matches found	No matches found		51382.8	3359.29	121.538	108.635	0.065	-3.94	0.0159561	0.0916188
6-Ketoprostaglandin F1α -1H2O DA VERIFICARE BRUTTO MS1	C20 H32 O5	No match	No match	No results	No results	No results	352.222	13.579	235873	46.8	0	1	0	0		No matches found	No matches found		107580	17394.8	69.2197	125.833	0.162	-2.63	0.0425444	0.148655
[Similar to: 2-(Methylsulfonyl)-3-(6-phenyl-2,3-dihydroimidazo[2,1-b][1,3]thiazol-5-yl)acrylonitrile; ΔMass: -71.0230 Da]	C12 H23 N2 O7 P S2	Full match	Invalid mass	No results	No results	No results	402.068	2.752	231043		0	1	0	0		No matches found	No matches found	88.7	134053	14624.4	52.3012	123.243	0.109	-3.2	0.0109067	0.0758886
[Similar to: Triamcinolone acetonide; ΔMass: -181.9935 Da]	C29 H38 N4 O5 P2 S	Full match	Invalid mass	No results	No results	No results	616.204	10.493	134187		0	47	0	0		No matches found	No matches found	85	57031.5	2843.27	62.1957	76.889	0.05	-4.33	0.000163929	0.00636385
Hypoxanthine	C5 H4 N4 O	Full match	Full match	Partial match	Partial match	Full match	136.039	1.36	875157	52.8	6	4	0	16	Other	Multiple matches found	No matches found		53985.3	361504	144.328	66.558	6.696	2.74	0.00475156	0.0495001
[Similar to: Betamethasone 17-valerate; ΔMass: 196.0748 Da]	C12 H30 N2 O P2	Full match	Invalid mass	No results	No results	No results	280.183	11.493	286980		0	45	0	0		No matches found	No matches found	87.8	57802.2	3111.51	96.0817	12.7779	0.054	-4.22	0.00379008	0.0433722
	C10 H16 N4 O5 S	Full match	No results	No results	No match	No results	304.083	3.528	263819		1	0	0	0		No matches found	No matches found		91171.7	3904.81	72.7498	175.003	0.043	-4.55	0.0010812	0.0198892
Vasicinone	C11 H10 N2 O2	No results	Full match	Partial match	Not the top hit	Full match	202.074	1.258	7.53589e+06	77.3	4	2	0	3	Other	Single match found	No matches found		222205	2.00255e+06	172.326	83.4503	9.012	3.17	0.0108344	0.0757444
[Similar to: Triamcinolone acetonide; ΔMass: 126.1084 Da]	C6 H22 N4 O6 P2	Full match	Invalid mass	No match	No results	No results	308.102	10.491	146281		0	47	0	0		No matches found	No matches found	85	54648.4	2641.72	63.8941	87.6517	0.048	-4.37	0.000188302	0.00697339
[Similar to: Epitestosterone glucuronide; ΔMass: -35.2824 Da]		No results	Invalid mass	No results	No results	No results	499.523	12.439	151097		0	23	0	0		No matches found	No matches found	78.7	71655.7	1375.93	77.4002	185.783	0.019	-5.7	0.000782532	0.0163345
	C17 H41 O12 P3	Full match	No results	No results	No results	No results	530.182	12.454	146130		0	0	0	0		No matches found	No matches found		110237	4943.61	30.7387	193.003	0.045	-4.48	1.59369e-07	9.47402e-05
Radotinib	C27 H21 F3 N8 O	No results	Invalid mass	No match	Full match	No results	530.179	5.299	119579		2	1	0	1	Other	No matches found	No matches found	63.9	68458.8	1872.65	43.5009	142.106	0.027	-5.19	3.62842e-06	0.000578048
	C9 H10 N10 O7 S2	Full match	No results	No results	No results	No results	434.017	2.751	168456		0	0	0	0		No matches found	No matches found		103381	4538.29	50.7192	117.53	0.044	-4.51	3.29547e-05	0.00246241
[Similar to: 4-[4-(1,3-Benzodioxol-5-yl)-2,3-dimethylbutyl]-2-methoxyphenol; ΔMass: 89.1715 Da]	C5 H2 N7 O3 P	Full match	Invalid mass	No results	No results	No results	238.996	2.742	272324		0	19	0	0		No matches found	No matches found	65.1	165786	33164.8	44.7257	73.8882	0.2	-2.32	4.95862e-05	0.0030216
[Similar to: 6-Methoxy-2-morpholino-3-nitrobenzonitrile; ΔMass: -306.0079 Da]	C32 H21 N5 P2 S	Full match	Invalid mass	No results	No results	No results	569.099	5.221	95641.3		0	45	0	0		No matches found	No matches found	72.9	56047.7	2145.54	33.6368	232.337	0.038	-4.71	5.7285e-05	0.00327922
[Similar to: Spiramycin; ΔMass: 381.2368 Da]	C20 H40 N5 O5 P	Full match	Invalid mass	No results	No match	No results	461.277	11.512	176549		4	17	0	0		No matches found	No matches found	87.6	57398.5	2360.43	64.6099	122.924	0.041	-4.6	0.000198396	0.0071132
Cannabinol	C21 H26 O2	No results	Invalid mass	No results	Full match	No results	310.193	11.496	323938		7	18	0	0		No matches found	No matches found	83.7	78712.1	5611.91	83.2179	33.0387	0.071	-3.81	0.00170296	0.026603
		No results	No results	No results	No results	No results	732.809	12.456	179970		0	0	0	0		No matches found	No matches found		54872.6	2587.67	86.8388	69.1707	0.047	-4.41	0.00207242	0.0301847
[Similar to: Acadesine ; ΔMass: 18.1254 Da]	C5 H2 N6 O2 P2	Full match	Invalid mass	No results	No results	No results	239.971	1.211	504843		0	18	0	0		No matches found	No matches found	84.8	202774	16842	92.0355	73.9405	0.083	-3.59	0.00425224	0.0465184
[Similar to: L-Glutathione oxidized; ΔMass: 356.1224 Da]	C6 H15 N2 O3 P3	Full match	Invalid mass	No results	No match	No results	256.03	5.35	163477		2	13	0	0		No matches found	No matches found	81	98585.4	3706.52	37.8592	173.344	0.038	-4.73	9.85559e-07	0.000252169
	C22 H33 N4 O9 P S	Full match	No results	No results	No results	No results	560.171	11.428	201672		0	0	0	0		No matches found	No matches found		61248.1	3247.96	80.2362	157.437	0.053	-4.24	0.00209851	0.0303924
	C5 H18 N4 O3 P2	Full match	No results	No results	No match	No results	244.085	1.473	350989		2	0	0	0		No matches found	No matches found		94696.2	10907.2	73.5762	164.929	0.115	-3.12	0.00239426	0.033168
	C8 H17 O8 P	Full match	No results	No results	No match	No results	272.066	3.54	315939		1	0	0	0		No matches found	No matches found		100731	4579.63	65.4176	176.929	0.045	-4.46	0.000442762	0.011503
[Similar to: Bis(2-butoxyethyl) adipate ; ΔMass: -32.9486 Da]	C10 H30 N5 O8 P	Full match	Invalid mass	No results	No results	No results	379.184	7.642	398637		0	1	0	0		No matches found	No matches found	65	157032	7675.49	66.0468	129.98	0.049	-4.35	0.000718337	0.0155957
[Similar to: Bis(2-butoxyethyl) adipate ; ΔMass: 95.0986 Da]	C5 H18 N9 O P	Full match	Invalid mass	No results	No results	No results	251.137	3.524	319103		0	15	0	0		No matches found	No matches found	77.2	137451	4512.72	60.0999	158.013	0.033	-4.93	0.000190237	0.0070034
[Similar to: Rhodamine 6G; ΔMass: 28.0448 Da]	C15 H26 N8 O4 S	Full match	Invalid mass	No results	No match	No results	414.181	10.867	247049		1	1	0	0		No matches found	No matches found	81.2	62678.2	3249.67	80.7874	32.5536	0.052	-4.27	0.00102891	0.0193489
	C20 H32 N2 P2 S	Full match	No results	No results	No results	No results	394.175	11.794	315458		0	0	0	0		No matches found	No matches found		159829	3152.24	66.3299	59.8121	0.02	-5.66	0.000198371	0.0071132
SSR161421	C25 H20 N4 O2	No match	Invalid mass	No results	No match	No results	408.151	4.324	229531	39.9	1	1	0	0		No matches found	No matches found		59414.3	2698.4	83.1311	55.1998	0.045	-4.46	0.00138719	0.023404
	C24 H31 N2 O8 P	Full match	No results	No results	No match	No results	506.183	4.204	365571		1	0	0	0		No matches found	No matches found		130514	6441.41	82.4974	10.4301	0.049	-4.34	0.00134883	0.0229798
		No results	No results	No results	No results	No results	175.044	1.209	922234		0	0	0	0		No matches found	No matches found		121404	14809.4	120.374	85.4695	0.122	-3.04	0.0220252	0.107105
[Similar to: tert-Butyl N-[1-(aminocarbonyl)-3-methylbutyl]carbamate; ΔMass: -57.9917 Da]	C10 H30 N2 O P2 S	Full match	Invalid mass	No results	No match	No results	288.155	3.897	306125		2	5	0	0		No matches found	No matches found	63.3	97243	3715.95	69.6955	162.406	0.038	-4.71	0.000581298	0.0136339
JWH-193	C26 H26 N2 O2	No match	Invalid mass	No results	No match	No results	398.207	10.867	3.08902e+06	46.4	1	1	0	0		No matches found	No matches found		920698	3585.57	80.018	150.15	0.004	-8	0.000757274	0.0160955
	C12 H25 N6 O4 P S2	Full match	No results	No results	No match	No results	412.112	2.746	596530		1	0	0	0		No matches found	No matches found		303838	7285.85	60.5924	134.738	0.024	-5.38	0.000137609	0.00570957
[Similar to: N1-Allyl-N1-{2-[4-(2-chlorobenzylidene)-5-oxo-4,5-dihydro-1,3-oxazol-2-yl]phenyl}-4-methylbenzene-1-sulfonamide; ΔMass: 300.0599 Da]	C6 H5 N6 P	Full match	Invalid mass	No results	No results	No results	192.031	1.217	727687		0	45	0	0		No matches found	No matches found	76	459160	85779.7	53.0568	70.5754	0.187	-2.42	0.000356151	0.00992463
[Similar to: Mefloquine; ΔMass: 19.0332 Da]	C13 H20 Cl N5 O P2	Full match	Invalid mass	No match	No results	No results	359.083	9.708	314820		0	2	0	2	Other	No matches found	No matches found	68.8	105644	16473.5	67.4138	113.137	0.156	-2.68	0.00303949	0.0382473
[Similar to: Methylprednisolone; ΔMass: -82.0048 Da]	C21 H37 N4 O P S2	Full match	Invalid mass	No results	No match	No results	456.214	11.424	1.1409e+06		2	20	0	0		No matches found	No matches found	89.2	279987	2476.4	92.5487	243.849	0.009	-6.82	0.00275571	0.0362931
[Similar to: Nocardamin; ΔMass: 188.1623 Da]	C20 H32 N2 O3 S2	Full match	Invalid mass	No results	No results	No results	412.186	12.017	518016		0	2	0	0		No matches found	No matches found	62.1	204869	5639.08	81.4302	9.26067	0.028	-5.18	0.0010283	0.0193489
		No results	No results	No results	No results	No results	256.08	3.521	321991		0	0	0	0		No matches found	No matches found		149661	2390.87	71.2155	147.519	0.016	-5.97	0.000420969	0.0110949
[Similar to: Cryptotanshinone; ΔMass: 46.0058 Da]	C10 H22 N2 O3 S	Full match	Invalid mass	No results	No match	No results	250.135	11.497	323279		4	30	0	0		No matches found	No matches found	89	71755.4	3456.33	87.2474	61.4114	0.048	-4.38	0.00203137	0.029726
T699595BLW	C7 H11 N O	Full match	Invalid mass	No results	Full match	No results	125.084	1.563	2.05047e+06		13	5	0	0		No matches found	No matches found	74.1	71594.3	509595	168.384	93.1114	7.118	2.83	0.030376	0.125296
[Similar to: Obacunone; ΔMass: 152.0328 Da]	C8 H29 N6 P3	Full match	Invalid mass	No results	No results	No results	302.166	11.502	325119		0	11	0	0		No matches found	No matches found	78.9	61935.1	3030.26	95.9231	49.947	0.049	-4.35	0.00372559	0.0429427
	C9 H18 O6 S2	Full match	No results	No results	No results	No results	286.054	5.288	1.14787e+06		0	0	0	0		No matches found	No matches found		558535	9004.88	43.1834	179.415	0.016	-5.95	2.91421e-06	0.000534915
Eplerenone	C24 H30 O6	No match	Invalid mass	No results	No results	No results	414.202	4.742	2.10176e+06	62.1	0	9	0	0		No matches found	No matches found		404518	3132.19	98.3021	11.7312	0.008	-7.01	0.00331279	0.0401842
JWH-193	C26 H26 N2 O2	No match	Invalid mass	No results	No match	No results	398.207	11.344	3.98335e+06	39.3	1	1	0	0		No matches found	No matches found		404050	3457.3	132.064	152.59	0.009	-6.87	0.0193005	0.101126
[Similar to: Validamycin A; ΔMass: -1446.6566 Da]		No results	Invalid mass	No results	No results	No results	1943.87	12.454	961054		0	2	0	0		No matches found	No matches found	68.2	252135	2111.55	101.327	217.382	0.008	-6.9	0.00462303	0.0486109
	C8 H10 N6 O5	Full match	No results	Invalid mass	No results	No results	270.071	3.542	1.07673e+06		0	0	0	0		No matches found	No matches found		307943	13327.3	67.2113	143.215	0.043	-4.53	0.000496451	0.0123469
	C8 H12 N6 O2	Full match	No results	No results	No results	No results	224.102	9.004	372447		0	0	0	0		No matches found	No matches found		182362	29448.8	54.6509	91.2482	0.161	-2.63	0.000218341	0.00752474
	C21 H33 O2 P3	Full match	No results	No results	No results	No results	410.17	6.088	530481		0	0	0	0		No matches found	No matches found		109718	3656.57	96.2531	9.01511	0.033	-4.91	0.00327263	0.0399025
	C7 H20 N5 O3 P3	Full match	No results	No results	No match	No results	315.078	5.213	819700		2	0	0	0		No matches found	No matches found		397599	4361.72	41.7565	294.728	0.011	-6.51	9.21561e-05	0.00446555
	C25 H47 N8 O15 P S	Full match	No results	No results	No results	No results	762.262	5.315	290796		0	0	0	0		No matches found	No matches found		166809	1402	44.8489	266.883	0.008	-6.89	4.06939e-06	0.000624726
[Similar to: Oleyl anilide; ΔMass: -255.9825 Da]	C37 H43 N O5 S	Full match	Invalid mass	No results	No results	No results	613.286	12.449	288422		0	1	0	0		No matches found	No matches found	96.3	140879	2764.07	64.1938	214.34	0.02	-5.67	0.00018235	0.0068278
[Similar to: Prostaglandin E2-biotin; ΔMass: 460.4401 Da]		No results	Invalid mass	No results	No results	No results	201.968	1.599	229614		0	2	0	0		No matches found	No matches found	67.4	83360.1	3126.65	71.3966	177.059	0.038	-4.74	0.000576288	0.0136045
[Similar to: Flupentixol; ΔMass: 224.1631 Da]	C5 H6 O9	Full match	Invalid mass	No results	No results	No results	210.001	1.174	275192		0	4	0	0		No matches found	No matches found	68.3	122887	19342.9	74.3043	165.851	0.157	-2.67	0.00885417	0.0685874
5-Chloro-3-[(1E)-3,4-dihydroxy-3,5-dimethyl-1-hepten-1-yl]-7,8-dihydroxy-7-methyl-7,8-dihydro-6H-isochromen-6-one	C19 H25 Cl O6	No match	Invalid mass	No match	No results	No match	384.128	7.713	242275	47.6	0	1	0	0		Single match found	No matches found		88706.5	9233.05	69.7987	98.5879	0.104	-3.26	0.000938553	0.0182596
	C8 H N2 O3 P	Full match	No results	No results	No results	No results	203.972	1.214	321079		0	0	0	0		No matches found	No matches found		203547	30759.1	57.3764	89.9352	0.151	-2.73	0.000915696	0.0180226
[Similar to: Adenosine 5'-monophosphate; ΔMass: -87.0530 Da]	C12 H28 N4 O7 P2 S	Full match	Invalid mass	No match	No results	No results	434.116	2.476	2.28984e+06		0	1	0	0		No matches found	No matches found	68.1	104279	731795	174.365	75.4425	7.018	2.81	0.00815981	0.0654706
	C20 H35 N8 O4 P S2	Full match	No results	No match	No results	No results	546.196	5.286	346789		0	0	0	0		No matches found	No matches found		237451	3522.59	24.3482	179.301	0.015	-6.07	6.39128e-10	3.59765e-06
Dabrafenib	C23 H20 F3 N5 O2 S2	No match	Full match	No results	Full match	No results	519.102	8.349	1.88811e+06	35.4	1	8	0	0		No matches found	No matches found	69.8	647034	47358.6	82.2434	130.992	0.073	-3.77	0.0242868	0.112272
		No results	No results	No results	No results	No results	152.042	3.529	298886		0	0	0	0		No matches found	No matches found		109992	9199.03	69.0964	188.63	0.084	-3.58	0.00515132	0.0514127
[Similar to: Ketoconazole; ΔMass: -246.6004 Da]		No results	Invalid mass	No results	No results	No results	776.749	5.286	414085		0	3	0	0		No matches found	No matches found	73	238530	2948.75	51.2493	203.656	0.012	-6.34	1.77389e-05	0.00182657
[Similar to: Oleyl anilide; ΔMass: -155.9669 Da]	C18 H50 N3 O5 P3 S	Full match	Invalid mass	No results	No results	No results	513.27	11.501	532490		0	1	0	0		No matches found	No matches found	90.2	223765	3857.17	42.8359	183.252	0.017	-5.86	2.52015e-06	0.000480649
ValidamycinA	C20 H35 N O13	Full match	Invalid mass	No results	Partial match	Full match	497.211	11.714	2.56103e+06		1	18	0	0		Single match found	No matches found	79.7	671973	5487.31	84.0269	176.359	0.008	-6.94	0.00179468	0.0276772
[Similar to: Convallatoxin; ΔMass: 216.2565 Da]	C11 H15 N2 O4 P S2	Full match	Invalid mass	No results	No results	No results	334.021	1.206	331512		0	70	0	0		No matches found	No matches found	84.4	107953	21459.7	92.6593	56.1506	0.199	-2.33	0.00803927	0.0650811
[Similar to: Cefazolin; ΔMass: 206.0457 Da]	C7 H9 N2 O2 P S2	Full match	Invalid mass	No match	No match	No results	247.984	1.09	683287		1	1	0	1	Other	No matches found	No matches found	60.3	353156	64102.8	52.9062	86.718	0.182	-2.46	0.000950615	0.0184094
Lomefloxacin	C17 H19 F2 N3 O3	No match	Full match	No results	Full match	No results	351.14	2.406	6.09553e+06	43.2	1	1	0	0		No matches found	No matches found		290082	2.25192e+06	129.469	74.167	7.763	2.96	0.00607241	0.0556535
	C5 H7 O P S	Full match	No results	No results	No results	No results	145.996	1.13	361657		0	0	0	0		No matches found	No matches found		105651	19311.9	96.0326	57.1295	0.183	-2.45	0.00887902	0.0687483
[Similar to: Betamethasone 21-acetate; ΔMass: 14.9437 Da]	C18 H48 N O P3 S	Full match	Invalid mass	No results	No results	No results	419.267	11.501	631635		0	27	0	0		No matches found	No matches found	89.5	130791	3366.95	91.6389	143.879	0.026	-5.28	0.00260992	0.035259
	C24 H29 P3	Full match	No results	No results	No results	No results	410.149	10.742	988552		0	0	0	0		No matches found	No matches found		225534	3602.23	85.5137	97.4168	0.016	-5.97	0.00142752	0.0239628
	C29 H33 N6 O5 P	Full match	No results	No results	No results	No results	576.225	11.43	741850		0	0	0	0		No matches found	No matches found		226740	3046.76	69.0774	236.435	0.013	-6.22	0.00147661	0.0244466
Cbz-D-Asn-OH	C12 H14 N2 O5	Full match	Invalid mass	Partial match	Full match	No results	266.09	2.301	286862		4	3	0	1	Other	No matches found	No matches found	67	112057	18299.4	68.3954	114.849	0.163	-2.61	0.00143389	0.0239981
Senkyunolide H	C12 H16 O4	No match	Invalid mass	No results	No results	No results	224.102	7.37	290460	51.2	0	1	0	0		No matches found	No matches found		126812	23501.6	47.0012	83.102	0.185	-2.43	3.4333e-05	0.00251659
[Similar to: 4-(3,5-Dimethyl-1H-pyrazol-1-yl)benzene-1-sulfonamide; ΔMass: 49.0575 Da]	C7 H3 N6 P	Full match	Invalid mass	No results	No results	No results	202.015	1.209	1.07798e+06		0	45	0	0		No matches found	No matches found	91.1	233269	39523.4	100.984	60.9575	0.169	-2.56	0.0105559	0.0749929
3-(Phosphonomethyl)-2-pyridinecarboxylic acid	C7 H8 N O5 P	Full match	Invalid mass	No results	Full match	No results	217.014	2.747	1.79196e+06		2	5	0	0		No matches found	No matches found	67.2	803709	93161.4	59.7429	90.2987	0.116	-3.11	0.000254539	0.00821058
	C26 H42 O10 P2	Full match	No results	No results	No results	No results	576.224	12.454	1.73711e+06		0	0	0	0		No matches found	No matches found		1.01339e+06	4300.69	34.0508	300.445	0.004	-7.88	3.58816e-07	0.000141978
[Similar to: Carbidopa; ΔMass: -153.9902 Da]	C19 H17 N4 O P S	Full match	Invalid mass	No results	No match	No results	380.086	2.742	4.63512e+06		1	43	0	0		No matches found	No matches found	70.4	2.15113e+06	100448	64.2019	127.875	0.047	-4.42	0.00027599	0.00858888
[Similar to: Doxepin; ΔMass: 23.0075 Da]	C11 H30 P2 S	Full match	Invalid mass	No results	No results	No results	256.155	2.899	5.90599e+06		0	130	0	0		No matches found	No matches found	79.1	213080	2.10245e+06	136.438	81.7654	9.867	3.3	0.0106225	0.0752123
Dimethyl terephthalate	C10 H10 O4	No match	Invalid mass	No results	No match	No results	194.055	4.921	4.65698e+06	34	1	1	0	0		No matches found	No matches found		191811	1.14799e+06	192.475	89.8358	5.985	2.58	0.046384	0.154655
l-2,3-O-isopropylidenethreitol	C7 H14 O4	Full match	No results	Partial match	Full match	No results	162.089	1.589	4.6713e+06		8	0	0	0		No matches found	No matches found		149988	1.21941e+06	202.212	88.9897	8.13	3.02	0.0209131	0.104671
		No results	No results	No results	No results	No results	496.709	12.453	5.03557e+06		0	0	0	0		No matches found	No matches found		3.40094e+06	6327.88	55.6177	302.184	0.002	-9.07	3.67927e-05	0.00258668
	C11 H26 N O2 P	Full match	No results	No results	No results	No results	235.171	2.873	4.96762e+06		0	0	0	0		No matches found	No matches found		69110.4	1.00049e+06	147.164	103.812	14.477	3.86	0.0216536	0.106325
Creatinine	C4 H7 N3 O	Full match	No results	Partial match	Full match	Full match	113.059	1.235	1.18042e+07		2	0	0	3	Other	Single match found	No matches found		406590	3.7337e+06	179.256	84.1179	9.183	3.2	0.0141643	0.0862246
N-(tert-Butoxycarbonyl)-N-methyl-L-leucine	C12 H23 N O4	Full match	No results	Partial match	Full match	No results	245.163	1.869	5.40216e+06		6	0	0	0		No matches found	No matches found		128780	1.33442e+06	213.293	93.7576	10.362	3.37	0.0370041	0.13864
[Similar to: Neoandrographolide; ΔMass: 166.1747 Da]	C10 H14 N6 O6	Full match	Invalid mass	No results	No results	No results	314.098	2.247	4.49321e+06		0	4	0	0		No matches found	No matches found	72.2	62046.7	966907	206.13	104.157	15.584	3.96	0.0379127	0.140772
[Similar to: Convallatoxin; ΔMass: 217.0993 Da]	C15 H27 N O7	Full match	Invalid mass	No results	No results	No results	333.179	1.236	5.21249e+06		0	56	0	0		No matches found	No matches found	84.4	66179.7	793620	234.281	111.403	11.992	3.58	0.0482579	0.157932
	C27 H51 N8 O6 P	Full match	No results	No results	No results	No results	614.367	15.067	5.66978e+06		0	0	0	0		No matches found	No matches found		135767	931028	123.67	106.336	6.858	2.78	0.0299734	0.124312
[Similar to: Ketoconazole; ΔMass: -492.1994 Da]	C52 H61 N6 O8 P3 S	Full match	Invalid mass	No results	No results	No results	1022.35	5.288	8.75831e+06		0	1	0	0		No matches found	No matches found	88.7	4.89885e+06	9192.57	38.5611	229.849	0.002	-9.06	4.88797e-07	0.000158385
	C12 H18 N2 O4 P2	Full match	No results	Invalid mass	No match	No results	316.073	5.306	7.79249e+06		5	0	0	1	Other	No matches found	No matches found		5.2525e+06	15047.8	31.2858	209.362	0.003	-8.45	0.00256631	0.0348436
		No results	No results	No results	No results	No results	202.035	2.057	7.04595e+06		0	0	0	1	Other	No matches found	No matches found		169972	1.96471e+06	211.283	79.9373	11.559	3.53	0.0100053	0.0729846
	C14 H15 N4 O4 P	Full match	No results	No results	No match	No results	334.084	5.32	8.39948e+06		2	0	0	0		No matches found	No matches found		5.52376e+06	21279.7	30.2494	207.39	0.004	-8.02	0.000380095	0.0103527
[Similar to: Bis(2-butoxyethyl) adipate ; ΔMass: -103.9745 Da]	C20 H34 O11	Full match	Invalid mass	No results	No results	No results	450.21	8.351	6.47194e+06		0	3	0	0		No matches found	No matches found	72.3	2.1807e+06	11698.4	70.2708	289.293	0.005	-7.54	0.000456936	0.0116782
Phenylisocyanate	C7 H5 N O	Full match	No results	Partial match	Full match	No results	119.037	1.734	6.83979e+06		4	0	0	1	Other	No matches found	No matches found		374916	1.91783e+06	126.704	82.8433	5.115	2.35	0.019089	0.100435
N-[3-Carboxy-2-(carboxymethyl)-2-hydroxypropanoyl]glutamic acid	C11 H15 N O10	Full match	No results	Full match	Full match	No results	321.069	1.054	7.83626e+06		1	0	0	0		No matches found	No matches found		223845	1.18529e+06	193.201	96.4339	5.295	2.4	0.0276715	0.119389
6-Methylindole SP	C9 H9 N	Full match	Full match	Full match	Not the top hit	Full match	131.073	5.28	5.38171e+06	65.3	7	6	0	0		Multiple matches found	No matches found		2.00616e+06	4516.83	55.1428	209.341	0.002	-8.79	4.68113e-05	0.00289562
Aspartyl-Phenylalanine	C13 H16 N2 O5	Full match	Invalid mass	Partial match	Partial match	Full match	280.106	1.366	4.45867e+06		4	2	0	0		Single match found	No matches found	64.4	106230	1.20889e+06	155.738	89.5697	11.38	3.51	0.0177991	0.0972564
	C9 H6	Full match	No results	No results	No results	No results	114.047	5.284	5.94376e+06		0	0	0	0		No matches found	No matches found		2.20373e+06	7990.2	54.606	206.789	0.004	-8.11	4.23947e-05	0.00273252
	C41 H42 N6 O5 P2	Full match	No results	No results	No results	No results	760.27	5.282	6.37633e+06		0	0	0	0		No matches found	No matches found		2.87079e+06	6562.15	50.3272	233.743	0.002	-8.77	1.43487e-05	0.00158565
L-Iditol	C6 H14 O6	Full match	Full match	Full match	Full match	Full match	182.079	1.138	1.59537e+07	78.5	11	3	0	12	Other	Multiple matches found	No matches found		2.47536e+06	145694	114.186	125.397	0.059	-4.09	0.0127299	0.0817377
[Similar to: Arachidonoyl ethanolamide phosphate; ΔMass: 243.1776 Da]	C5 H8 N6 O2	Full match	Invalid mass	No results	No match	No results	184.071	1.585	4.87804e+06		1	24	0	0		No matches found	No matches found	83.4	150538	1.27957e+06	204.034	88.7578	8.5	3.09	0.0201498	0.10327
[Similar to: Acadesine ; ΔMass: 35.0373 Da]	C9 H9 N3 O4	Full match	Invalid mass	No results	No results	No results	223.059	1.256	2.87234e+06		0	18	0	0		No matches found	No matches found	84.8	102488	578130	129.856	87.6631	5.641	2.5	0.0185977	0.099176
[Similar to: Chlormezanone; ΔMass: 33.9458 Da]	C7 H17 N3 O2 S2	Full match	Invalid mass	No results	No results	No results	239.077	1.257	3.40811e+06		0	22	0	0		No matches found	No matches found	84.4	187766	1.53237e+06	142.547	59.04	8.161	3.03	0.00159071	0.025543
Methyl 9-(beta-D-galactopyranosyloxy)nonanoate	C16 H30 O8	Full match	No results	No results	Full match	No results	350.194	9.21	2.96716e+06		1	0	0	0		No matches found	No matches found		57617.4	1.60074e+06	198.277	86.3247	27.782	4.8	0.0117798	0.0790643
[Similar to: N-Acetyl-DL-tryptophan; ΔMass: -531.1503 Da]	C32 H46 N9 O6 P3 S	Full match	Invalid mass	No results	No results	No results	777.251	5.301	5.12815e+06		0	3	0	0		No matches found	No matches found	65.4	3.38017e+06	4980.61	30.4473	226.621	0.001	-9.41	4.14888e-08	3.89234e-05
[Similar to: Nocardamin; ΔMass: 188.1834 Da]	C15 H24 N8 O4 S	Full match	Invalid mass	No results	No results	No results	412.165	11.508	5.24352e+06		0	2	0	0		No matches found	No matches found	67.3	2.72315e+06	4636.29	33.5563	301.228	0.002	-9.2	6.90702e-08	5.30176e-05
C035830O9S	C11 H12 O	Full match	Invalid mass	No results	Full match	No results	160.089	11.501	3.15135e+06		3	64	0	0		No matches found	No matches found	80	684502	8291.18	83.8346	148.762	0.012	-6.37	0.00130263	0.0224465
	C14 H13 N4 O3 P	Full match	No results	Invalid mass	No match	No results	316.073	5.227	6.30518e+06		3	0	0	1	Other	No matches found	No matches found		2.86484e+06	10480.7	30.0427	213.693	0.004	-8.09	0.0275552	0.119039
4VDX81E00W	C9 H15 N O5	Full match	No results	No results	Full match	No results	217.095	1.256	4.9518e+06		2	0	0	0		No matches found	No matches found		205240	1.74134e+06	147.558	68.7615	8.484	3.08	0.0040138	0.0448583
2_3-Dimethylmaleate	C6 H8 O4	Full match	No results	Partial match	Partial match	Full match	144.042	1.188	3.6794e+06		21	0	0	3	nylon-6 oligomer degradation;Other	Multiple matches found	No matches found		278001	1.75794e+06	120.262	64.0894	6.324	2.66	0.00844189	0.0665625
[Similar to: Clenbuterol; ΔMass: -13.9843 Da]	C8 H16 N6 P2 S	Full match	Invalid mass	No results	No match	No results	290.064	5.307	3.54579e+06		2	2	0	0		No matches found	No matches found	69.4	2.24078e+06	5296.15	34.7503	215.552	0.002	-8.72	0.00111728	0.0203292
STS-135	C24 H31 F N2 O	No match	Invalid mass	No results	No match	No results	382.235	8.315	3.55515e+06	33.2	1	1	0	0		No matches found	No matches found		85466.2	610289	186.259	107.076	7.141	2.84	0.0359642	0.136601
	C20 H43 N4 O3 P3 S2	Full match	No results	No results	No results	No results	544.198	12.453	3.62831e+06		0	0	0	0		No matches found	No matches found		2.72424e+06	10665.8	28.4314	301.812	0.004	-8	1.5835e-07	9.47402e-05
C035830O9S	C11 H12 O	Full match	Invalid mass	No results	Full match	No results	160.089	12.449	3.64414e+06		3	79	0	0		No matches found	No matches found	84.5	2.03118e+06	17123	53.3869	273.913	0.008	-6.89	2.73615e-05	0.00226497
Maltol	C6 H6 O3	No results	Invalid mass	No results	No match	No results	126.029	1.209	3.69e+06	82.4	1	6	0	0		No matches found	No matches found		883464	122095	98.9842	67.8029	0.138	-2.86	0.00772491	0.0636119
[Similar to: N'-[2-(3-Methoxyphenyl)acetyl]-5-methyl-3-phenyl-4-isoxazolecarbohydrazide; ΔMass: 6.0761 Da]	C14 H20 N O4 P3	Full match	Invalid mass	No results	No results	No results	359.061	3.544	4.02747e+06		0	53	0	0		No matches found	No matches found	67.1	186002	1.08315e+06	166.528	91.0002	5.823	2.54	0.0233263	0.110054
4'-(Imidazol-1-yl)acetophenone	C11 H10 N2 O	No results	Full match	No results	Partial match	No results	186.079	5.283	7.94409e+06	40.7	3	12	0	0		No matches found	No matches found		4.10735e+06	32509.4	44.1606	200.282	0.008	-6.98	3.50616e-06	0.000578048
Monocerin	C16 H20 O6	Full match	Invalid mass	No results	Full match	No results	308.126	11.445	4.21041e+06		4	32	0	0		No matches found	No matches found	68.6	995809	134191	95.7033	111.009	0.135	-2.89	0.0112948	0.0772523
[Similar to: 2-(Methylsulfonyl)-3-(6-phenyl-2,3-dihydroimidazo[2,1-b][1,3]thiazol-5-yl)acrylonitrile; ΔMass: -71.0352 Da]	C17 H14 N4 O8	Full match	Invalid mass	No results	No results	No results	402.08	2.741	7.82099e+06		0	3	0	0		No matches found	No matches found	84.9	3.41065e+06	119082	66.1759	136.877	0.035	-4.84	0.000298053	0.00896868
N-carbethoxyphthalimide	C11 H9 N O4	Full match	Invalid mass	No results	Full match	No results	219.053	4.119	3.08654e+06		6	27	0	0		No matches found	No matches found	79.1	74654.6	1.0109e+06	175.756	79.3376	13.541	3.76	0.0069752	0.0606811
Succinyladenosine	C14 H17 N5 O8	Full match	No results	No results	Full match	No results	383.108	1.497	7.30219e+06		1	0	0	0		No matches found	No matches found		419277	2.62774e+06	168.909	76.3357	6.267	2.65	0.0106981	0.075428
	C8 H12 N6 O4	Full match	No results	No results	No results	No results	256.092	3.532	2.08722e+07		0	0	0	0		No matches found	No matches found		7.40522e+06	38380.1	61.6072	230.541	0.005	-7.59	9.95645e-05	0.00468117
cis-1_2-Dihydroxy-1_2-dihydrodibenzothiophene	C12 H10 O2 S	No results	No results	Partial match	Partial match	Full match	218.04	1.079	1.62997e+07		5	0	0	0		Single match found	No matches found		4.72979e+06	151399	73.6661	185.452	0.032	-4.97	0.00102264	0.0193251
Gramine	C11 H14 N2	No match	Invalid mass	No match	No match	No match	129.058	5.281	1.65462e+07	91	4	2	0	0		Multiple matches found	No matches found		9.52472e+06	13653.6	38.6356	212.708	0.001	-9.45	6.01075e-07	0.000181256
Norharman o beta carbolina ammina organica endogena	C11 H8 N2	Full match	Full match	Not the top hit	Full match	No results	168.069	5.286	5.03506e+07	40.2	1	2	0	4	Other	No matches found	No matches found		2.64705e+07	9474.24	42.8284	215.485	0	-11.45	2.26786e-06	0.000468244
[Similar to: Ketoconazole; ΔMass: -246.0986 Da]	C39 H37 N8 O8 P	Full match	Invalid mass	No results	No results	No results	776.247	5.284	2.83985e+07		0	4	0	0		No matches found	No matches found	73	1.80384e+07	14512.5	32.6903	228.934	0.001	-10.28	4.93592e-08	4.38699e-05
6-Methyl[1,2,4]triazolo[4,3-b]pyridazin-8-ol	C6 H6 N4 O	Full match	Full match	Partial match	Partial match	No results	150.054	1.136	1.95647e+07	30.8	5	1	0	0		No matches found	No matches found		1.75772e+06	9.34744e+06	130.536	57.0769	5.318	2.41	0.00251877	0.0344572
Nicotinuric acid SP VERIFICARE	C8 H8 N2 O3	Full match	Full match	No results	Full match	Full match	180.053	2.057	1.95993e+07	43	6	1	0	0		Single match found	No matches found		513337	5.01875e+06	197.333	80.4361	9.777	3.29	0.0102407	0.0738922
Ozagrel	C13 H12 N2 O2	Full match	Invalid mass	Not the top hit	Full match	No results	228.09	5.286	2.01746e+07		2	35	0	1	Other	No matches found	No matches found	82.9	1.11774e+07	8801.59	42.1927	212.902	0.001	-10.31	1.92159e-06	0.000439425
[Similar to: Levothyroxine; ΔMass: 635.6289 Da]	C10 H7 N	Full match	Invalid mass	No results	No results	No results	141.058	5.284	3.3721e+07		0	7	0	0		No matches found	No matches found	86.6	1.77752e+07	12434.4	44.6509	214.049	0.001	-10.48	3.79652e-06	0.000599176
Ketoconazole	C26 H28 Cl2 N4 O4	No match	Full match	Full match	Full match	No results	530.147	5.29	2.1169e+07	38.7	3	4	0	0		No matches found	No matches found		1.92452e+07	12687.3	18.4343	215.199	0.001	-10.57	1.14088e-07	8.02751e-05
[Similar to: Vincristine; ΔMass: 458.2571 Da]	C17 H22 N2 O7	Full match	Invalid mass	No results	No results	No results	366.143	1.243	3.10055e+07		0	11	0	0		No matches found	No matches found	80.1	1.74517e+06	1.0154e+07	160.161	75.0656	5.818	2.54	0.00817137	0.0654706
N,N-Dimethylguanosine	C12 H17 N5 O5	Full match	Invalid mass	Partial match	Full match	No results	311.123	1.352	3.41615e+07		2	1	0	0		No matches found	No matches found	82.7	2.43537e+06	1.31552e+07	144.938	66.3235	5.402	2.43	0.00500326	0.050735
2A1326450X	C12 H9 N O	Full match	Invalid mass	No results	Full match	No results	183.068	5.282	5.0286e+07		3	48	0	0		No matches found	No matches found	85.6	2.65094e+07	10541.8	42.8269	215.397	0	-11.3	2.26823e-06	0.000468244
MDMB-FUBICA	C23 H25 F N2 O3	No match	Invalid mass	No results	No match	No results	396.191	11.505	1.24063e+08	43.2	1	5	0	0		No matches found	No matches found		4.95531e+07	8063.14	49.0998	314.144	0	-12.59	9.55849e-06	0.00119686
	C37 H27 N O8	Full match	No results	No results	No results	No results	613.174	13.409	6.30374e+07		0	0	0	0		No matches found	No matches found		3.15026e+06	6546.25	151.209	100.19	0.002	-8.91	0.0346094	0.134233
Prolylleucine	C11 H20 N2 O3	Full match	Full match	Full match	Partial match	Full match	228.147	1.041	6.97387e+07	58.1	3	2	0	0		Multiple matches found	No matches found		3.69508e+06	1.89533e+07	152.909	75.7214	5.129	2.36	0.0116904	0.0786419
		No results	No results	No results	No results	No results	201.04	2.739	1.53319e+08		0	0	0	0		No matches found	No matches found		7.6753e+07	9.62437e+06	57.6086	86.4957	0.125	-3	0.00020839	0.00734671
[Similar to: Clomipramine; ΔMass: 78.9788 Da]		No results	Invalid mass	No results	No results	No results	235.176	2.87	1.29726e+08		0	78	0	0		No matches found	No matches found	98.3	1.52557e+06	2.02129e+07	145.819	110.696	13.249	3.73	0.0281595	0.120382
	C11 H8 N8 O	Full match	No results	No match	No results	No results	268.082	5.272	3.30464e+08		0	0	0	8	Other	No matches found	No matches found		1.92532e+08	38605.4	36.1105	218.386	0	-12.28	2.70754e-07	0.000127006
1,5-Naphthalenediamine SP ????	C10 H10 N2	Full match	Full match	No results	Partial match	No results	158.084	5.281	3.24554e+07	67.5	4	2	0	0		No matches found	No matches found		1.70553e+07	5269.87	44.7982	214.846	0	-11.66	3.94153e-06	0.000610648
alpha-Ribazole	C14 H18 N2 O4	Full match	Invalid mass	Partial match	Partial match	Full match	278.127	1.429	1.47592e+07		6	28	0	1	Other	Single match found	No matches found	78.9	621161	4.44113e+06	130.229	82.8589	7.15	2.84	0.0116011	0.0782695
(2S)-4-tert-Butoxy-2-[(tert-butoxycarbonyl)amino]-4-oxobutanoic acid (non-preferred name)	C13 H23 N O6	Full match	Invalid mass	No results	Full match	No results	289.152	1.096	1.42274e+07		4	28	0	0		No matches found	No matches found	85.2	570376	3.54302e+06	185.578	88.0982	6.212	2.63	0.0365275	0.137749
	C27 H22 N5 O8 P	Full match	No results	No results	No results	No results	575.121	2.741	1.36455e+07		0	0	0	0		No matches found	No matches found		3.62174e+06	23448.8	89.6192	168.2	0.006	-7.27	0.00221019	0.0314435
	C30 H37 N5 O3	Full match	No results	No results	No match	No results	515.288	5.876	7.51384e+06		2	0	0	0		No matches found	No matches found		2.60938e+06	4346.99	79.4027	222.565	0.002	-9.23	0.00098772	0.0188897
4-Hydroxyprolylleucine	C11 H20 N2 O4	Full match	Invalid mass	No results	Full match	No results	244.142	1.122	8.12339e+06		4	4	0	0		No matches found	No matches found	62	545224	2.77441e+06	92.3176	73.8304	5.089	2.35	0.00892132	0.0688925
[Similar to: Clotiazepam; ΔMass: -218.1051 Da]	C26 H35 O6 P3	Full match	Invalid mass	No results	No results	No results	536.164	5.289	1.02579e+07		0	3	0	0		No matches found	No matches found	94.9	6.17129e+06	15673.4	27.857	218.71	0.003	-8.62	4.0424e-08	3.89234e-05
N-(3-Carboxypropanoyl)-D-methionine	C9 H15 N O5 S	Full match	Invalid mass	No results	Full match	No results	249.067	1.129	7.91554e+06		1	5	0	0		No matches found	No matches found	63.1	355332	2.36666e+06	70.8853	80.4955	6.66	2.74	0.00878273	0.0682845
9-ethylguanine	C7 H9 N5 O	Full match	Invalid mass	No results	Full match	No results	179.081	1.353	8.17883e+06		4	6	0	0		No matches found	No matches found	67.7	374727	2.81606e+06	174.758	73.0882	7.515	2.91	0.0066979	0.0592496
BM 567	C18 H28 N4 O5 S	No match	Invalid mass	No results	No results	No results	412.186	5.201	1.44597e+07	31.8	0	37	0	0		No matches found	No matches found	82.2	3.31566e+06	5416.69	85.7224	278.259	0.002	-9.26	0.00133248	0.0227749
[Similar to: α-Hydroxymidazolam; ΔMass: -176.0320 Da]	C25 H25 Cl N O7 P	Full match	Invalid mass	No results	No match	No results	517.105	8.397	8.32678e+06		2	12	0	0		No matches found	No matches found	93.1	2.25337e+06	152731	89.1788	138.432	0.068	-3.88	0.0275972	0.119129
N-(indol-3-ylacetyl)glutamine_SP_Verificare Igor	C15 H17 N3 O4	Full match	No match	Full match	Full match	No results	303.122	3.275	8.4014e+06		2	76	0	2	superpathway of indole-3-acetate conjugate biosynthesis;indole-3-acetate inactivation VIII	No matches found	No matches found	84.1	124583	1.0909e+06	163.651	110.312	8.756	3.13	0.0330976	0.13114
(5R)-5-[(1S)-1-Acetamido-3-methylbutyl]-2,5-anhydro-3,4-dideoxy-4-(methoxycarbonyl)-L-threo-pentonic acid	C14 H23 N O6	Full match	Invalid mass	Invalid mass	Full match	No results	301.152	1.222	8.70167e+06		1	24	0	1	Other	No matches found	No matches found	77	84036.7	1.22543e+06	253.81	115.479	14.582	3.87	0.0498779	0.160773
(3aR,5R,6S,7R,7aR)-5-(Hydroxymethyl)-2-propyl-5,6,7,7a-tetrahydro-3aH-pyrano[3,2-d][1,3]thiazole-6,7-diol	C10 H17 N O4 S	Full match	Invalid mass	No results	Full match	No results	247.088	1.458	8.83978e+06		1	55	0	0		No matches found	No matches found	84.9	162723	1.38642e+06	204.527	106.68	8.52	3.09	0.0346647	0.134268
BM 567	C18 H28 N4 O5 S	No match	Invalid mass	No results	No results	No results	430.196	5.21	1.44537e+07	31.8	0	38	0	0		No matches found	No matches found	82.2	3.32833e+06	6366.91	85.6101	275.154	0.002	-9.03	0.001321	0.0226705
	C32 H43 N O8	Full match	No results	No results	No results	No results	569.299	8.76	9.31727e+06		0	0	0	0		No matches found	No matches found		1.90975e+06	4199.46	102.155	186.719	0.002	-8.83	0.00506281	0.0510166
L-Valyl-4-[(3S,5S)-7-oxo-4-oxa-1-azabicyclo[3.2.0]hept-3-yl]threonine	C14 H23 N3 O6	Full match	Invalid mass	Partial match	Full match	No results	329.159	2.404	1.00013e+07		3	2	0	0		No matches found	No matches found	78.1	452689	3.38688e+06	132.108	77.7624	7.482	2.9	0.00753613	0.0629701
N-[(9-beta-D-ribofuranosylpurin-6-yl)carbamoyl]threonine	C15 H20 N6 O8	Full match	Invalid mass	No results	Full match	No results	412.134	2.47	1.01129e+07		1	23	0	0		No matches found	No matches found	72.8	457425	3.20068e+06	174.904	77.0717	6.997	2.81	0.0089505	0.0688925
[Similar to: N-(2-Chloro-6-methoxyphenyl)-4-[2-(trifluoromethyl)quinolin-4-yl]tetrahydropyrazine-1(2H)-carboxamide; ΔMass: 91.0456 Da]	C14 H11 N7 O6	Full match	Invalid mass	No match	No match	No match	373.077	3.754	1.12912e+07		2	28	0	2	Other	Single match found	No matches found	91.6	55750.6	3.18854e+06	270.944	97.2762	57.193	5.84	0.0171106	0.0954
[Similar to: Tetrahydrocortisone; ΔMass: -198.0138 Da]	C26 H30 N10 O5	Full match	Invalid mass	No results	No results	No results	562.239	10.689	2.2564e+07		0	1	0	0		No matches found	No matches found	78.8	775179	4.02068e+06	196.399	103.256	5.187	2.37	0.0453165	0.153046
4-[(1R)-2-Amino-1-hydroxyethyl]-2-hydroxyphenyl hydrogen sulfate	C8 H11 N O6 S	Full match	Invalid mass	No results	Full match	No results	249.031	1.053	1.23728e+07		1	4	0	0		No matches found	No matches found	62.9	155340	2.2164e+06	249.074	96.988	14.268	3.83	0.0219215	0.106924
[Similar to: N2-[3,5-Bis(trifluoromethyl)phenyl]-5-(2-phenyldiaz-1-enyl)-1,3,4-thiadiazol-2-amine; ΔMass: 313.0217 Da]		No results	Invalid mass	No results	No results	No results	104.027	2.741	1.23051e+07		0	42	0	0		No matches found	No matches found	84.1	4.43947e+06	643046	62.5706	91.3098	0.145	-2.79	0.000477978	0.0120472
[Similar to: Pseurotin A; ΔMass: 143.5973 Da]		No results	Invalid mass	No results	No results	No results	287.561	2.741	1.42167e+07		0	56	0	0		No matches found	No matches found	70.2	3.94644e+06	28605.8	87.889	165.917	0.007	-7.11	0.00194575	0.0290007
[Similar to: 3-Methyl-5-[2-nitro-4-(trifluoromethyl)phenoxy]-1-phenyl-1H-pyrazole; ΔMass: 194.0305 Da]	C11 H7 N O	Full match	Invalid mass	No results	No results	No results	169.053	5.28	7.33157e+06		0	8	0	0		No matches found	No matches found	75.2	3.77065e+06	50090	44.1152	192.817	0.013	-6.23	3.59974e-06	0.000578048
2-(1-Adamantyl)-6-{[(5-hydroxy-4-pentyl-4H-1,2,4-triazol-3-yl)thio]methyl}pyrimidin-4-ol	C22 H31 N5 O2 S	No match	Invalid mass	No results	No match	No results	429.215	3.898	1.09362e+06	37.5	1	1	0	0		No matches found	No matches found		469684	5854.01	79.0073	224.015	0.012	-6.33	0.00101799	0.019304
gamma-Glutamyl-gamma-aminobutyraldehyde	C9 H16 N2 O4	Full match	Invalid mass	Partial match	Partial match	Full match	216.111	1.125	4.05154e+06		6	22	0	4	Other	Single match found	No matches found	88.6	156155	850327	120.185	94.2263	5.445	2.45	0.0309494	0.12667
	C16 H28 N2 O8 P2	Full match	No results	No results	No results	No results	438.132	10.275	2.7969e+06		0	0	0	0		No matches found	No matches found		53219.1	931917	200.566	74.3731	17.511	4.13	0.00432821	0.0468228
4-Indolecarbaldehyde SP	C9 H7 N O	Full match	Full match	Partial match	Not the top hit	Full match	145.053	2.142	1.496e+06	78.9	12	3	0	2	Other	Multiple matches found	No matches found		70804.3	367380	146.851	79.6303	5.189	2.38	0.0123704	0.0806871
	C19 H37 N10 O5 P S2	Full match	No results	No results	No match	No results	580.212	9.322	1.50647e+06		1	0	0	0		No matches found	No matches found		464087	6789.27	63.4561	192.11	0.015	-6.09	0.000131722	0.00551956
	C15 H25 O2 P3	Full match	No results	No match	No match	No results	330.108	11.444	4.06174e+06		1	0	0	0		No matches found	No matches found		961311	129747	95.7575	111.114	0.135	-2.89	0.0116589	0.0785021
	C23 H28 N6 O2 P2 S2	Full match	No results	No results	No results	No results	546.12	5.283	2.24227e+06		0	0	0	0		No matches found	No matches found		1.39138e+06	4569.32	34.1852	216.613	0.003	-8.25	1.53613e-07	9.47402e-05
Dihexyl phthalate	C20 H30 O4	No match	Invalid mass	No results	No results	No results	334.212	15.668	1.51313e+06	57.5	0	1	0	0		No matches found	No matches found		412032	41829.1	79.2832	145.572	0.102	-3.3	0.00252677	0.0344666
[Similar to: Methylprednisolone; ΔMass: -476.2076 Da]	C48 H68 O7 P2 S	Full match	Invalid mass	No results	No results	No results	850.417	11.502	1.52154e+06		0	5	0	0		No matches found	No matches found	65.3	188585	2579.76	123.641	15.7986	0.014	-6.19	0.0135672	0.0845439
5A9AX7Y0TT	C6 H7 N3 O2	Full match	Invalid mass	No results	Full match	No results	153.054	1.265	1.56359e+06		2	11	0	0		No matches found	No matches found	84.4	63302.4	574985	193.652	78.0571	9.083	3.18	0.00825869	0.0659095
	C16 H26 N6 O2	Full match	No results	No results	No results	No results	334.212	15.768	1.56515e+06		0	0	0	0		No matches found	No matches found		618075	67639.7	69.7435	144.178	0.109	-3.19	0.00902527	0.0690574
Primidolol	C17 H23 N3 O4	Full match	Invalid mass	No results	Full match	No results	333.169	1.681	1.49463e+06		1	22	0	0		No matches found	No matches found	74.8	50625.6	333813	161.3	99.0796	6.594	2.72	0.0380628	0.141143
	C32 H47 N2 O15 P3	Full match	No results	No results	No results	No results	792.218	5.28	1.76167e+06		0	0	0	0		No matches found	No matches found		1.14757e+06	8099.28	44.7608	208.591	0.007	-7.15	3.87648e-06	0.00060613
5-Chloro-3-[(1E)-3,4-dihydroxy-3,5-dimethyl-1-hepten-1-yl]-7,8-dihydroxy-7-methyl-7,8-dihydro-6H-isochromen-6-one	C19 H25 Cl O6	No match	Invalid mass	No results	No match	No results	384.139	7.653	5.56817e+06	53.5	1	1	0	0		No matches found	No matches found		2.02604e+06	311183	64.31	73.8139	0.154	-2.7	0.000317061	0.00924734
M8NMC2G8MR	C8 H16 N2 O2	Full match	Invalid mass	No results	Full match	No results	172.121	1.268	1.5858e+06		1	13	0	0		No matches found	No matches found	74.6	78286.9	414686	128.131	76.0242	5.297	2.41	0.00792559	0.0645334
[Similar to: Dermorphin; ΔMass: 516.2722 Da]	C8 H19 N2 O7 P	Full match	Invalid mass	No match	No match	No results	286.093	2.897	3.02154e+07		1	3	0	1	Other	No matches found	No matches found	80.5	1.74249e+06	1.44285e+07	148.401	65.5359	8.28	3.05	0.00338631	0.0405853
6-Methylquinoline SP_Verificare Igor	C10 H9 N	Full match	Full match	Partial match	Not the top hit	No results	143.073	5.285	1.62406e+06	73.4	7	3	0	1	Other	No matches found	No matches found		963178	4522.52	42.4468	201.719	0.005	-7.73	2.22772e-06	0.000468244
(9E,11E)-13-Hydroperoxy-9,11-octadecadienoic acid_SP_verificare igor	C18 H32 O4	Full match	No match	Partial match	Full match	Full match	312.23	15.767	1.84357e+06		38	56	0	9	Other	Multiple matches found	No matches found	86.7	644157	91674.7	70.2121	137.658	0.142	-2.81	0.00479432	0.0497614
[Similar to: Pimecrolimus; ΔMass: 445.2627 Da]	C10 H33 N6 O2 P S2	Full match	Invalid mass	No results	No results	No results	364.185	9.037	1.65458e+06		0	17	0	0		No matches found	No matches found	73.8	52673.6	450813	204.545	89.447	8.559	3.1	0.0199132	0.102811
		No results	No results	No results	No results	No results	410.04	2.746	1.90564e+06		0	0	0	0		No matches found	No matches found		873840	25535.3	65.2953	137.789	0.029	-5.1	0.000263956	0.00836334
[Similar to: Fleroxacin; ΔMass: -289.1561 Da]	C30 H47 N2 O12 P	Full match	Invalid mass	No results	No results	No results	658.286	5.222	1.67704e+06		0	3	0	0		No matches found	No matches found	98.4	700206	2198.05	69.688	116.05	0.003	-8.32	0.000241874	0.00798251
	C36 H26 N9 O2 P	Full match	No results	No results	No results	No results	647.195	13.41	2.58168e+06		0	0	0	0		No matches found	No matches found		100244	6506.63	159.757	3.32892	0.065	-3.95	0.0458831	0.153802
	C38 H44 N4 O9 P2	Full match	No results	No results	No results	No results	762.258	5.285	2.39412e+06		0	0	0	0		No matches found	No matches found		728143	6851.95	68.0433	230.555	0.009	-6.73	0.000263922	0.00836334
	C9 H10 N6 O2	Full match	No results	No results	No results	No results	234.087	11.577	2.6162e+06		0	0	0	0		No matches found	No matches found		248905	4560.85	140.936	77.7485	0.018	-5.77	0.026845	0.117553
	C8 H13 N3 O2 S2	Full match	No results	No results	No results	No results	247.046	1.758	1.58601e+06		0	0	0	0		No matches found	No matches found		53724.3	422060	126.353	87.3323	7.856	2.97	0.0168268	0.0946235
4-Ethynylaniline	C8 H7 N	Full match	Full match	Not the top hit	Partial match	Full match	117.058	5.282	1.67665e+06	50.6	6	4	0	12	superpathway of chorismate metabolism;Other	Single match found	No matches found		613332	4317.63	51.1247	203.319	0.007	-7.15	2.14521e-05	0.00195817
[Similar to: N-Acetylneuraminic acid; ΔMass: 21.9946 Da]	C5 H18 N7 O5 P	Full match	Invalid mass	No results	No match	No results	287.111	1.045	1.19849e+06		2	1	0	0		No matches found	No matches found	87.4	66839.6	356916	158.626	75.2169	5.34	2.42	0.00747029	0.0627304
[Similar to: 6-Methoxy-2-morpholino-3-nitrobenzonitrile; ΔMass: -21.4590 Da]		No results	Invalid mass	No results	No results	No results	284.55	5.227	99161.8		0	45	0	0		No matches found	No matches found	72.9	61988.4	2556.96	34.0573	234.027	0.041	-4.6	0.000358501	0.00995726
Coumatetralyl	C19 H16 O3	No match	Invalid mass	No match	No match	No results	292.106	1.893	1.18444e+06	38.9	2	1	0	1	Other	No matches found	No matches found		60705.4	490098	153.147	66.6568	8.073	3.01	0.00329132	0.0400286
	C25 H30 N2 O6 P2	Full match	No results	No results	No results	No results	516.158	5.285	1.97708e+06		0	0	0	0		No matches found	No matches found		955270	6449.03	40.9564	217.16	0.007	-7.21	1.70377e-06	0.000410184
	C5 H6 N6 O2	Full match	No results	No results	No results	No results	182.055	3.572	4.53858e+06		0	0	0	0		No matches found	No matches found		155462	913352	200.572	95.2297	5.875	2.55	0.0464919	0.154797
[Similar to: N-Acetyl-D-lactosamine; ΔMass: -491.2113 Da]	C39 H56 N8 O11 P2	Full match	Invalid mass	No results	No results	No results	874.354	2.183	4.00839e+06		0	1	0	0		No matches found	No matches found	60.1	110556	992535	172.181	89.5087	8.978	3.17	0.0150518	0.0888738
2-Hydroxyhepta-2_4-dienedioate	C7 H8 O5	Full match	Invalid mass	Invalid mass	Partial match	Full match	172.037	1.067	2.16167e+06		12	23	0	5	Other	Multiple matches found	No matches found	92.7	101044	653274	171.828	77.7256	6.465	2.69	0.0094671	0.07093
	C32 H55 N4 O3 P3	Full match	No results	No results	No results	No results	636.349	15.066	4.64638e+06		0	0	0	0		No matches found	No matches found		115019	689616	121.221	108.475	5.996	2.58	0.033653	0.132224
thymol sulfate	C10 H14 O4 S	Full match	Invalid mass	Invalid mass	Full match	No results	230.061	1.456	8.58691e+06		1	62	0	1	Other	No matches found	No matches found	84.1	158717	1.34242e+06	205.407	106.937	8.458	3.08	0.0348222	0.134446
[Similar to: Sultamicillin; ΔMass: 271.0054 Da]	C13 H25 N O6 S	Full match	Invalid mass	No results	No match	No results	323.14	2.625	1.2661e+06		3	4	0	0		No matches found	No matches found	69.6	444375	9964.6	72.0986	107.328	0.022	-5.48	0.000440235	0.0114726
3-Methylcrotonylglycine	C7 H11 N O3	Full match	Invalid mass	Partial match	Partial match	Full match	157.074	1.084	1.27677e+06		7	5	0	0		Multiple matches found	No matches found	70.5	85147	527487	182.746	72.0293	6.195	2.63	0.00790802	0.0645134
L-alpha-Aspartyl-L-phenylalanine_SP_Verificare Igor	C13 H16 N2 O5	Full match	Full match	Partial match	Full match	Full match	280.106	2.511	1.27859e+06	39.9	4	2	0	0		Single match found	No matches found		68224	418568	160.028	71.2874	6.135	2.62	0.00527711	0.0518811
	C4 H2 N6 O2	Full match	No results	No results	No results	No results	166.024	2.327	1.4076e+06		0	0	0	0		No matches found	No matches found		56752.8	402784	185.261	76.0852	7.097	2.83	0.010262	0.0738995
		No results	No results	No results	No results	No results	597.104	2.745	1.41092e+06		0	0	0	0		No matches found	No matches found		800608	14277.9	56.0194	162.304	0.018	-5.81	5.68933e-05	0.00326788
	C19 H31 O6 P3	Full match	No results	No results	No results	No results	448.134	12.477	1.32279e+06		0	0	0	0		No matches found	No matches found		199367	3279.83	123.773	106.426	0.016	-5.93	0.0146628	0.0876496
asn-val	C9 H17 N3 O4	Full match	Invalid mass	No results	Full match	No results	231.122	1.135	2.62687e+06		2	16	0	0		No matches found	No matches found	81.3	78725.4	891054	194.111	85.2251	11.318	3.5	0.0188228	0.0998158
1-(3,4-Dichlorophenyl)-3-(4-methoxyphenyl)-4-(4-morpholinyl)-1H-pyrrole-2,5-dione	C21 H18 Cl2 N2 O4	No results	No results	No results	Full match	No results	432.064	2.743	1.3815e+06		1	0	0	0		No matches found	No matches found		415774	7532.26	83.8011	146.032	0.018	-5.79	0.00169211	0.0265016
Ecgoninemethylester	C10 H17 N O3	Full match	No results	Partial match	Partial match	Full match	199.121	8.292	1.49688e+06		9	0	0	0		Single match found	No matches found		71410.3	483732	193.278	86.1011	6.774	2.76	0.0224715	0.107708
3-(3_4-Dihydroxypyridin-1-yl)-L-alanine	C8 H12 N2 O4	Full match	Invalid mass	Partial match	Partial match	Full match	200.08	1.03	4.00282e+06		4	19	0	1	Other	Multiple matches found	No matches found	71.4	87064.5	512402	165.034	108.95	5.885	2.56	0.0390059	0.142586
	C27 H32 N O6 P3	Full match	No results	No results	No results	No results	559.144	2.742	2.81628e+06		0	0	0	0		No matches found	No matches found		662223	3989.17	96.5954	164.707	0.006	-7.38	0.00346601	0.0411896
2-oxosuberate	C8 H12 O5	Full match	Invalid mass	Partial match	Partial match	Full match	188.068	1.77	2.39401e+06		5	41	0	1	Other	Single match found	No matches found	79.2	90155.1	481848	165.168	87.7096	5.345	2.42	0.0183951	0.0988661
[Similar to: Carbidopa; ΔMass: -172.0008 Da]	C19 H19 N4 O2 P S	Full match	Invalid mass	No results	No match	No results	398.096	2.741	4.16413e+06		2	42	0	0		No matches found	No matches found	70.4	1.72657e+06	58621.7	69.387	133.457	0.034	-4.88	0.000468569	0.011881
75PQ0DZ8R2	C9 H13 N O4	Full match	Invalid mass	Partial match	Full match	No results	199.084	1.256	2.35441e+06		3	7	0	1	Other	No matches found	No matches found	78.7	61468.4	571835	164.147	83.0771	9.303	3.22	0.0104048	0.074482
	C18 H14 N4 O4 S	Full match	No results	Invalid mass	No results	No results	382.074	2.741	2.56013e+06		0	0	0	0		No matches found	No matches found		847957	25458	76.8958	134.803	0.03	-5.06	0.000935474	0.0182417
[FAhydroxy_oxo(7:0/2:0)]4-hydroxy-2-oxo-Heptanedioicacid	C7 H10 O6	Full match	No results	Partial match	Partial match	Full match	190.048	1.065	2.46463e+06		8	0	0	1	Other	Multiple matches found	No matches found		135121	794041	151.267	74.794	5.877	2.55	0.00873751	0.0680583
Tris(hydroxymethyl)aminomethane	C4 H11 N O3	Full match	Invalid mass	No results	Full match	No results	121.074	1.241	9.87864e+06		1	23	0	0		No matches found	No matches found	68.9	4.6402e+06	63474.6	75.8932	174.94	0.014	-6.19	0.00061266	0.0141726
		No results	No results	No results	No results	No results	173.984	1.102	2.52121e+06		0	0	0	0		No matches found	No matches found		709364	86523.4	77.0521	116.732	0.122	-3.04	0.00274051	0.0362379
Boc-D-Gln-OH	C10 H18 N2 O5	Full match	No results	Partial match	Full match	No results	246.121	2.205	2.51029e+06		12	0	0	4	Other	No matches found	No matches found		171223	904953	132.794	60.9857	5.285	2.4	0.00221925	0.0314928
N-Acetyl-L-phenylalanine	C11 H13 N O3	Full match	Invalid mass	Not the top hit	Full match	Full match	207.09	5.162	2.52242e+06		11	32	0	0		Single match found	No matches found	94.1	772539	114178	72.3029	98.1077	0.148	-2.76	0.00149324	0.0245376
[Similar to: 2,5a,11,11,13a-Pentamethyl-5a,6,6a,13a,13b,13c-hexahydro-9H-spiro[furo[4,3,2-ij]pyrano[4',3':4,5]cyclohepta[1,2-f]isochromene-7,2'-oxirane]-1,5,9,13(2H,3aH,11H)-tetrone; ΔMass: 140.0750 Da]	C8 H19 N2 O8 P	Full match	Invalid mass	No match	No results	No results	302.088	1.368	3.0206e+06		0	133	0	0		No matches found	No matches found	82	56255.4	806714	157.477	88.631	14.34	3.84	0.0172634	0.0958
BM 567	C18 H28 N4 O5 S	No match	Invalid mass	No results	No results	No results	412.186	4.204	1.13128e+07	31	0	1	0	0		No matches found	No matches found		4.88987e+06	3790.98	70.0319	275.993	0.001	-10.33	0.000254772	0.00821058
[Similar to: Ornithine; ΔMass: -142.0088 Da]	C11 H18 N2 O4 S	Full match	Invalid mass	Invalid mass	No match	No results	274.099	3.811	2.57387e+06		2	20	0	0		No matches found	No matches found	83.9	67772.7	770466	204.82	86.7562	11.368	3.51	0.0111074	0.0766556
[Similar to: Colistin; ΔMass: 912.6233 Da]	C11 H18 N2 O4	Full match	Invalid mass	No results	No results	No results	242.127	4.089	3.36389e+06		0	22	0	0		No matches found	No matches found	83.9	84146.5	927976	230.925	82.5678	11.028	3.46	0.0160607	0.0919689
2-methoxyacetaminophen sulfate	C9 H11 N O6 S	Full match	Invalid mass	No results	Full match	No results	261.031	1.059	4.01861e+06		1	73	0	0		No matches found	No matches found	88.3	315717	1.70112e+06	124.868	57.2248	5.388	2.43	0.00163979	0.0259523
[Similar to: Fluspirilene; ΔMass: 333.1327 Da]	C7 H14 N2 O	Full match	Invalid mass	No results	No results	No results	142.111	1.563	2.60134e+06		0	25	0	0		No matches found	No matches found	82.3	95460.8	650167	167.374	93.2947	6.811	2.77	0.0311293	0.126914
gamma-Glutamylleucine	C11 H20 N2 O5	Full match	Invalid mass	No results	Full match	No results	260.137	2.536	2.65664e+06		2	21	0	0		No matches found	No matches found	74.1	97529.7	984437	193.208	78.0302	10.094	3.34	0.00816047	0.0654706
	C14 H11 N4 O4 P	Full match	No results	No results	No results	No results	330.053	5.279	3.80434e+06		0	0	0	0		No matches found	No matches found		2.87009e+06	5961.77	35.2736	210.664	0.002	-8.91	0.000657668	0.0147745
guaietolin	C11 H16 O4	Full match	Invalid mass	Partial match	Full match	No results	212.105	11.575	2.78785e+06		3	40	0	4	superpathway of cholesterol degradation I (cholesterol oxidase);superpathway of cholesterol degradation II (cholesterol dehydrogenase);superpathway of testosterone and androsterone degradation;androstenedione degradation	No matches found	No matches found	82.5	259718	17384.8	139.42	31.6688	0.067	-3.9	0.0269142	0.117594
(5-Benzyl-3,6-dioxo-2-piperazinyl)acetic acid	C13 H14 N2 O4	Full match	Invalid mass	No results	Full match	No results	262.095	1.468	2.76834e+06		2	88	0	0		No matches found	No matches found	77.6	763273	43119.8	68.018	184.626	0.056	-4.15	0.00102455	0.0193314
Octyl 3-deoxy-2-O-(6-deoxy-alpha-L-galactopyranosyl)-beta-D-xylo-hexopyranoside	C20 H38 O9	Full match	No results	No results	Full match	No results	422.251	11.451	2.78268e+06		1	0	0	0		No matches found	No matches found		79566.6	1.7486e+06	152.887	79.7895	21.977	4.46	0.00907526	0.0693143
[Similar to: N-{6-[(4-Methylphenyl)thio]-3-pyridyl}-N'-[4-(trifluoromethoxy)phenyl]urea; ΔMass: 87.0238 Da]	C12 H16 N2 O7 S	Full match	Invalid mass	Partial match	No match	No results	332.068	1.713	2.66061e+06		3	8	0	0		No matches found	No matches found	83.9	89981.1	944371	202.35	77.0317	10.495	3.39	0.0071887	0.0617938
	C26 H26 N4 O6	Full match	No results	No results	No results	No results	490.185	5.285	2.27944e+06		0	0	0	0		No matches found	No matches found		875387	3501.98	63.7153	212.225	0.004	-7.97	0.000157508	0.00623802
	C22 H40 N6 O3 P2 S2	Full match	No results	No match	No results	No results	562.209	12.462	2.5639e+06		0	0	0	1	Other	No matches found	No matches found		2.2435e+06	7912.05	30.6281	301.522	0.004	-8.15	2.35445e-07	0.000120221
2-Furoylglycine;Pyromucuricacid	C7 H7 N O4	Full match	Invalid mass	Invalid mass	Partial match	Full match	169.037	1.485	2.22972e+06		10	22	0	11	Other	Multiple matches found	No matches found	90.9	117939	632182	47.5091	77.4071	5.36	2.42	0.00814713	0.0654522
[Similar to: Methylprednisolone; ΔMass: -100.0007 Da]	C25 H35 N2 O3 P S	Full match	Invalid mass	No results	No results	No results	474.21	11.505	3.40486e+06		0	25	0	0		No matches found	No matches found	78.7	845085	6559.66	70.0725	222.616	0.008	-7.01	0.000287814	0.00874777
[Similar to: 6-Methoxy-2-morpholino-3-nitrobenzonitrile; ΔMass: -268.0600 Da]	C14 H36 N3 O12 P3	Full match	Invalid mass	No results	No results	No results	531.151	5.314	3.5694e+06		0	24	0	0		No matches found	No matches found	64.4	2.66266e+06	4331.64	22.5646	218.77	0.002	-9.26	1.8976e-06	0.000439425
	C6 H N6 P	Full match	No results	No results	No results	No results	188	1.204	2.35548e+06		0	0	0	0		No matches found	No matches found		1.14019e+06	215989	63.8193	100.833	0.189	-2.4	0.00255949	0.0348285
	C15 H18 N4 O2 P2 S2	Full match	No results	No results	No match	No results	412.035	2.743	2.00945e+06		1	0	0	0		No matches found	No matches found		964975	29416.5	65.2142	134.073	0.03	-5.04	0.000265029	0.00836334
	C22 H30 N10 O3 P2	Full match	No results	No results	No results	No results	544.198	11.427	1.88649e+06		0	0	0	0		No matches found	No matches found		571250	7000.07	69.0505	192.37	0.012	-6.35	0.000424791	0.0111736
[Similar to: Tentoxin; ΔMass: 14.0406 Da]	C16 H33 O9 P	Full match	Invalid mass	Invalid mass	No results	No results	400.186	5.71	2.5469e+06		0	1	0	0		No matches found	No matches found	81.3	79399.1	413751	197.995	104.102	5.211	2.38	0.0445381	0.151758
43H6SBP55W	C8 H11 N5 O	Full match	Invalid mass	No results	Full match	No results	193.096	1.143	1.97008e+06		3	5	0	0		No matches found	No matches found	67.7	133197	943482	151.534	60.3281	7.083	2.82	0.00593518	0.0552417
Methyl 2-hydroxy-4-{3-[(4-oxo-3-phenyl-4H-chromen-7-yl)oxy]propoxy}-3-propylbenzoate	C29 H28 O6	No match	Invalid mass	No results	No results	No results	472.192	8.349	5.71997e+06	71.1	0	1	0	0		No matches found	No matches found		1.97057e+06	4310.34	69.0829	301.667	0.002	-8.84	0.000372493	0.0102448
	C25 H37 O5 P S2	Full match	No results	No match	No match	No results	512.182	12.454	3.96288e+06		1	0	0	1	Other	No matches found	No matches found		2.36101e+06	3592.48	50.5559	300.865	0.002	-9.36	1.29709e-05	0.00147007
4-Amino-4-deoxychorismate	C10 H11 N O5	Full match	Invalid mass	Invalid mass	Partial match	Full match	225.064	1.759	1.98836e+06		5	23	0	0		Single match found	No matches found	91	60483.7	504100	128.382	88.5951	8.334	3.06	0.0170595	0.0952919
N-Phenylacetylglutamine	C13 H16 N2 O4	No match	Invalid mass	Invalid mass	No match	No results	264.109	4.089	2.00434e+06	33	1	1	0	0		No matches found	No matches found		54545.9	614232	226.694	79.4297	11.261	3.49	0.0141546	0.0862234
1-(4-Hydroxy-3-methoxyphenyl)-3,5-decanediyl diacetate	C21 H32 O6	Full match	Invalid mass	Partial match	Full match	No results	380.22	6.354	2.18935e+06		3	46	0	0		No matches found	No matches found	80.9	58300.3	652576	159.472	79.2664	11.193	3.48	0.00816493	0.0654706
	C6 H11 N10 O P S	Full match	No results	No results	No results	No results	302.058	5.315	3.99441e+06		0	0	0	0		No matches found	No matches found		2.1163e+06	16230.4	33.045	213.582	0.008	-7.03	0.0035191	0.0415574
Edaravone	C10 H10 N2 O	Full match	Full match	Partial match	Full match	Full match	174.079	1.253	2.82914e+06	51.8	7	2	0	5	Other	Multiple matches found	No matches found		76571.9	709415	179.746	86.0742	9.265	3.21	0.0125442	0.0812304
	C24 H34 N4 O7 S	Full match	No results	Invalid mass	No match	No results	522.214	11.506	2.18119e+06		1	0	0	0		No matches found	No matches found		675301	3456.07	62.6044	231.135	0.005	-7.61	0.000106312	0.00482603
	C18 H24 N10 O P2	Full match	No results	No match	No results	No results	458.161	11.5	5.86111e+06		0	0	0	1	Other	No matches found	No matches found		1.62037e+06	6652.66	63.5125	262.677	0.004	-7.93	0.000119926	0.0051928
[Similar to: 2-(tert-Butylsulfonyl)-3-(pyrimidin-2-ylamino)acrylonitrile; ΔMass: -17.9128 Da]	C7 H4 N6 O5 S	Full match	Invalid mass	No results	No results	No results	283.997	1.99	2.21177e+06		0	2	0	0		No matches found	No matches found	73.7	109012	1.28778e+06	171.282	70.1924	11.813	3.56	0.00576021	0.0544945
	C19 H24 N6 O5	Full match	No results	No results	No results	No results	416.181	3.381	2.21237e+06		0	0	0	0		No matches found	No matches found		99829.6	701351	178.77	73.7006	7.025	2.81	0.00916428	0.0696791
	C29 H32 O S	Full match	No results	No match	No results	No results	428.217	11.502	2.22746e+06		0	0	0	0		No matches found	No matches found		773373	3624.95	58.2429	251.264	0.005	-7.74	5.45524e-05	0.0031987
[Similar to: 2-(Methylsulfonyl)-3-(6-phenyl-2,3-dihydroimidazo[2,1-b][1,3]thiazol-5-yl)acrylonitrile; ΔMass: -93.0171 Da]	C12 H17 N4 O11 P	Full match	Invalid mass	No results	No results	No results	424.062	2.747	1.7104e+06		0	4	0	0		No matches found	No matches found	96.9	912322	46682.2	53.6704	128.789	0.051	-4.29	5.56452e-05	0.00322189
		No results	No results	No results	No results	No results	485.593	2.739	1.08607e+06		0	0	0	0		No matches found	No matches found		355678	2320.53	80.7363	194.206	0.007	-7.26	0.000935105	0.0182417

## Sheet: ESI-
Name	Formula	Annotation Source: Predicted Compositions	Annotation Source: mzCloud Search	Annotation Source: BioCyc Search	Annotation Source: ChemSpider Search	Annotation Source: MassList Match	Molecular Weight	RT [min]	Area (Max.)	# ChemSpider Results	# mzCloud Results	# KEGG Pathways	# BioCyc Pathways	BioCyc Pathways	# Usable QC	RSD QC Areas [%]	RSD corr. QC Areas [%]	mzCloud Best Match	Mass List Match: Endogenous Metabolites database 4400 compounds	Mass List Match: Farmaci_TGA_Post_250218	mzCloud Best Sim. Match	Group Area: post	Group Area: pre	Group CV [%]: post	Group CV [%]: pre	Ratio: (pre) / (post)	Log2 Fold Change: (pre) / (post)	P-value: (pre) / (post)	Adj. P-value: (pre) / (post)
nummularine F	C23 H32 N4 O4	Full match	Invalid mass	No results	Full match	No results	428.242	5.294	1.37875e+07	1	3	0	0		4	21	20		No matches found	No matches found	70.4	66345.5	6.61891e+06	63.4648	91.0798	99.764	6.64	0.0116318	0.0887569
N-Acetyl-DL-tryptophan	C13 H14 N2 O3	Full match	Full match	Not the top hit	Not the top hit	Full match	246.1	5.262	1.37037e+09	7	11	0	3	Other	7	37	36		Multiple matches found	No matches found	90	9.86689e+08	311803	40.6808	200.172	0	-11.63	7.50338e-06	0.000646871
momilactoneA	C20 H26 O3	Full match	Invalid mass	Partial match	Partial match	Full match	314.188	12.432	2.59676e+06	18	2	0	1	Other	7	33	21		Single match found	No matches found	86.6	1.0905e+06	8568.65	38.851	282.776	0.008	-6.99	3.84678e-05	0.00206591
7-(Hydroxymethyl)-2,5a,11,11,13a-pentamethyl-3a,5a,6,8,12,13a,13b,13c-octahydrofuro[4,3,2-ij]pyrano[4',3':4,5]cyclohepta[1,2-f]isochromene-1,5,9,13(2H,11H)-tetrone	C24 H28 O8	No match	Invalid mass	No results	No results	No results	444.182	5.238	2.1922e+06	0	1	0	0		4	17	9	44.6	No matches found	No matches found		74094.9	611657	45.5309	95.1625	8.255	3.05	0.0202067	0.102795
3,4-Di-O-acetyl-1,5-anhydro-2,6-dideoxy-L-arabino-hex-1-enitol	C10 H14 O5	Full match	No results	No results	Full match	No results	214.084	5.238	4.38265e+06	1	0	0	0		4	16	8		No matches found	No matches found		121315	897088	85.9487	96.8532	7.395	2.89	0.0233837	0.104939
1H23L3816Q	C21 H31 N O8	Full match	No results	No results	Not the top hit	No results	425.206	10.024	295658	2	0	0	0		7	46	37		No matches found	No matches found		151499	15550.8	31.8048	92.2673	0.103	-3.28	9.74216e-08	3.54615e-05
[SThydroxy(3:0)]21-hydroxy-pregn-4-ene-3_11_20-trione	C21 H28 O4	Full match	Invalid mass	No results	Partial match	Full match	344.199	12.432	2.54581e+07	12	4	0	0		7	36	21		Single match found	No matches found	87.7	1.39229e+07	16716.5	40.172	297.199	0.001	-9.7	5.02184e-05	0.00253101
[Similar to: Thymidine 5'-diphosphate; ΔMass: 57.9453 Da]	C8 H14 N10 O2 P2	Full match	Invalid mass	No match	No match	No results	344.078	5.254	1.72349e+06	2	9	0	1	Other	7	47	36		No matches found	No matches found	76	374809	13733.4	59.7985	186.751	0.037	-4.77	0.00296684	0.0437809
[Similar to: N-Acetyl-DL-tryptophan; ΔMass: -537.1689 Da]	C31 H47 N9 O9 P2 S	Full match	Invalid mass	No results	No results	No results	783.269	5.296	1.9251e+06	0	1	0	0		7	17	14		No matches found	No matches found	61.1	1.79319e+06	10698.5	14.847	193.656	0.006	-7.39	0.000108855	0.00457189
[Similar to: N-Acetyl-DL-tryptophan; ΔMass: -536.1658 Da]	C30 H44 N10 O11 P2	Full match	Invalid mass	No results	No results	No results	782.266	5.272	5.42815e+06	0	4	0	0		7	35	34		No matches found	No matches found	67.9	4.76903e+06	9480.03	22.095	195.736	0.002	-8.97	7.04661e-08	3.06234e-05
[Similar to: N-Acetyl-DL-tryptophan; ΔMass: -336.0705 Da]	C26 H26 N6 O10	Full match	Invalid mass	No results	No results	No results	582.171	5.358	443430	0	2	0	0		6	38	26		No matches found	No matches found	79	421393	3450.33	46.1722	188.895	0.008	-6.93	0.000480525	0.0127984
[Similar to: N-Acetyl-DL-tryptophan; ΔMass: -336.0705 Da]	C26 H26 N6 O10	Full match	Invalid mass	No results	No results	No results	582.171	5.188	335443	0	2	0	0		7	26	19		No matches found	No matches found	82	217742	3896.73	45.3619	188.399	0.018	-5.8	0.000362717	0.0104233
[Similar to: N-Acetyl-DL-tryptophan; ΔMass: -269.0857 Da]	C12 H33 N7 O13 S	Full match	Invalid mass	No results	No results	No results	515.186	5.244	1.24816e+07	0	1	0	0		7	17	17		No matches found	No matches found	79.6	9.01351e+06	11075.1	21.8113	198.213	0.001	-9.67	1.48319e-05	0.00107976
[Similar to: N-Acetyl-DL-tryptophan; ΔMass: -246.3923 Da] Sembrerebbe un dimero dell'N acetyl tryptophan	C24 H69 N4 O P S	Full match	No match	No results	No results	No results	492.493	5.252	271006	0	5	0	0		4	39	37		No matches found	No matches found	90	56620.7	1809.48	92.6507	143.314	0.032	-4.97	0.00351724	0.0482111
[Similar to: N-Acetyl-DL-tryptophan; ΔMass: -136.1355 Da]	C22 H30 N4 O2	Full match	Invalid mass	No results	No match	No results	382.236	5.292	1.83345e+07	1	1	0	0		4	8	8		No matches found	No matches found	73.2	317962	8.4154e+06	37.6495	91.0257	26.467	4.73	0.0134286	0.0917798
[Similar to: N-Acetyl-DL-tryptophan; ΔMass: -135.9754 Da]	C14 H14 N4 O9	Full match	Invalid mass	Invalid mass	No results	No results	382.076	5.155	407828	0	5	0	0		7	34	24		No matches found	No matches found	83.3	356739	5189.75	53.3084	206.968	0.015	-6.1	0.0044747	0.0564893
[Similar to: N-Acetyl-DL-tryptophan; ΔMass: -115.0221 Da]	C24 H15 N3 O	Full match	Invalid mass	No results	No results	No results	361.123	5.299	3.84639e+06	0	2	0	0		7	37	34		No matches found	No matches found	66.9	3.57766e+06	8611.24	16.0576	196.264	0.002	-8.7	2.1321e-05	0.00139153
[Similar to: Doxazosin; ΔMass: 204.1399 Da]	C8 H13 N3 O2 S2	Full match	Invalid mass	No results	No results	No results	247.046	2.824	2.29209e+06	0	2	0	0		6	12	12		No matches found	No matches found	65.1	1.78145e+06	68429.4	53.8493	137.465	0.038	-4.7	0.00373884	0.0505781
[Similar to: DL-Tryptophan; ΔMass: -63.9928 Da]	C11 H8 N8 O	Full match	Invalid mass	No results	No results	No results	268.083	5.18	3.76568e+06	0	2	0	0		7	18	14		No matches found	No matches found	73.5	2.68016e+06	23843.7	35.149	195.833	0.009	-6.81	0.000562433	0.0142489
[Similar to: DL-Tryptophan; ΔMass: -109.9984 Da]	C12 H10 N8 O3	Full match	Invalid mass	No results	No match	No results	314.088	5.161	2.21185e+06	1	2	0	0		7	16	13		No matches found	No matches found	73.5	1.72718e+06	5026.82	45.5949	198.39	0.003	-8.42	0.00211569	0.0351828
[Similar to: DL-Tryptophan; ΔMass: -109.9984 Da]	C12 H10 N8 O3	Full match	Invalid mass	No results	No match	No results	314.088	5.189	2.58739e+06	1	2	0	0		7	16	13		No matches found	No matches found	73.5	1.88149e+06	5262.61	34.0315	198.461	0.003	-8.48	0.000448046	0.0120311
[Similar to: Dermorphin; ΔMass: 498.3057 Da]	C11 H9 Cl N8 O	Full match	Invalid mass	No match	No results	No results	304.059	5.157	317779	0	4	0	8	Other	7	23	15		No matches found	No matches found	72	201795	5655.1	44.8296	200.21	0.028	-5.16	0.0169487	0.0974216
[Similar to: Dermorphin; ΔMass: 498.3057 Da]	C11 H9 Cl N8 O	Full match	Invalid mass	No match	No results	No results	304.059	5.19	317779	0	4	0	8	Other	7	23	15		No matches found	No matches found	76.7	210305	5904.43	31.4495	197.488	0.028	-5.15	0.00700486	0.071937
[Similar to: D-(+)-Tryptophan; ΔMass: -77.9873 Da]	C13 H15 Cl N2 O3	Full match	Invalid mass	No results	No results	No results	282.077	5.333	1.28908e+06	0	3	0	0		7	31	24		No matches found	No matches found	66.1	318979	6339.57	59.5178	196.606	0.02	-5.65	0.0266531	0.108737
[Similar to: 6α-Methylprednisolone 21-hemisuccinate; ΔMass: -99.9257 Da]	C20 H36 N2 O11 P2 S	Full match	Invalid mass	No results	No results	No results	574.151	12.435	546558	0	1	0	0		7	49	34		No matches found	No matches found	75.4	274394	3799.05	38.7011	278.715	0.014	-6.17	0.00137978	0.0270668
[Similar to: 6α-Methylprednisolone 21-hemisuccinate; ΔMass: -67.9880 Da]	C25 H30 N6 O8	Full match	Invalid mass	No results	No results	No results	542.213	12.503	6.68336e+06	0	1	0	0		6	25	25		No matches found	No matches found	79.6	3.79134e+06	2267.14	62.5464	296.954	0.001	-10.71	0.000187113	0.00649211
[Similar to: 6α-Methylprednisolone 21-hemisuccinate; ΔMass: -67.9880 Da]	C25 H30 N6 O8	Full match	Invalid mass	No results	No results	No results	542.213	12.375	9.30655e+06	0	1	0	0		6	21	21		No matches found	No matches found	80.5	3.97081e+06	2567.99	51.8545	297.41	0.001	-10.59	2.19598e-05	0.00139153
[Similar to: 6α-Methylprednisolone 21-hemisuccinate; ΔMass: -57.9592 Da]	C25 H33 Cl N6 O S2	Full match	Invalid mass	No results	No results	No results	532.185	12.364	560232	0	1	0	0		6	34	31		No matches found	No matches found	68.2	214160	2417.44	47.3876	280.443	0.011	-6.47	0.000175209	0.00626117
[Similar to: 6α-Methylprednisolone 21-hemisuccinate; ΔMass: -57.9591 Da]	C24 H29 Cl N6 O6	Full match	Invalid mass	No results	No results	No results	532.184	12.441	918020	0	1	0	0		6	19	14		No matches found	No matches found	73.4	416305	11448.4	78.8335	218.782	0.027	-5.18	0.00157809	0.0296352
[Similar to: 6α-Methylprednisolone 21-hemisuccinate; ΔMass: -57.9591 Da]	C15 H36 N10 O3 S4	Full match	Invalid mass	No results	No results	No results	532.184	11.4	476566	0	1	0	0		7	43	34		No matches found	No matches found	72.3	215074	3803.45	54.5135	226.024	0.018	-5.82	4.1866e-05	0.00221215
[Similar to: 6α-Methylprednisolone 21-hemisuccinate; ΔMass: -57.9591 Da]	C16 H43 Cl N4 O5 P2 S2	Full match	Invalid mass	No results	No results	No results	532.184	12.5	474581	0	1	0	0		7	25	26		No matches found	No matches found	73.4	299412	2613.62	34.5632	260.901	0.009	-6.84	1.12564e-06	0.00014183
[Similar to: 6α-Methylprednisolone 21-hemisuccinate; ΔMass: -203.9634 Da]	C28 H37 N6 O8 P3	Full match	Invalid mass	No match	No match	No results	678.189	12.457	858724	1	1	0	0		6	50	36		No matches found	No matches found	62.2	481009	11068.9	77.4334	220.319	0.023	-5.44	0.00144159	0.0277803
[Similar to: 6α-Methylprednisolone 21-hemisuccinate; ΔMass: -203.9633 Da]	C36 H31 N4 O8 P	Full match	Invalid mass	No match	No match	No results	678.189	12.508	579806	1	1	0	0		6	40	32		No matches found	No matches found	62.2	348031	4172.37	42.9631	242.852	0.012	-6.38	1.28745e-05	0.000980856
[Similar to: 6α-Methylprednisolone 21-hemisuccinate; ΔMass: -203.9633 Da]	C34 H34 N2 O11 S	Full match	Invalid mass	No match	No match	No results	678.189	11.408	636475	1	1	0	0		7	21	21		No matches found	No matches found	77.7	292096	5564.95	48.0413	200.197	0.019	-5.71	1.00708e-05	0.000824803
[Similar to: 6α-Methylprednisolone 21-hemisuccinate; ΔMass: 164.0685 Da]	C13 H22 N6 O S	Full match	Invalid mass	No results	No match	No results	310.157	12.432	672729	6	8	0	0		7	49	26		No matches found	No matches found	88.8	309470	3130.37	48.8336	273.462	0.01	-6.63	0.000113859	0.00466763
[Similar to: 6α-Methylprednisolone 21-hemisuccinate; ΔMass: 146.0579 Da]	C13 H24 N6 O2 S	Full match	Invalid mass	No match	No match	No match	328.167	12.431	1.14552e+06	13	8	0	2	Other	7	43	24		Single match found	No matches found	88.8	578349	7584.99	46.9397	268.045	0.013	-6.25	8.23799e-05	0.00369694
[Similar to: 6α-Methylprednisolone 21-hemisuccinate; ΔMass: -135.9758 Da]	C27 H34 N2 O14	Full match	Invalid mass	No results	No results	No results	610.201	12.497	2.80261e+06	0	1	0	0		7	32	27		No matches found	No matches found	65.4	1.11377e+06	6061.61	62.2897	283.87	0.005	-7.52	0.00028127	0.00837673
[Similar to: 6α-Methylprednisolone 21-hemisuccinate; ΔMass: -125.9469 Da]	C29 H28 N8 O3 S2	Full match	Invalid mass	No results	No results	No results	600.172	11.397	140748	0	1	0	0		7	36	35		No matches found	No matches found	64.1	63657.5	4136.33	48.7642	159.829	0.065	-3.94	1.91116e-05	0.00127775
[Similar to: 5-Hydroxyindole-3-acetic acid; ΔMass: -55.9873 Da]	C8 H5 N7 O3	Full match	Invalid mass	No results	No results	No results	247.046	2.661	1.96901e+06	0	5	0	0		6	36	32		No matches found	No matches found	83.7	1.18973e+06	29293.1	48.0459	118.374	0.025	-5.34	0.000119339	0.00466855
[Similar to: 2-(2-Methyl-5-nitro-1H-imidazol-1-yl)ethyl 2,4-dichlorobenzoate; ΔMass: -33.9913 Da]	C14 H8 N3 O8 P	Full match	Invalid mass	No results	No results	No results	377.004	2.825	127991	0	1	0	0		6	44	33		No matches found	No matches found	61.7	110874	12339.6	66.0694	104.59	0.111	-3.17	0.00109832	0.0229582
	C31 H33 N2 O13 P	Full match	No results	No results	No results	No results	672.172	12.51	251172	0	0	0	0		6	20	18		No matches found	No matches found		166235	2382.93	53.1299	249.457	0.014	-6.12	7.57361e-05	0.00349453
	C18 H45 Cl O8 P2 S3	Full match	No results	No results	No results	No results	582.145	12.419	223014	0	0	0	0		7	34	34		No matches found	No matches found		79336.6	2909.46	79.6346	218.357	0.037	-4.77	0.00267675	0.0408941
	C52 H66 N8 O15 S2	Full match	No results	No results	No results	No results	1106.41	12.497	224704	0	0	0	0		6	33	32		No matches found	No matches found		138309	1781.39	51.1404	255.668	0.013	-6.28	8.91029e-05	0.00394461
	C25 H28 N4 O10 S	Full match	No results	No results	No results	No results	576.154	5.191	160179	0	0	0	0		7	20	17		No matches found	No matches found		101344	3721.06	34.3266	162.028	0.037	-4.77	3.86532e-06	0.000395712
		No results	No results	No results	No results	No results	1051.35	5.195	233398	0	0	0	0		7	29	27		No matches found	No matches found		132384	4888.97	33.7608	174.518	0.037	-4.76	0.00111427	0.0229582
	C46 H77 N8 O11 P3 S3	Full match	No results	No results	No results	No results	1106.41	12.374	210374	0	0	0	0		7	19	12		No matches found	No matches found		102529	1892.47	53.7042	267.424	0.018	-5.76	0.000374441	0.0104843
	C22 H38 Cl2 N6 O5 S2	Full match	No results	No results	No results	No results	600.172	12.51	144255	0	0	0	0		7	39	31		No matches found	No matches found		90330.6	2623.87	27.5747	184.49	0.029	-5.11	5.66691e-09	1.85648e-05
	C19 H20 Cl N2 O4 P S	Full match	No results	No results	No results	No results	438.057	2.808	165656	0	0	0	0		6	34	30		No matches found	No matches found		90692.1	4969.82	70.3764	144.959	0.055	-4.19	0.00298929	0.0439144
	C25 H33 N7 O4 S2	Full match	No results	No results	No results	No results	559.204	12.369	295885	0	0	0	0		6	17	17		No matches found	No matches found		145626	2477.3	57.8717	257.814	0.017	-5.88	0.000222677	0.00720727
	C33 H29 N5 O2 S	Full match	No results	No results	No results	No results	559.203	12.499	243101	0	0	0	0		6	37	37		No matches found	No matches found		109699	2068.08	64.0093	252.794	0.019	-5.73	0.00108145	0.0229582
	C21 H35 N4 O13 P3	Full match	No results	No results	No results	No results	644.142	5.351	99186.2	0	0	0	0		6	49	36		No matches found	No matches found		96344.7	3256.69	40.7524	165.554	0.034	-4.89	0.00064337	0.015729
	C25 H29 O5 P3	Full match	No results	No results	No results	No results	502.122	11.506	157859	0	0	0	0		7	35	32		No matches found	No matches found		106101	8789.28	30.0972	141.163	0.083	-3.59	6.30361e-08	3.06234e-05
	C25 H30 N4 O8 P2	Full match	No results	No results	No results	No results	576.154	5.351	234967	0	0	0	0		6	22	17		No matches found	No matches found		184056	2836.54	40.7547	179.594	0.015	-6.02	0.000544698	0.0139409
	C22 H35 N10 O13 P3	Full match	No results	No results	No results	No results	740.159	12.507	203128	0	0	0	0		7	33	30		No matches found	No matches found		105903	2745.06	36.5851	218.059	0.026	-5.27	5.39048e-07	7.67791e-05
	C30 H39 N4 O10 P3 S	Full match	No results	No results	No results	No results	740.16	12.357	117574	0	0	0	0		6	15	14		No matches found	No matches found		75911	2197.41	41.0541	198.862	0.029	-5.11	1.42369e-06	0.000172741
	C38 H29 O6 P S	Full match	No results	No results	No results	No results	644.142	5.377	91096	0	0	0	0		6	49	36		No matches found	No matches found		95477.1	3579.49	56.0905	157.007	0.037	-4.74	0.00657116	0.0712196
	C21 H38 Cl N6 O6 P S2	Full match	No results	No results	No results	No results	600.172	12.365	126441	0	0	0	0		7	37	21		No matches found	No matches found		90964.4	3365.43	52.1946	187.257	0.037	-4.76	3.48335e-05	0.00193415
		No results	No results	No results	No results	No results	1022.35	5.203	121389	0	0	0	0		6	33	31		No matches found	No matches found		71491.1	4645.7	47.0176	144.647	0.065	-3.94	0.000119707	0.00466855
		No results	No results	No results	No results	No results	679.192	12.496	117110	0	0	0	0		7	16	15		No matches found	No matches found		84986.2	4150.51	19.1766	164.473	0.049	-4.36	2.06033e-08	2.24988e-05
	C60 H67 N2 O12 P3	Full match	No results	No results	No results	No results	1100.39	12.37	118674	0	0	0	0		5	24	23		No matches found	No matches found		61797.3	1523.73	66.9391	233.063	0.025	-5.34	0.000804439	0.0189593
	C24 H44 N O15 P3	Full match	No results	No results	No results	No results	679.192	12.377	162615	0	0	0	0		7	40	31		No matches found	No matches found		87010.8	2680.19	36.9294	202.824	0.031	-5.02	4.22854e-07	7.55911e-05
	C41 H26 N6 O9	Full match	No results	No results	No results	No results	746.177	12.507	178025	0	0	0	0		7	20	20		No matches found	No matches found		104426	4649.11	27.4005	193.798	0.045	-4.49	3.59137e-08	2.6329e-05
	C63 H59 N2 O7 P S2	Full match	No results	No results	No results	No results	1050.35	5.339	383060	0	0	0	0		6	32	33		No matches found	No matches found		256021	2452.29	29.7312	183.218	0.01	-6.71	1.26687e-08	2.07513e-05
	C21 H28 N6 O7	Full match	No results	No results	No results	No results	476.203	10.025	363283	0	0	0	0		7	32	23		No matches found	No matches found		168903	9969.04	39.8082	155.85	0.059	-4.08	9.00869e-06	0.00075673
	C11 H19 N5 O P2 S	Full match	No results	No results	No results	No results	331.078	5.187	239726	0	0	0	0		7	18	13		No matches found	No matches found		148725	7103.06	28.4801	171.067	0.048	-4.39	0.00256444	0.0401967
	C6 H13 N7 O4	Full match	No results	No results	No results	No results	247.104	5.261	9.76663e+07	0	0	0	0		7	36	35		No matches found	No matches found		7.14684e+07	46787.2	38.2103	197.446	0.001	-10.58	4.28913e-06	0.000425794
	C51 H58 N10 O10	Full match	No results	No results	No results	No results	970.434	12.44	1.11548e+07	0	0	0	0		7	30	17		No matches found	No matches found		5.73238e+06	6261.89	37.6487	297.539	0.001	-9.84	0.000321793	0.00932914
	C19 H45 Cl N2 O3 P2 S2	Full match	No results	No results	No results	No results	510.202	12.432	4.21627e+06	0	0	0	0		7	34	21		No matches found	No matches found		2.13331e+06	7878.21	35.4705	279.889	0.004	-8.08	3.69631e-06	0.000390616
	C49 H72 N3 O11 P3	Full match	No results	No results	No results	No results	971.438	12.387	4.33313e+06	0	0	0	0		7	36	20		No matches found	No matches found		2.30198e+06	7598.76	39.2142	268.018	0.003	-8.24	0.000188263	0.00649211
	C37 H42 N6 O9 P2	Full match	No results	No results	No results	No results	776.25	5.282	2.4235e+06	0	0	0	0		7	35	35		No matches found	No matches found		1.79927e+06	7207.7	23.2167	201.779	0.004	-7.96	0.000224402	0.00720727
	C55 H67 N4 O12 P S	Full match	No results	No results	No results	No results	1038.42	12.446	1.52275e+06	0	0	0	0		7	34	29		No matches found	No matches found		498317	2155.43	36.5395	286.087	0.004	-7.85	1.20093e-05	0.00095957
	C45 H63 N10 O10 P3 S	Full match	No results	No results	No results	No results	1028.37	5.302	1.59734e+06	0	0	0	0		7	21	21		No matches found	No matches found		542435	5771.69	52.3774	186.838	0.011	-6.55	4.61402e-05	0.00239929
		No results	No results	No results	No results	No results	1044.33	5.275	1.35817e+06	0	0	0	0		7	16	14		No matches found	No matches found		1.16182e+06	8203.19	24.6642	194.896	0.007	-7.15	5.95181e-05	0.00288979
	C27 H32 N4 O10 S	Full match	No results	No results	No match	No results	604.184	12.45	979552	1	0	0	0		7	36	29		No matches found	No matches found		435155	4695.54	56.601	257.212	0.011	-6.53	5.99835e-05	0.00288979
	C8 H20 N7 P S2	Full match	No results	No results	No results	No results	309.096	5.255	934710	0	0	0	0		7	22	16		No matches found	No matches found		586563	5514.66	23.893	197.194	0.009	-6.73	0.00431481	0.0558627
	C14 H14 N4 O9	Full match	No results	Invalid mass	No results	No results	382.076	5.18	542437	0	0	0	0		7	34	24		No matches found	No matches found		364199	5245.59	44.6988	206.589	0.014	-6.12	0.000929292	0.0209956
		No results	No results	No results	No results	No results	1045.34	5.263	725139	0	0	0	2	Other	6	33	34		No matches found	No matches found		385162	4616.05	66.1766	192.399	0.012	-6.38	0.0093078	0.0799214
	C52 H66 N4 O14 P2	Full match	No results	No results	No results	No results	1032.4	12.44	312578	0	0	0	0		7	23	18		No matches found	No matches found		130023	2556.09	45.4563	265.5	0.02	-5.67	0.00158308	0.0296352
	C12 H48 Cl N2 O2 P S5	Full match	No results	No results	No results	No results	478.174	11.492	510796	0	0	0	0		7	36	35		No matches found	No matches found		263199	7321.6	36.8611	224.965	0.028	-5.17	3.32336e-07	6.80457e-05
	C7 H4 Cl N7 O	Full match	No results	No results	No results	No results	237.017	2.661	499644	0	0	0	0		6	29	27		No matches found	No matches found		261348	17356.6	48.5423	114.398	0.066	-3.91	0.00871003	0.078789
	C11 H19 N5 O P2 S	Full match	No results	No results	No results	No results	331.078	5.352	389362	0	0	0	0		7	13	12		No matches found	No matches found		267697	3543.43	24.5883	183.466	0.013	-6.24	0.000290432	0.00857167
	C32 H30 N4 O5 P2 S	Full match	No results	No results	No results	No results	644.142	5.19	67203.7	0	0	0	0		6	39	29		No matches found	No matches found		53173.8	4025.61	37.0445	155.794	0.076	-3.72	4.79334e-05	0.00245359
	C24 H33 N2 O5 P3	Full match	No results	No results	No results	No results	522.159	5.17	343306	0	0	0	0		6	15	10		No matches found	No matches found		158978	4028.08	51.5117	267.149	0.025	-5.3	0.00190435	0.0331842
	C16 H47 O15 P3 S	Full match	No results	No results	No match	No results	604.184	12.503	979552	1	0	0	0		7	18	17		No matches found	No matches found		286194	2672.95	78.0121	264.896	0.009	-6.74	0.00128284	0.0256255
	C13 H44 N3 O14 P3	Full match	No results	No results	No results	No results	559.204	12.45	414325	0	0	0	0		7	44	25		No matches found	No matches found		158064	2979.6	39.0837	264.796	0.019	-5.73	0.000273216	0.00828755
	C9 H13 N O7 P2	Full match	No results	No results	No results	No results	309.016	2.812	358345	0	0	0	0		6	21	17		No matches found	No matches found		283688	9991.67	45.2034	119.409	0.035	-4.83	0.000221474	0.00720727
	C8 H13 N10 O4 P S	Full match	No results	No results	No match	No results	376.059	5.181	307261	2	0	0	0		7	27	20		No matches found	No matches found		205856	5246.54	40.7638	180.089	0.025	-5.29	0.000269038	0.00823709
	C11 H20 N4 O2 P2 S2	Full match	No results	No results	No results	No match	366.05	5.183	449779	0	0	0	0		7	30	21		Single match found	No matches found		213139	6973.15	29.2969	178.91	0.033	-4.93	0.000297661	0.00870659
	C54 H61 N4 O12 P3	Full match	No results	No results	No results	No results	1050.35	5.185	536839	0	0	0	0		5	27	27		No matches found	No matches found		354681	5489.2	53.0772	73.1616	0.015	-6.01	2.25032e-05	0.00139153
	C7 H4 N8 O4	Full match	No results	No results	No results	No results	264.036	2.661	373406	0	0	0	0		6	24	25		No matches found	No matches found		198634	5576.58	54.4552	120.602	0.028	-5.15	0.000772116	0.0183294
	C10 H7 N5 O5 S	Full match	No results	No results	No results	No results	309.016	2.659	248990	0	0	0	0		6	37	29		No matches found	No matches found		182746	7042.66	47.9495	134.638	0.039	-4.7	9.82584e-05	0.00423545
	C11 H12 N8 O3 P2	Full match	No results	No results	No results	No match	366.05	5.345	585516	0	0	0	0		7	29	27		Single match found	No matches found		310268	3781.79	30.3302	201.736	0.012	-6.36	0.00262313	0.0403688
	C19 H31 N4 O7 P3	Full match	No results	No results	No results	No results	520.14	11.488	119411	0	0	0	0		7	25	24		No matches found	No matches found		71586.2	4758.78	33.4334	135.113	0.066	-3.91	1.1471e-07	3.75789e-05
